# Supplementary material for: Re-organization of Pacific overturning circulation across the Miocene Climate Optimum
Source: Nat Commun. 2024 Sep 17;15:8135. doi: 10.1038/s41467-024-52516-x (PMC11408672; doi:10.1038/s41467-024-52516-x)
Supplement: Supplementary file 4 — Supplementary Data File 1 [file 41467_2024_52516_MOESM4_ESM.xlsx]

## Sheet:  U1490 revised COI 230.82-286.7
Site	Hole	Core	Type	Section	Top (cm)	Bottom (cm)	Depth (mbsf)	Depth (shipboard mcd)	Depth (revised mcd)	Benthic d13C	Benthic d18O	Coarse fraction >63µm weight %	Age (ka)	Species
U1490	B	24	H	2	46	48	210.96	233.05	230.82	1.125	2.081	6.982	12476	C. wuellerstorfi
U1490	B	24	H	2	54	56	211.04	233.13	230.9	1.105	2.108	7.161	12484	C. wuellerstorfi
U1490	B	24	H	2	62	64	211.12	233.21	230.98	1.081	2.313	5.293	12493	C. mundulus
U1490	B	24	H	2	68	70	211.18	233.27	231.04	1.12	2.332	5.854	12499	C. mundulus
U1490	B	24	H	2	70	72	211.2	233.29	231.06	1.01	2.53	12.821	12501	C. mundulus
U1490	B	24	H	2	78	80	211.28	233.37	231.14	1.087	2.155	7.218	12509	C. mundulus
U1490	B	24	H	2	86	88	211.36	233.45	231.22	1.242	2.31	7.95	12518	C. mundulus
U1490	B	24	H	2	94	96	211.44	233.53	231.3	1.083	2.476	6.86	12526	C. mundulus
U1490	B	24	H	2	102	104	211.52	233.61	231.38	1.285	2.266	10.186	12534	C. wuellerstorfi
U1490	B	24	H	2	110	112	211.6	233.69	231.46	1.178	2.403	10.879	12543	C. mundulus
U1490	B	24	H	2	118	120	211.68	233.77	231.54	1.098	2.216	8.539	12551	C. mundulus
U1490	B	24	H	2	126	128	211.76	233.85	231.62	1.279	2.299	6.437	12560	C. wuellerstorfi
U1490	B	24	H	2	134	136	211.84	233.93	231.7	0.992	2.3	7.173	12568	C. mundulus
U1490	B	24	H	2	142	144	211.92	234.01	231.78	1.015	2.423	8.434	12576	C. mundulus
U1490	B	24	H	3	0	2	212	234.09	231.86	0.965	2.283	8.36	12585	C. mundulus
U1490	B	24	H	3	8	10	212.08	234.17	231.94	1.007	2.477	7.087	12593	C. mundulus
U1490	B	24	H	3	16	18	212.16	234.25	232.02	0.949	2.283	5.353	12601	C. mundulus
U1490	B	24	H	3	24	26	212.24	234.33	232.1	0.949	2.309	7.255	12610	C. mundulus
U1490	B	24	H	3	32	34	212.32	234.41	232.18	0.896	2.263	5.325	12618	C. mundulus
U1490	B	24	H	3	40	42	212.4	234.49	232.26	0.814	2.161	6.935	12626	C. mundulus
U1490	B	24	H	3	48	50	212.48	234.57	232.34	0.787	2.237	7.02	12635	C. mundulus
U1490	B	24	H	3	56	58	212.56	234.65	232.42	0.832	1.972	4.745	12643	C. mundulus
U1490	B	24	H	3	64	66	212.64	234.73	232.5	0.933	2.451	6.089	12648	C. mundulus
U1490	B	24	H	3	70	72	212.7	234.79	232.56	0.82	2.6	13.031	12652	C. mundulus
U1490	B	24	H	3	72	74	212.72	234.81	232.58	0.936	2.364	6.794	12653	C. mundulus
U1490	B	24	H	3	80	82	212.8	234.89	232.66	1.001	2.149	7.977	12658	C. mundulus
U1490	B	24	H	3	88	90	212.88	234.97	232.74	1.096	2.386	5.621	12663	C. mundulus
U1490	B	24	H	3	96	98	212.96	235.05	232.82	1.041	2.367	7.876	12669	C. mundulus
U1490	B	24	H	3	104	106	213.04	235.13	232.9	1.111	2.125	9.386	12674	C. wuellerstorfi
U1490	B	24	H	3	112	114	213.12	235.21	232.98	1.164	2.119	8.283	12679	C. wuellerstorfi
U1490	B	24	H	3	120	122	213.2	235.29	233.06	1.153	2.097	7.734	12684	C. wuellerstorfi
U1490	B	24	H	3	128	130	213.28	235.37	233.14	1.136	2.05	6.77	12689	C. wuellerstorfi
U1490	B	24	H	3	136	138	213.36	235.45	233.22	1.036	2.144	8.813	12695	C. wuellerstorfi
U1490	B	24	H	3	144	146	213.44	235.53	233.3	1.168	2.21	8.005	12700	C. wuellerstorfi
U1490	B	24	H	4	2	4	213.52	235.61	233.38	1.055	2.171	9.433	12705	C. wuellerstorfi
U1490	B	24	H	4	10	12	213.6	235.69	233.46	1.008	2.183	12.437	12710	C. wuellerstorfi
U1490	B	24	H	4	18	20	213.68	235.77	233.54	1.055	2.016	9.903	12715	C. wuellerstorfi
U1490	B	24	H	4	26	28	213.76	235.85	233.62	1.094	2.071	11.029	12721	C. wuellerstorfi
U1490	B	24	H	4	34	36	213.84	235.93	233.7	1.037	2.13	12.038	12726	C. wuellerstorfi
U1490	B	24	H	4	42	44	213.92	236.01	233.78	0.997	2.019	10.999	12731	C. wuellerstorfi
U1490	B	24	H	4	50	52	214	236.09	233.86	1.124	2.099	10.49	12739	C. wuellerstorfi
U1490	B	24	H	4	58	60	214.08	236.17	233.94	1.1	2.083	11.55	12747	C. wuellerstorfi
U1490	B	24	H	4	66	68	214.16	236.25	234.02	1.131	2.022	10.683	12754	C. wuellerstorfi
U1490	B	24	H	4	70	72	214.2	236.29	234.06	1.03	2.2	15.388	12758	C. wuellerstorfi
U1490	B	24	H	4	72	74	214.22	236.31	234.08	1.142	2.141	8.526	12760	C. wuellerstorfi
U1490	B	24	H	4	82	84	214.32	236.41	234.18	0.982	1.988	13.064	12770	C. wuellerstorfi
U1490	B	24	H	4	90	92	214.4	236.49	234.26	1.043	2.322	13.036	12778	C. wuellerstorfi
U1490	B	24	H	4	98	100	214.48	236.57	234.34	0.986	2.2	13.517	12785	C. wuellerstorfi
U1490	B	24	H	4	106	108	214.56	236.65	234.42	1	2.21	12.3	12793	C. wuellerstorfi
U1490	B	24	H	4	114	116	214.64	236.73	234.5	0.891	2.127	12.103	12801	C. mundulus
U1490	B	24	H	4	122	124	214.72	236.81	234.58	1.029	2.124	14.819	12809	C. wuellerstorfi
U1490	B	24	H	4	130	132	214.8	236.89	234.66	0.959	2.045	15.842	12816	C. wuellerstorfi
U1490	B	24	H	4	138	140	214.88	236.97	234.74	0.835	1.979	15.202	12824	C. wuellerstorfi
U1490	B	24	H	4	146	148	214.96	237.05	234.82	1.042	1.998	13.182	12832	C. wuellerstorfi
U1490	B	24	H	5	4	6	215.04	237.13	234.9	0.917	2.038	13.594	12840	C. wuellerstorfi
U1490	B	24	H	5	12	14	215.12	237.21	234.98	1.07	2.091	13.086	12848	C. wuellerstorfi
U1490	B	24	H	5	20	22	215.2	237.29	235.06	1.179	2.218	14.668	12855	C. wuellerstorfi
U1490	B	24	H	5	28	30	215.28	237.37	235.14	1.091	2.283	15.142	12863	C. wuellerstorfi
U1490	B	24	H	5	36	38	215.36	237.45	235.22	1.128	2.311	14.021	12871	C. wuellerstorfi
U1490	B	24	H	5	44	46	215.44	237.53	235.3	1.099	2.084	17.289	12879	C. wuellerstorfi
U1490	B	24	H	5	52	54	215.52	237.61	235.38	1.155	2.02	15.661	12886	C. wuellerstorfi
U1490	B	24	H	5	60	62	215.6	237.69	235.46	1.032	2.12	16.131	12894	C. wuellerstorfi
U1490	B	24	H	5	68	70	215.68	237.77	235.54	1.004	2.095	15.218	12902	C. wuellerstorfi
U1490	B	24	H	5	70	72	215.7	237.79	235.56	0.97	2.35	17.556	12904	C. wuellerstorfi
U1490	B	24	H	5	76	78	215.76	237.85	235.62	1.023	2.177	11.093	12910	C. wuellerstorfi
U1490	B	24	H	5	84	86	215.84	237.93	235.7	1.055	2.229	12.339	12917	C. wuellerstorfi
U1490	B	24	H	5	92	94	215.92	238.01	235.78	1.118	2.095	12.771	12925	C. wuellerstorfi
U1490	B	24	H	5	100	102	216	238.09	235.86	1.02	1.801	12.955	12933	C. wuellerstorfi
U1490	B	24	H	5	108	110	216.08	238.17	235.94	0.982	1.967	12.41	12941	C. wuellerstorfi
U1490	B	24	H	5	116	118	216.16	238.25	236.02	1.014	2.164	10.708	12950	C. wuellerstorfi
U1490	B	24	H	5	124	126	216.24	238.33	236.1	0.995	2.188	10.651	12958	C. wuellerstorfi
U1490	B	24	H	5	132	134	216.32	238.41	236.18	1.146	2.236	12.974	12967	C. wuellerstorfi
U1490	B	24	H	5	140	142	216.4	238.49	236.26	1.216	2.117	14.253	12975	C. wuellerstorfi
U1490	B	24	H	5	148	150	216.48	238.57	236.34	1.134	2.197	16.503	12983	C. wuellerstorfi
U1490	B	24	H	6	6	8	216.56	238.65	236.42	1.121	2.208	14.642	12992	C. wuellerstorfi
U1490	B	24	H	6	14	16	216.64	238.73	236.5	1.166	2.158	14.358	13000	C. wuellerstorfi
U1490	B	24	H	6	22	24	216.72	238.81	236.58	1.043	2.174	15.448	13009	C. wuellerstorfi
U1490	B	24	H	6	30	32	216.8	238.89	236.66	1.029	1.921	15.835	13017	C. wuellerstorfi
U1490	B	24	H	6	38	40	216.88	238.97	236.74	1.062	1.947	15.428	13025	C. wuellerstorfi
U1490	B	24	H	6	46	48	216.96	239.05	236.82	1.057	2.126	12.896	13034	C. wuellerstorfi
U1490	B	24	H	6	54	56	217.04	239.13	236.9	1.016	2.097	14.511	13042	C. wuellerstorfi
U1490	B	24	H	6	62	64	217.12	239.21	236.98	1.131	2.219	14.574	13051	C. wuellerstorfi
U1490	B	24	H	6	68	70	217.18	239.27	237.04	1.067	2.0605	19.962	13057	C. wuellerstorfi
U1490	B	24	H	6	70	72	217.2	239.29	237.06	1.01	2.33	19.954	13059	2 C. wuell + 3 C. mun
U1490	B	24	H	6	78	80	217.28	239.37	237.14	1.144	2.172	13.71	13067	C. wuellerstorfi
U1490	B	24	H	6	86	88	217.36	239.45	237.22	1.19	2.082	14.466	13076	C. wuellerstorfi
U1490	B	24	H	6	94	96	217.44	239.53	237.3	1.174	2.053	14.36	13084	C. wuellerstorfi
U1490	B	24	H	6	102	104	217.52	239.61	237.38	1.154	1.893	14.139	13093	C. wuellerstorfi
U1490	B	24	H	6	110	112	217.6	239.69	237.46	1.135	1.976	17.234	13101	C. wuellerstorfi
U1490	B	24	H	6	118	120	217.68	239.77	237.54	1.087	1.849	16.758	13109	C. wuellerstorfi
U1490	B	24	H	6	126	128	217.76	239.85	237.62	1.166	1.772	15.186	13118	C. wuellerstorfi
U1490	B	24	H	6	134	136	217.84	239.93	237.7	1.159	1.918	13.952	13126	C. wuellerstorfi
U1490	B	24	H	6	142	144	217.92	240.01	237.78	0.966	1.848	14.353	13135	C. wuellerstorfi
U1490	A	24	H	2	14	16	214.84	240.02	237.85	1.057	2.056	14.748	13142	C. wuellerstorfi
U1490	A	24	H	2	22	24	214.92	240.1	237.93	1.138	1.983	16.076	13150	C. wuellerstorfi
U1490	A	24	H	2	30	32	215	240.18	238.01	1.148	1.894	14.62	13159	C. wuellerstorfi
U1490	A	24	H	2	38	40	215.08	240.26	238.09	1.204	2.115	15.447	13167	C. wuellerstorfi
U1490	A	24	H	2	46	48	215.16	240.34	238.17	1.138	2.181	17.844	13175	C. wuellerstorfi
U1490	A	24	H	2	54	56	215.24	240.42	238.25	1.072	2.158	18.763	13184	C. mundulus
U1490	A	24	H	2	62	64	215.32	240.5	238.33	1.15	1.945	18.749	13192	C. mundulus
U1490	A	24	H	2	70	72	215.4	240.58	238.41	1.297	1.844	17.796	13201	C. wuellerstorfi
U1490	A	24	H	2	78	80	215.48	240.66	238.49	0.953	1.893	15.616	13209	C. mundulus
U1490	A	24	H	2	86	88	215.56	240.74	238.57	1.072	2.115	12.046	13217	C. mundulus
U1490	A	24	H	2	94	96	215.64	240.82	238.65	0.976	1.93	14.24	13226	C. mundulus
U1490	A	24	H	2	102	104	215.72	240.9	238.73	1.079	1.812	16.735	13234	C. mundulus
U1490	A	24	H	2	110	112	215.8	240.98	238.81	1.066	1.943	17.192	13243	C. mundulus
U1490	A	24	H	2	118	120	215.88	241.06	238.89	1.026	1.843	14.449	13251	C. mundulus
U1490	A	24	H	2	126	128	215.96	241.14	238.97	1.172	2.037	15.169	13259	C. mundulus
U1490	A	24	H	2	134	136	216.04	241.22	239.05	1.221	2.086	18.464	13267	C. mundulus
U1490	A	24	H	2	142	144	216.12	241.3	239.13	1.455	1.945	14.628	13275	C. wuellerstorfi
U1490	A	24	H	3	0	2	216.2	241.38	239.21	1.385	1.912	13.742	13283	C. wuellerstorfi
U1490	A	24	H	3	8	10	216.28	241.46	239.29	1.283	2.113	12.887	13291	C. wuellerstorfi
U1490	A	24	H	3	16	18	216.36	241.54	239.37	1.291	2.062	11.708	13298	C. wuellerstorfi
U1490	A	24	H	3	24	26	216.44	241.62	239.45	1.335	2.061	12.711	13306	C. wuellerstorfi
U1490	A	24	H	3	32	34	216.52	241.7	239.53	1.283	1.976	13.236	13314	C. wuellerstorfi
U1490	A	24	H	3	40	42	216.6	241.78	239.61	1.264	1.978	14.604	13322	C. wuellerstorfi
U1490	A	24	H	3	48	50	216.68	241.86	239.69	1.122	2.088	13.17	13330	C. mundulus
U1490	A	24	H	3	56	58	216.76	241.94	239.77	1.257	2.231	14.271	13338	C. mundulus
U1490	A	24	H	3	64	66	216.84	242.02	239.85	1.321	1.956	13.647	13346	C. wuellerstorfi
U1490	A	24	H	3	72	74	216.92	242.1	239.93	1.254	1.713	14.965	13354	C. wuellerstorfi
U1490	A	24	H	3	80	82	217	242.18	240.01	1.2	2.095	16.251	13362	C. mundulus
U1490	A	24	H	3	88	90	217.08	242.26	240.09	1.329	1.978	12.823	13370	C. wuellerstorfi
U1490	A	24	H	3	96	98	217.16	242.34	240.17	1.057	2.071	14.42	13377	C. mundulus
U1490	A	24	H	3	104	106	217.24	242.42	240.25	1.24	1.596	13.051	13385	C. wuellerstorfi
U1490	A	24	H	3	112	114	217.32	242.5	240.33	1.117	1.863	14.7	13393	C. mundulus
U1490	A	24	H	3	120	122	217.4	242.58	240.41	1.17	1.718	12.759	13401	C. wuellerstorfi
U1490	A	24	H	3	128	130	217.48	242.66	240.49	1.426	1.739	14.794	13409	C. wuellerstorfi
U1490	A	24	H	3	136	138	217.56	242.74	240.57	1.132	1.649	15.621	13417	C. mundulus
U1490	A	24	H	3	144	146	217.64	242.82	240.65	1.177	2.068	15.72	13425	C. mundulus
U1490	A	24	H	4	2	4	217.72	242.9	240.73	1.32	1.993	16.234	13434	C. mundulus
U1490	A	24	H	4	10	12	217.8	242.98	240.81	1.353	2.032	17.981	13442	C. mundulus
U1490	A	24	H	4	18	20	217.88	243.06	240.89	1.335	2.058	15.262	13450	C. mundulus
U1490	A	24	H	4	26	28	217.96	243.14	240.97	1.406	2.001	18.128	13458	C. wuellerstorfi
U1490	A	24	H	4	34	36	218.04	243.22	241.05	1.416	2.075	19.229	13467	C. wuellerstorfi
U1490	A	24	H	4	42	44	218.12	243.3	241.13	1.178	1.855	17.702	13475	C. mundulus
U1490	A	24	H	4	50	52	218.2	243.38	241.21	1.173	1.922	19.593	13483	C. mundulus
U1490	A	24	H	4	58	60	218.28	243.46	241.29	1.094	1.79	22.493	13492	C. mundulus
U1490	A	24	H	4	66	68	218.36	243.54	241.37	1.015	1.802	18.8	13500	C. mundulus
U1490	A	24	H	4	74	76	218.44	243.62	241.45	1.121	1.943	20.23	13508	C. mundulus
U1490	A	24	H	4	82	84	218.52	243.7	241.53	0.994	1.556	18.231	13516	C. mundulus
U1490	A	24	H	4	90	92	218.6	243.78	241.61	1.092	1.603	20.54	13525	C. mundulus
U1490	A	24	H	4	98	100	218.68	243.86	241.69	0.963	1.48	16.296	13533	C. mundulus
U1490	A	24	H	4	106	108	218.76	243.94	241.77	0.994	1.75	12.482	13538	C. mundulus
U1490	A	24	H	4	114	116	218.84	244.02	241.85	1.46	2.184	11.626	13544	C. mundulus
U1490	A	24	H	4	122	124	218.92	244.1	241.93	1.364	2.098	14.202	13549	C. mundulus
U1490	A	24	H	4	130	132	219	244.18	242.01	1.351	2.066	17.138	13554	C. mundulus
U1490	A	24	H	4	138	140	219.08	244.26	242.09	1.566	1.873	14.303	13560	C. wuellerstorfi
U1490	A	24	H	4	146	148	219.16	244.34	242.17	1.616	2.003	14.66	13565	C. wuellerstorfi
U1490	A	24	H	5	4	6	219.24	244.42	242.25	1.5	1.863	14.564	13570	C. wuellerstorfi
U1490	A	24	H	5	12	14	219.32	244.5	242.33	1.441	1.833	14.429	13576	C. wuellerstorfi
U1490	A	24	H	5	20	22	219.4	244.58	242.41	1.473	1.913	13.812	13581	C. wuellerstorfi
U1490	A	24	H	5	28	30	219.48	244.66	242.49	1.154	2.046	18.226	13587	C. wuellerstorfi
U1490	A	24	H	5	36	38	219.56	244.74	242.57	1.299	1.963	12.182	13592	C. mundulus
U1490	A	24	H	5	44	46	219.64	244.82	242.65	1.558	1.953	11.813	13597	C. wuellerstorfi
U1490	A	24	H	5	52	54	219.72	244.9	242.73	1.521	1.788	13.193	13603	C. wuellerstorfi
U1490	A	24	H	5	58	60	219.78	244.96	242.79	1.46	1.816	14.094	13607	C. wuellerstorfi
U1490	A	24	H	5	68	70	219.88	245.06	242.89	1.464	1.799	11.058	13613	C. wuellerstorfi
U1490	A	24	H	5	76	78	219.96	245.14	242.97	1.619	1.811	10.154	13619	C. wuellerstorfi
U1490	A	24	H	5	84	86	220.04	245.22	243.05	1.582	1.727	13.919	13624	C. wuellerstorfi
U1490	A	24	H	5	92	94	220.12	245.3	243.13	1.576	1.651	9.303	13629	C. wuellerstorfi
U1490	A	24	H	5	98	100	220.18	245.36	243.19	1.533	1.6835	10.091	13633	C. wuellerstorfi
U1490	A	24	H	5	108	110	220.28	245.46	243.29	1.635	1.711	6.905	13640	C. wuellerstorfi
U1490	A	24	H	5	118	120	220.38	245.56	243.39	1.826	1.934	12.914	13646	C. wuellerstorfi
U1490	A	24	H	5	124	126	220.44	245.62	243.45	1.809	1.874	13.996	13650	C. wuellerstorfi
U1490	A	24	H	5	132	134	220.52	245.7	243.53	1.826	1.9105	13.529	13655	C. wuellerstorfi
U1490	A	24	H	5	140	142	220.6	245.78	243.61	1.926	1.962	13.719	13660	C. wuellerstorfi
U1490	A	24	H	5	148	150	220.68	245.86	243.69	1.936	1.939	14.948	13665	C. wuellerstorfi
U1490	B	25	H	5	38	40	223.98	246.09	243.77	1.807	1.979	15.053	13670	C. wuellerstorfi
U1490	B	25	H	5	42	44	224.02	246.13	243.81	1.853	2.017	16.682	13673	C. wuellerstorfi
U1490	B	25	H	5	46	48	224.06	246.16	243.85	1.838	1.945	17.157	13675	C. wuellerstorfi
U1490	B	25	H	5	50	52	224.1	246.21	243.89	1.759	1.8615	13.561	13678	C. wuellerstorfi
U1490	B	25	H	5	54	56	224.14	246.24	243.93	1.764	1.825	14.799	13680	C. wuellerstorfi
U1490	B	25	H	5	58	60	224.18	246.29	243.97	1.845	1.8155	11.636	13683	C. wuellerstorfi
U1490	B	25	H	5	62	64	224.22	246.32	244.01	1.836	1.831	14.477	13685	C. wuellerstorfi
U1490	B	25	H	5	66	68	224.26	246.37	244.05	1.751	1.775	12.947	13688	C. wuellerstorfi
U1490	B	25	H	5	68	70	224.28	246.38	244.07	1.784	1.888	15.677	13689	C. wuellerstorfi
U1490	B	25	H	5	70	72	224.3	246.4	244.09	1.66	1.84	20.587	13690	C. wuellerstorfi
U1490	B	25	H	5	74	76	224.34	246.45	244.13	1.942	1.908	16.629	13693	C. wuellerstorfi
U1490	B	25	H	5	78	80	224.38	246.49	244.17	1.815	1.775	17.576	13695	C. wuellerstorfi
U1490	B	25	H	5	82	84	224.42	246.52	244.21	1.9015	1.723	15.436	13698	C. wuellerstorfi
U1490	B	25	H	5	86	88	224.46	246.57	244.25	1.84	1.749	15.947	13700	C. wuellerstorfi
U1490	B	25	H	5	90	92	224.5	246.6	244.29	1.8275	1.836	13.785	13703	C. wuellerstorfi
U1490	B	25	H	5	94	96	224.54	246.65	244.33	1.733	1.816	15.262	13706	C. wuellerstorfi
U1490	B	25	H	5	98	100	224.58	246.68	244.37	1.871	2.0035	14.195	13708	C. wuellerstorfi
U1490	B	25	H	5	102	104	224.62	246.73	244.41	1.749	1.82	13.193	13711	C. wuellerstorfi
U1490	B	25	H	5	106	108	224.66	246.76	244.45	1.863	2.021	11.31	13713	C. wuellerstorfi
U1490	B	25	H	5	110	112	224.7	246.8	244.49	1.806	1.909	13.578	13716	C. wuellerstorfi
U1490	B	25	H	5	114	116	224.74	246.85	244.53	1.927	2.005	12.848	13718	C. wuellerstorfi
U1490	B	25	H	5	118	120	224.78	246.88	244.57	1.92	1.862	11.612	13721	C. wuellerstorfi
U1490	B	25	H	5	120	122	224.8	246.9	244.59	1.7	2.03	13.851	13722	1 C. wuell + 4 C. mun
U1490	B	25	H	5	124	126	224.84	246.95	244.63	1.963	1.939	8.619	13724	C. wuellerstorfi
U1490	B	25	H	5	126	127	224.86	246.96	244.65	1.871	2.093	8.767	13726	C. mundulus
U1490	B	25	H	5	130	132	224.9	247.01	244.69	2.036	1.803	8.091	13728	C. wuellerstorfi
U1490	B	25	H	5	134	136	224.94	247.04	244.73	1.772	1.649	8.004	13731	C. wuellerstorfi
U1490	B	25	H	5	138	140	224.98	247.09	244.77	2.001	1.885	8.33	13733	C. wuellerstorfi
U1490	B	25	H	5	142	144	225.02	247.12	244.81	1.931	1.848	7.78	13736	C. wuellerstorfi
U1490	B	25	H	5	146	148	225.06	247.16	244.85	1.885	1.883	8.617	13738	C. wuellerstorfi
U1490	B	25	H	6	0	2	225.1	247.21	244.89	1.895	1.877	7.588	13741	C. wuellerstorfi
U1490	B	25	H	6	4	6	225.14	247.24	244.93	1.881	1.939	7.803	13743	C. wuellerstorfi
U1490	B	25	H	6	8	10	225.18	247.29	244.97	1.828	1.917	9.799	13746	C. wuellerstorfi
U1490	B	25	H	6	12	14	225.22	247.32	245.01	1.684	1.97	9.734	13749	C. mundulus
U1490	B	25	H	6	16	18	225.26	247.37	245.05	1.815	1.866	10.276	13751	C. wuellerstorfi
U1490	B	25	H	6	18	20	225.28	247.38	245.07	1.897	1.977	9.034	13752	C. wuellerstorfi
U1490	B	25	H	6	20	22	225.3	247.4	245.09	1.65	2.08	10.852	13754	4 C. wuell + 2 C. mun
U1490	B	25	H	6	24	26	225.34	247.45	245.13	1.661	1.784	10.525	13756	C. mundulus
U1490	B	25	H	6	28	30	225.38	247.49	245.17	1.901	1.954	9.334	13759	C. wuellerstorfi
U1490	B	25	H	6	32	34	225.42	247.52	245.21	1.789	1.646	12.516	13761	C. wuellerstorfi
U1490	B	25	H	6	36	38	225.46	247.57	245.25	1.798	1.822	8.239	13764	C. wuellerstorfi
U1490	B	25	H	6	40	42	225.5	247.6	245.29	1.784	1.689	10.641	13766	C. wuellerstorfi
U1490	B	25	H	6	44	46	225.54	247.65	245.33	1.841	1.992	6.04	13769	C. wuellerstorfi
U1490	B	25	H	6	48	50	225.58	247.68	245.37	1.823	1.952	8.483	13771	C. wuellerstorfi
U1490	B	25	H	6	52	54	225.62	247.73	245.41	1.656	2.068	6.03	13774	C. mundulus
U1490	B	25	H	6	56	58	225.66	247.76	245.45	1.795	1.805	8.159	13776	C. wuellerstorfi
U1490	B	25	H	6	60	62	225.7	247.8	245.49	1.924	2.008	6.991	13779	C. wuellerstorfi
U1490	B	25	H	6	64	66	225.74	247.85	245.53	1.803	1.764	7.391	13781	C. wuellerstorfi
U1490	B	25	H	6	68	70	225.78	247.88	245.57	1.893	1.933	3.303	13784	C. wuellerstorfi
U1490	B	25	H	6	70	72	225.8	247.9	245.59	1.55	2.21	5.641	13785	2 C. wuell + 4 C. mun
U1490	B	25	H	6	74	76	225.84	247.95	245.63	1.8	1.914	3.752	13788	C. wuellerstorfi
U1490	B	25	H	6	76	78	225.86	247.96	245.65	1.742	1.86	2.834	13789	C. wuellerstorfi
U1490	B	25	H	6	80	82	225.9	248.01	245.69	1.554	1.909	3.78	13792	C. mundulus
U1490	B	25	H	6	84	86	225.94	248.04	245.73	1.733	1.866	3.511	13794	C. wuellerstorfi
U1490	B	25	H	6	88	90	225.98	248.09	245.77	1.633	1.723	4.723	13797	C. wuellerstorfi
U1490	B	25	H	6	92	94	226.02	248.13	245.81	1.641	1.93	4.371	13799	C. wuellerstorfi
U1490	B	25	H	6	96	98	226.06	248.16	245.85	1.59	1.808	5.715	13802	C. wuellerstorfi
U1490	B	25	H	6	100	102	226.1	248.21	245.89	1.641	1.874	4.573	13804	C. wuellerstorfi
U1490	B	25	H	6	104	106	226.14	248.24	245.93	1.597	1.723	7.241	13807	C. wuellerstorfi
U1490	B	25	H	6	108	110	226.18	248.29	245.97	1.385	1.544	5.121	13809	C. wuellerstorfi
U1490	B	25	H	6	112	114	226.22	248.32	246.01	1.459	1.531	8.364	13812	C. wuellerstorfi
U1490	B	25	H	6	116	118	226.26	248.37	246.05	1.458	1.827	5.336	13814	C. wuellerstorfi
U1490	B	25	H	6	118	120	226.28	248.38	246.07	1.394	1.689	7.701	13816	C. mundulus
U1490	B	25	H	6	120	122	226.3	248.4	246.09	1.36	1.81	8.661	13817	2 C. wuell + 4 C. mun
U1490	B	25	H	6	124	126	226.34	248.45	246.13	1.247	1.494	5.379	13819	C. wuellerstorfi
U1490	B	25	H	6	128	130	226.38	248.49	246.17	1.232	1.642	6.783	13822	C. mundulus
U1490	B	25	H	6	132	134	226.42	248.52	246.21	1.261	1.576	6.103	13824	C. mundulus
U1490	B	25	H	6	136	138	226.46	248.57	246.25	1.233	1.439	9.901	13827	C. mundulus
U1490	B	25	H	6	140	142	226.5	248.6	246.29	1.304	1.623	5.593	13832	C. mundulus
U1490	B	25	H	6	144	146	226.54	248.65	246.33	1.296	1.746	9.261	13837	C. mundulus
U1490	B	25	H	6	148	150	226.58	248.68	246.37	1.353	1.926	6.076	13841	C. mundulus
U1490	B	25	H	7	2	4	226.63	248.74	246.42	1.254	1.635	8.22	13847	C. mundulus
U1490	B	25	H	7	6	8	226.67	248.77	246.46	1.261	1.874	6.226	13852	C. mundulus
U1490	B	25	H	7	10	12	226.71	248.82	246.5	1.251	1.645	7.821	13857	C. mundulus
U1490	B	25	H	7	14	16	226.75	248.85	246.54	1.259	1.705	8.966	13862	C. mundulus
U1490	B	25	H	7	18	20	226.79	248.9	246.58	1.3	1.555	11.236	13867	C. mundulus
U1490	B	25	H	7	20	22	226.81	248.91	246.6	1.18	1.65	12.934	13869	1 C. wuell + 5 C. mun
U1490	B	25	H	7	24	26	226.85	248.96	246.64	1.143	1.54	11.128	13874	C. mundulus
U1490	B	25	H	7	26	28	226.87	248.98	246.66	1.135	1.404	12.627	13877	C. mundulus
U1490	B	25	H	7	30	32	226.91	249.01	246.7	1.156	1.612	9.848	13883	C. mundulus
U1490	B	25	H	7	34	36	226.95	249.05	246.74	1.375	1.55	10.667	13889	C. wuellerstorfi
U1490	B	25	H	7	38	40	226.99	249.1	246.78	1.307	1.381	8.369	13895	C. wuellerstorfi
U1490	B	25	H	7	42	44	227.03	249.13	246.82	1.2	1.448	9.27	13901	C. mundulus
U1490	B	25	H	7	46	48	227.07	249.18	246.86	1.367	1.369	6.725	13907	C. wuellerstorfi
U1490	A	25	H	1	144	146	224.14	249.76	246.92	1.326	1.347	11.83	13917	C. mundulus
U1490	A	25	H	1	148	150	224.18	249.8	246.96	1.31	1.392	10.119	13927	C. mundulus
U1490	A	25	H	2	2	4	224.22	249.84	247	1.361	1.547	9.743	13936	C. mundulus
U1490	A	25	H	2	6	8	224.26	249.88	247.04	1.161	1.472	8.828	13945	C. mundulus
U1490	A	25	H	2	10	12	224.3	249.92	247.08	1.304	1.393	9.55	13954	C. mundulus
U1490	A	25	H	2	14	16	224.34	249.96	247.12	1.531	1.38	8.469	13963	C. wuellerstorfi
U1490	A	25	H	2	18	20	224.38	250	247.16	1.4	1.275	10.143	13973	C. mundulus
U1490	A	25	H	2	22	24	224.42	250.04	247.2	1.537	1.608	10.124	13982	C. mundulus
U1490	A	25	H	2	26	28	224.46	250.08	247.24	1.371	1.149	13.556	13991	C. mundulus
U1490	A	25	H	2	30	32	224.5	250.12	247.28	1.385	1.474	8.296	14000	C. mundulus
U1490	A	25	H	2	34	36	224.54	250.16	247.32	1.316	1.414	8.833	14008	C. mundulus
U1490	A	25	H	2	38	40	224.58	250.2	247.36	1.335	1.487	5.272	14017	C. mundulus
U1490	A	25	H	2	42	44	224.62	250.24	247.4	1.48	1.326	8.658	14026	C. wuellerstorfi
U1490	A	25	H	2	46	48	224.66	250.28	247.44	1.508	1.749	6.22	14031	C. mundulus
U1490	A	25	H	2	50	52	224.7	250.32	247.48	1.431	1.79	8.737	14037	C. mundulus
U1490	A	25	H	2	54	56	224.74	250.36	247.52	1.531	1.801	7.916	14042	C. mundulus
U1490	A	25	H	2	58	60	224.78	250.4	247.56	1.556	1.921	7.628	14048	C. mundulus
U1490	A	25	H	2	62	64	224.82	250.44	247.6	1.7685	1.6235	6.335	14053	C. wuellerstorfi
U1490	A	25	H	2	70	72	224.9	250.52	247.68	1.635	1.76	7.226	14064	C. mundulus
U1490	A	25	H	2	74	76	224.94	250.56	247.72	1.612	1.488	9.595	14069	C. mundulus
U1490	A	25	H	2	78	80	224.98	250.6	247.76	1.605	1.72	9.846	14075	C. mundulus
U1490	A	25	H	2	82	84	225.02	250.64	247.8	1.557	1.69	8.923	14080	C. mundulus
U1490	A	25	H	2	86	88	225.06	250.68	247.84	1.6705	1.6605	6.963	14085	C. wuellerstorfi
U1490	A	25	H	2	90	92	225.1	250.72	247.88	1.737	1.492	8.441	14091	C. wuellerstorfi
U1490	A	25	H	2	94	96	225.14	250.76	247.92	1.711	1.541	7.142	14096	C. wuellerstorfi
U1490	A	25	H	2	98	100	225.18	250.8	247.96	1.532	1.546	7.218	14102	C. mundulus
U1490	A	25	H	2	102	104	225.22	250.84	248	1.741	1.632	6.031	14107	C. wuellerstorfi
U1490	A	25	H	2	106	108	225.26	250.88	248.04	1.534	1.493	8.206	14112	C. mundulus
U1490	A	25	H	2	110	112	225.3	250.92	248.08	1.782	1.521	8.885	14118	C. wuellerstorfi
U1490	A	25	H	2	114	116	225.34	250.96	248.12	1.623	1.693	7.402	14123	C. mundulus
U1490	A	25	H	2	118	120	225.38	251	248.16	1.819	1.451	6.314	14129	C. wuellerstorfi
U1490	A	25	H	2	122	124	225.42	251.04	248.2	1.351	1.463	7.122	14134	C. mundulus
U1490	A	25	H	2	126	128	225.46	251.08	248.24	1.486	1.873	5.96	14139	C. mundulus
U1490	A	25	H	2	130	132	225.5	251.12	248.28	1.453	1.626	6.695	14145	C. mundulus
U1490	A	25	H	2	134	136	225.54	251.16	248.32	1.385	1.748	4.504	14150	C. mundulus
U1490	A	25	H	2	138	140	225.58	251.2	248.36	1.6	1.514	6.508	14156	C. wuellerstorfi
U1490	A	25	H	2	142	144	225.62	251.24	248.4	1.598	1.618	6.247	14161	C. wuellerstorfi
U1490	A	25	H	2	146	148	225.66	251.28	248.44	1.556	1.878	8.502	14166	C. mundulus
U1490	A	25	H	3	0	2	225.7	251.32	248.48	1.476	1.394	7.172	14172	C. mundulus
U1490	A	25	H	3	4	6	225.74	251.36	248.52	1.505	1.461	7.968	14177	C. mundulus
U1490	A	25	H	3	8	10	225.78	251.4	248.56	1.337	1.553	7.141	14183	C. mundulus
U1490	A	25	H	3	12	14	225.82	251.44	248.6	1.379	1.576	8.587	14188	C. mundulus
U1490	A	25	H	3	16	18	225.86	251.48	248.64	1.222	1.588	5.379	14194	C. mundulus
U1490	A	25	H	3	20	22	225.9	251.52	248.68	1.213	1.683	6.794	14199	C. mundulus
U1490	A	25	H	3	24	26	225.94	251.56	248.72	1.364	1.814	4.769	14204	C. mundulus
U1490	A	25	H	3	28	30	225.98	251.6	248.76	1.399	1.549	5.911	14210	C. mundulus
U1490	A	25	H	3	32	34	226.02	251.64	248.8	1.489	1.666	5.382	14215	C. mundulus
U1490	A	25	H	3	36	38	226.06	251.68	248.84	1.381	1.471	7.11	14221	C. mundulus
U1490	A	25	H	3	40	42	226.1	251.72	248.88	1.498	1.578	7.938	14226	C. mundulus
U1490	A	25	H	3	44	46	226.14	251.76	248.92	1.424	1.395	9.638	14231	C. mundulus
U1490	A	25	H	3	48	50	226.18	251.8	248.96	1.413	1.363	6.126	14237	C. mundulus
U1490	A	25	H	3	52	54	226.22	251.84	249	1.458	1.464	7.471	14242	C. mundulus
U1490	A	25	H	3	56	58	226.26	251.88	249.04	1.478	1.648	7.068	14248	C. mundulus
U1490	A	25	H	3	60	62	226.3	251.92	249.08	1.373	1.495	9.261	14253	C. mundulus
U1490	A	25	H	3	64	66	226.34	251.96	249.12	1.346	1.701	6.726	14258	C. mundulus
U1490	A	25	H	3	68	70	226.38	252	249.16	1.395	1.461	9.105	14264	C. mundulus
U1490	A	25	H	3	72	74	226.42	252.04	249.2	1.685	1.535	7.625	14269	C. wuellerstorfi
U1490	A	25	H	3	76	78	226.46	252.08	249.24	1.501	1.425	10.06	14275	C. mundulus
U1490	A	25	H	3	80	82	226.5	252.12	249.28	1.48	1.499	6.685	14280	C. mundulus
U1490	A	25	H	3	84	86	226.54	252.16	249.32	1.346	1.355	12.312	14285	C. mundulus
U1490	A	25	H	3	88	90	226.58	252.2	249.36	1.397	1.459	9.608	14291	C. mundulus
U1490	A	25	H	3	92	94	226.62	252.24	249.4	1.444	1.552	9.281	14296	C. mundulus
U1490	A	25	H	3	96	98	226.66	252.28	249.44	1.433	1.485	7.436	14302	C. mundulus
U1490	A	25	H	3	100	102	226.7	252.32	249.48	1.447	1.354	12.307	14307	C. mundulus
U1490	A	25	H	3	104	106	226.74	252.36	249.52	1.596	1.304	7.349	14312	C. wuellerstorfi
U1490	A	25	H	3	108	110	226.78	252.4	249.56	1.541	1.173	10.062	14318	C. mundulus
U1490	A	25	H	3	112	114	226.82	252.44	249.6	1.528	1.357	6.706	14323	C. mundulus
U1490	A	25	H	3	116	118	226.86	252.48	249.64	1.479	1.295	9.495	14329	C. mundulus
U1490	A	25	H	3	120	122	226.9	252.52	249.68	1.304	1.483	6.561	14334	C. mundulus
U1490	A	25	H	3	124	126	226.94	252.56	249.72	1.295	1.27	7.58	14339	C. mundulus
U1490	A	25	H	3	128	130	226.98	252.6	249.76	1.335	1.478	7.79	14345	C. mundulus
U1490	A	25	H	3	132	134	227.02	252.64	249.8	1.478	1.453	8.606	14350	C. mundulus
U1490	A	25	H	3	136	138	227.06	252.68	249.84	1.433	1.484	6.983	14356	C. mundulus
U1490	A	25	H	3	140	142	227.1	252.72	249.88	1.498	1.448	8.09	14361	C. mundulus
U1490	A	25	H	3	144	146	227.14	252.76	249.92	1.471	1.351	5.6	14366	C. mundulus
U1490	A	25	H	3	148	150	227.18	252.8	249.96	1.508	1.352	6.845	14372	C. mundulus
U1490	A	25	H	4	2	4	227.22	252.84	250	1.387	1.399	5.904	14377	C. mundulus
U1490	A	25	H	4	6	8	227.26	252.88	250.04	1.265	1.347	6.608	14383	C. mundulus
U1490	A	25	H	4	10	12	227.3	252.92	250.08	1.326	1.502	5.357	14388	C. mundulus
U1490	A	25	H	4	14	16	227.34	252.96	250.12	1.457	1.468	7.224	14393	C. mundulus
U1490	A	25	H	4	18	20	227.38	253	250.16	1.365	1.54	4.113	14399	C. mundulus
U1490	A	25	H	4	22	24	227.42	253.04	250.2	1.435	1.456	6.999	14404	C. mundulus
U1490	A	25	H	4	26	28	227.46	253.08	250.24	1.48	1.474	5.289	14410	C. mundulus
U1490	A	25	H	4	30	32	227.5	253.12	250.28	1.472	1.213	6.628	14415	C. mundulus
U1490	A	25	H	4	34	36	227.54	253.16	250.32	1.382	1.251	4.811	14420	C. mundulus
U1490	A	25	H	4	38	40	227.58	253.2	250.36	1.547	1.567	5.018	14426	C. mundulus
U1490	A	25	H	4	42	44	227.62	253.24	250.4	1.423	1.661	3.413	14431	C. mundulus
U1490	A	25	H	4	46	48	227.66	253.28	250.44	1.393	1.468	3.551	14437	C. mundulus
U1490	A	25	H	4	50	52	227.7	253.32	250.48	1.409	1.668	3.942	14442	C. mundulus
U1490	A	25	H	4	54	56	227.74	253.36	250.52	1.548	1.478	2.373	14447	C. mundulus
U1490	A	25	H	4	58	60	227.78	253.4	250.56	1.553	1.38	4.142	14453	C. mundulus
U1490	A	25	H	4	62	64	227.82	253.44	250.6	1.592	1.321	4.812	14458	C. mundulus
U1490	A	25	H	4	66	68	227.86	253.48	250.64	1.552	1.401	8.02	14464	C. mundulus
U1490	A	25	H	4	70	72	227.9	253.52	250.68	1.541	1.52	5.193	14469	C. mundulus
U1490	A	25	H	4	74	76	227.94	253.56	250.72	1.459	1.454	8.212	14474	C. mundulus
U1490	A	25	H	4	78	80	227.98	253.6	250.76	1.59	1.627	6.725	14480	C. mundulus
U1490	A	25	H	4	82	84	228.02	253.64	250.8	1.518	1.692	9.005	14485	C. mundulus
U1490	A	25	H	4	86	88	228.06	253.68	250.84	1.572	1.489	5.979	14491	C. mundulus
U1490	A	25	H	4	90	92	228.1	253.72	250.88	1.555	1.477	8.362	14496	C. mundulus
U1490	A	25	H	4	94	96	228.14	253.76	250.92	1.567	1.272	7.225	14501	C. mundulus
U1490	A	25	H	4	98	100	228.18	253.8	250.96	1.297	1.2	8.893	14507	C. mundulus
U1490	A	25	H	4	102	104	228.22	253.84	251	1.532	1.489	5.975	14512	C. mundulus
U1490	A	25	H	4	105	107	228.25	253.87	251.03	1.73	1.479	7.533	14516	C. wuellerstorfi
U1490	A	25	H	4	111	113	228.31	253.93	251.09	1.568	1.435	5.685	14524	C. mundulus
U1490	A	25	H	4	114	116	228.34	253.96	251.12	1.783	1.513	5.824	14529	C. wuellerstorfi
U1490	A	25	H	4	118	120	228.38	254	251.16	1.689	1.168	3.417	14534	C. mundulus
U1490	A	25	H	4	122	124	228.42	254.04	251.2	1.669	1.21	3.813	14539	C. mundulus
U1490	A	25	H	4	126	128	228.46	254.08	251.24	1.639	1.339	4.351	14545	C. mundulus
U1490	A	25	H	4	130	132	228.5	254.12	251.28	1.555	1.548	2.561	14550	C. mundulus
U1490	A	25	H	4	134	136	228.54	254.16	251.32	1.545	1.492	2.659	14556	C. mundulus
U1490	A	25	H	4	138	140	228.58	254.2	251.36	1.707	1.596	2.149	14561	C. mundulus
U1490	A	25	H	4	142	144	228.62	254.24	251.4	1.745	1.263	2.748	14566	C. mundulus
U1490	A	25	H	4	146	148	228.66	254.28	251.44	1.731	1.426	2.869	14572	C. mundulus
U1490	A	25	H	5	0	2	228.7	254.32	251.48	1.753	1.12	2.696	14577	C. mundulus
U1490	A	25	H	5	4	6	228.74	254.36	251.52	1.697	1.441	2.316	14583	C. mundulus
U1490	A	25	H	5	8	10	228.78	254.4	251.56	1.543	1.04	2.504	14588	C. mundulus
U1490	A	25	H	5	12	14	228.82	254.44	251.6	1.751	1.092	2.054	14593	C. wuellerstorfi
U1490	A	25	H	5	16	18	228.86	254.48	251.64	1.668	1.497	2.485	14599	C. mundulus
U1490	A	25	H	5	20	22	228.9	254.52	251.68	1.635	1.452	2.181	14604	C. mundulus
U1490	A	25	H	5	24	26	228.94	254.56	251.72	1.918	1.395	3.208	14610	C. wuellerstorfi
U1490	A	25	H	5	28	30	228.98	254.6	251.76	1.81	1.463	3.722	14615	C. wuellerstorfi
U1490	A	25	H	5	32	34	229.02	254.64	251.8	1.812	1.236	3.344	14620	C. wuellerstorfi
U1490	A	25	H	5	36	38	229.06	254.68	251.84	1.742	1.461	2.981	14626	C. mundulus
U1490	A	25	H	5	40	42	229.1	254.72	251.88	1.687	1.251	3.762	14631	C. mundulus
U1490	A	25	H	5	44	46	229.14	254.76	251.92	1.693	1.35	3.086	14637	C. mundulus
U1490	A	25	H	5	48	50	229.18	254.8	251.96	1.669	1.463	2.541	14642	C. mundulus
U1490	A	25	H	5	52	54	229.22	254.84	252	1.748	1.317	3.666	14647	C. wuellerstorfi
U1490	A	25	H	5	56	58	229.26	254.88	252.04	1.536	1.482	2.415	14653	C. mundulus
U1490	A	25	H	5	60	62	229.3	254.92	252.08	1.732	1.558	3.001	14658	C. wuellerstorfi
U1490	A	25	H	5	64	66	229.34	254.96	252.12	1.576	1.592	1.846	14664	C. mundulus
U1490	A	25	H	5	68	70	229.38	255	252.16	1.559	1.571	2.885	14669	C. mundulus
U1490	A	25	H	5	72	74	229.42	255.04	252.2	1.505	1.378	3.296	14674	C. mundulus
U1490	A	25	H	5	76	78	229.46	255.08	252.24	1.637	1.454	3.423	14680	C. wuellerstorfi
U1490	A	25	H	5	80	82	229.5	255.12	252.28	1.514	1.393	2.783	14685	C. mundulus
U1490	A	25	H	5	84	86	229.54	255.16	252.32	1.446	1.374	4.058	14691	C. mundulus
U1490	A	25	H	5	88	90	229.58	255.2	252.36	1.433	1.227	2.961	14696	C. mundulus
U1490	A	25	H	5	92	94	229.62	255.24	252.4	1.516	1.461	2.729	14701	C. mundulus
U1490	A	25	H	5	96	98	229.66	255.28	252.44	1.473	1.298	2.635	14707	C. mundulus
U1490	A	25	H	5	100	102	229.7	255.32	252.48	1.48	1.455	3.454	14712	C. mundulus
U1490	A	25	H	5	104	106	229.74	255.36	252.52	1.324	1.19	3.332	14718	C. mundulus
U1490	A	25	H	5	108	110	229.78	255.4	252.56	1.307	1.322	3.227	14723	C. mundulus
U1490	A	25	H	5	112	114	229.82	255.44	252.6	1.364	1.012	3.024	14728	C. mundulus
U1490	A	25	H	5	116	118	229.86	255.48	252.64	1.559	1.494	3.532	14734	C. mundulus
U1490	A	25	H	5	120	122	229.9	255.52	252.68	1.489	1.282	4.697	14739	C. mundulus
U1490	A	25	H	5	124	126	229.94	255.56	252.72	1.097	1	3.283	14745	C. mundulus
U1490	A	25	H	5	128	130	229.98	255.6	252.76	1.54	1.137	3.77	14748	C. wuellerstorfi
U1490	A	25	H	5	132	134	230.02	255.64	252.8	1.561	1.212	3.25	14752	C. wuellerstorfi
U1490	A	25	H	5	136	138	230.06	255.68	252.84	1.388	1.277	3.7	14755	C. mundulus
U1490	A	25	H	5	140	142	230.1	255.72	252.88	1.727	1.24	3.265	14758	C. wuellerstorfi
U1490	A	25	H	5	144	146	230.14	255.76	252.92	1.526	1.329	3.428	14762	C. wuellerstorfi
U1490	A	25	H	5	148	150	230.18	255.8	252.96	1.506	1.428	2.393	14765	C. mundulus
U1490	A	25	H	6	2	4	230.22	255.84	253	1.507	1.248	1.594	14768	C. mundulus
U1490	A	25	H	6	6	8	230.26	255.88	253.04	1.792	1.358	2.766	14771	C. wuellerstorfi
U1490	A	25	H	6	10	12	230.3	255.92	253.08	1.63	1.502	2.756	14775	C. mundulus
U1490	A	25	H	6	14	16	230.34	255.96	253.12	1.708	1.503	3.743	14778	C. wuellerstorfi
U1490	A	25	H	6	18	20	230.38	256	253.16	1.723	1.3	3.119	14781	C. wuellerstorfi
U1490	A	25	H	6	22	24	230.42	256.04	253.2	1.497	1.488	2.361	14785	C. wuellerstorfi
U1490	A	25	H	6	26	28	230.46	256.08	253.24	1.602	1.53	4.028	14788	C. wuellerstorfi
U1490	A	25	H	6	30	32	230.5	256.12	253.28	1.559	1.509	2.962	14791	C. wuellerstorfi
U1490	A	25	H	6	34	36	230.54	256.16	253.32	1.549	1.649	3.865	14794	C. wuellerstorfi
U1490	A	25	H	6	38	40	230.58	256.2	253.36	1.405	1.607	1.503	14798	C. wuellerstorfi
U1490	A	25	H	6	42	44	230.62	256.24	253.4	1.494	1.507	2.773	14801	C. wuellerstorfi
U1490	A	25	H	6	46	48	230.66	256.28	253.44	1.431	1.4055	1.745	14804	C. wuellerstorfi
U1490	A	25	H	6	50	52	230.7	256.32	253.48	1.404	1.295	1.119	14808	C. wuellerstorfi
U1490	A	25	H	6	54	56	230.74	256.36	253.52	1.384	1.137	2.6	14811	C. wuellerstorfi
U1490	A	25	H	6	58	60	230.78	256.4	253.56	1.533	1.25	4.933	14814	C. wuellerstorfi
U1490	A	25	H	6	62	64	230.82	256.44	253.6	1.523	1.221	3.102	14817	C. wuellerstorfi
U1490	A	25	H	6	66	68	230.86	256.48	253.64	1.392	1.038	3.803	14821	C. wuellerstorfi
U1490	A	25	H	6	70	72	230.9	256.52	253.68	1.576	1.261	2.815	14824	C. wuellerstorfi
U1490	A	25	H	6	74	76	230.94	256.56	253.72	1.36	1.012	3.708	14827	C. wuellerstorfi
U1490	A	25	H	6	78	80	230.98	256.6	253.76	1.717	1.232	2.513	14831	C. wuellerstorfi
U1490	A	25	H	6	82	84	231.02	256.64	253.8	1.619	1.05	3.073	14834	C. wuellerstorfi
U1490	A	25	H	6	86	88	231.06	256.68	253.84	1.456	1.094	2.836	14837	C. wuellerstorfi
U1490	A	25	H	6	89	91	231.09	256.71	253.87	1.49	1.199	2.633	14840	C. mundulus
U1490	A	25	H	6	94	96	231.14	256.76	253.92	1.689	1.387	2.975	14844	C. wuellerstorfi
U1490	A	25	H	6	98	100	231.18	256.8	253.96	1.759	1.304	2.898	14847	C. wuellerstorfi
U1490	A	25	H	6	102	104	231.22	256.84	254	1.508	1.193	1.896	14850	C. wuellerstorfi
U1490	A	25	H	6	106	108	231.26	256.88	254.04	1.38	1.317	2.737	14854	C. mundulus
U1490	A	25	H	6	110	112	231.3	256.92	254.08	1.455	1.53	3.594	14857	C. mundulus
U1490	A	25	H	6	114	116	231.34	256.96	254.12	1.521	1.39	3.262	14860	C. mundulus
U1490	A	25	H	6	118	120	231.38	257	254.16	1.549	1.452	3.408	14864	C. mundulus
U1490	A	25	H	6	122	124	231.42	257.04	254.2	1.508	1.314	3.558	14867	C. mundulus
U1490	A	25	H	6	126	128	231.46	257.08	254.24	1.381	1.282	3.54	14870	C. mundulus
U1490	A	25	H	6	130	132	231.5	257.12	254.28	1.446	1.261	2.866	14874	C. mundulus
U1490	A	25	H	6	134	136	231.54	257.16	254.32	1.382	1.356	3.079	14877	C. mundulus
U1490	A	25	H	6	138	140	231.58	257.2	254.36	1.226	1.156	2.825	14880	C. mundulus
U1490	A	25	H	7	0	2	231.7	257.32	254.48	1.435	1.586	3.3	14890	C. mundulus
U1490	A	25	H	7	5	7	231.75	257.37	254.53	1.403	1.343	2.788	14894	C. mundulus
U1490	A	25	H	7	8	10	231.78	257.4	254.56	1.387	1.424	3.239	14897	C. mundulus
U1490	A	25	H	7	12	14	231.82	257.44	254.6	1.355	1.234	2.86	14900	C. mundulus
U1490	A	25	H	7	16	18	231.86	257.48	254.64	1.375	1.192	2.913	14903	C. mundulus
U1490	A	25	H	7	20	22	231.9	257.52	254.68	1.444	1.12	2.894	14907	C. mundulus
U1490	A	25	H	7	24	26	231.94	257.56	254.72	1.247	1.095	4.009	14910	C. mundulus
U1490	A	25	H	7	28	30	231.98	257.6	254.76	1.195	0.894	2.621	14913	C. mundulus
U1490	A	25	H	7	32	34	232.02	257.64	254.8	1.401	1.22	4.047	14916	C. mundulus
U1490	A	25	H	7	36	38	232.06	257.68	254.84	1.321	1.05	1.203	14919	C. mundulus
U1490	A	25	H	7	40	42	232.1	257.72	254.88	1.447	1.179	4.371	14922	C. mundulus
U1490	A	25	H	7	44	46	232.14	257.76	254.92	1.457	1.065	3.699	14926	C. mundulus
U1490	A	25	H	7	48	50	232.18	257.8	254.96	1.388	1.171	4.255	14929	C. mundulus
U1490	A	25	H	7	52	54	232.22	257.84	255	1.512	1.265	3.901	14932	C. mundulus
U1490	A	25	H	7	56	58	232.26	257.88	255.04	1.498	1.543	4.866	14935	C. mundulus
U1490	A	25	H	7	60	62	232.3	257.92	255.08	1.561	1.376	3.723	14938	C. mundulus
U1490	A	25	H	7	64	66	232.34	257.96	255.12	1.544	1.593	4.154	14941	C. mundulus
U1490	A	25	H	0	3	5	232.42	258.04	255.2	1.447	1.491	4.004	14947	C. mundulus
U1490	A	25	H	0	7	9	232.46	258.08	255.24	1.466	1.281	3.539	14950	C. mundulus
U1490	A	25	H	0	11	13	232.5	258.12	255.28	1.457	1.55	3.779	14953	C. mundulus
U1490	A	25	H	0	13	15	232.52	258.14	255.3	1.464	1.543	3.619	14955	C. mundulus
U1490	B	27	F	1	2	4	232.72	258.79	255.95	1.16	1.016	1.834	15005	C. mundulus
U1490	B	27	F	1	32	34	233.02	259.08	256.25	1.29	1.168	13.463	15028	C. mundulus
U1490	B	27	F	1	56	58	233.26	259.32	256.49	1.19	1.376	4.349	15046	C. mundulus
U1490	B	27	F	1	80	82	233.5	259.56	256.73	1.47	1.263	4.66	15065	C. mundulus
U1490	B	27	F	1	128	130	233.98	260.04	257.21	1.64	1.473	6.147	15102	C. mundulus
U1490	B	27	F	2	2	4	234.22	260.28	257.45	1.27	1.162	5.777	15120	C. mundulus
U1490	B	27	F	2	6	8	234.26	260.32	257.49	1.37	1.303	5.986	15123	C. mundulus
U1490	B	27	F	2	10	12	234.3	260.36	257.53	1.28	1.401	4.798	15126	C. mundulus
U1490	B	27	F	2	14	16	234.34	260.4	257.57	1.21	1.307	5.238	15129	C. mundulus
U1490	B	27	F	2	18	20	234.38	260.44	257.61	1.46	1.26	5.839	15132	C. mundulus
U1490	B	27	F	2	23	25	234.43	260.49	257.66	1.34	1.219	7.38	15136	C. mundulus
U1490	B	27	F	2	26	28	234.46	260.52	257.69	1.38	1.349	5.126	15139	C. mundulus
U1490	B	27	F	2	30	32	234.5	260.56	257.73	1.47	1.493	5.352	15142	C. mundulus
U1490	B	27	F	2	34	36	234.54	260.61	257.77	1.41	1.505	5.233	15145	C. mundulus
U1490	B	27	F	2	38	40	234.58	260.64	257.81	1.38	1.371	3.543	15148	C. mundulus
U1490	B	27	F	2	42	44	234.62	260.68	257.85	1.42	1.474	3.602	15151	C. mundulus
U1490	B	27	F	2	46	48	234.66	260.72	257.89	1.25	1.252	5.385	15154	C. mundulus
U1490	B	27	F	2	50	52	234.7	260.76	257.93	1.49	1.53	3.694	15157	C. mundulus
U1490	B	27	F	2	54	56	234.74	260.8	257.97	1.23	1.257	3.019	15160	C. mundulus
U1490	B	27	F	2	58	60	234.78	260.85	258.01	1.29	1.345	4.998	15163	C. mundulus
U1490	B	27	F	2	62	64	234.82	260.88	258.05	1.42	1.523	6.336	15166	C. mundulus
U1490	B	27	F	2	66	68	234.86	260.93	258.09	1.35	1.365	4.213	15169	C. mundulus
U1490	B	27	F	2	70	72	234.9	260.96	258.13	1.3	1.332	4.431	15172	C. mundulus
U1490	B	27	F	2	74	76	234.94	261.01	258.17	1.35	1.329	4.443	15176	C. mundulus
U1490	B	27	F	2	76	78	234.98	261.02	258.19	1.27	1.154	6.139	15177	C. mundulus
U1490	B	27	F	2	82	84	235.02	261.08	258.25	1.31	1.202	6.339	15182	C. mundulus
U1490	B	27	F	2	86	88	235.06	261.12	258.29	1.37	1.145	7.083	15185	C. mundulus
U1490	B	27	F	2	90	92	235.1	261.16	258.33	1.34	1.153	8.562	15188	C. mundulus
U1490	B	27	F	2	94	96	235.14	261.2	258.37	1.3	1.005	8.625	15191	C. mundulus
U1490	B	27	F	2	98	100	235.18	261.24	258.41	1.11	0.842	8.495	15194	C. mundulus
U1490	B	27	F	2	102	104	235.22	261.29	258.45	1.14	0.97	4.553	15198	C. mundulus
U1490	B	27	F	2	106	108	235.26	261.32	258.49	1.27	1.186	4.373	15202	C. mundulus
U1490	B	27	F	2	110	112	235.3	261.37	258.53	1.24	1.025	5.387	15206	C. mundulus
U1490	B	27	F	2	114	116	235.34	261.4	258.57	1.19	1.043	5.026	15210	C. mundulus
U1490	B	27	F	2	118	120	235.38	261.45	258.61	1.06	1.061	5.503	15214	C. mundulus
U1490	B	27	F	2	122	124	235.42	261.49	258.65	1.23	1.325	5.477	15218	C. mundulus
U1490	B	27	F	2	126	128	235.46	261.52	258.69	1.37	1.145	6.006	15223	C. mundulus
U1490	B	27	F	2	130	132	235.5	261.56	258.73	1.47	1.49	6.27	15227	C. mundulus
U1490	B	27	F	2	134	136	235.54	261.61	258.77	1.51	1.529	8.12	15231	C. mundulus
U1490	B	27	F	2	141	143	235.61	261.68	258.84	1.47	1.653	12.242	15238	C. mundulus
U1490	B	27	F	2	143	145	235.63	261.69	258.86	1.58	1.643	7.493	15240	C. mundulus
U1490	B	27	F	2	146	148	235.66	261.73	258.89	1.55	1.48	6.113	15243	C. mundulus
U1490	B	27	F	3	0	2	235.7	261.76	258.93	1.48	1.481	5.471	15247	C. mundulus
U1490	B	27	F	3	4	6	235.74	261.81	258.97	1.56	1.515	5.288	15251	C. mundulus
U1490	B	27	F	3	8	10	235.78	261.85	259.01	1.59	1.568	4.986	15255	C. mundulus
U1490	B	27	F	3	12	14	235.82	261.88	259.05	1.43	1.525	5.115	15259	C. mundulus
U1490	B	27	F	3	16	18	235.86	261.92	259.09	1.61	1.391	5.008	15263	C. wuell/mund
U1490	B	27	F	3	20	22	235.9	261.96	259.13	1.68	1.663	5.365	15267	C. mundulus
U1490	B	27	F	3	24	26	235.94	262	259.17	1.66	1.479	5.076	15272	C. mundulus
U1490	B	27	F	3	28	30	235.98	262.05	259.21	1.66	1.452	4.699	15276	C. mundulus
U1490	B	27	F	3	32	34	236.02	262.08	259.25	1.6	1.4	4.467	15280	C. wuell/mund
U1490	B	27	F	3	36	38	236.06	262.12	259.29	1.62	1.508	4.175	15284	C. mundulus
U1490	B	27	F	3	40	42	236.1	262.17	259.33	1.49	1.389	3.288	15288	C. mundulus
U1490	A	26	H	1	92	94	233.12	262.2	259.36	1.53	1.562	4.016	15291	C. mundulus
U1490	A	26	H	1	96	98	233.16	262.24	259.4	1.55	1.47	4.014	15295	C. mundulus
U1490	A	26	H	1	100	102	233.2	262.28	259.44	1.58	1.334	4.451	15299	C. mundulus
U1490	A	26	H	1	104	106	233.24	262.32	259.48	1.41	1.078	4.487	15303	C. mundulus
U1490	A	26	H	1	108	110	233.28	262.36	259.52	1.53	1.167	3.973	15307	C. mundulus
U1490	A	26	H	1	112	114	233.32	262.4	259.56	1.48	1.144	5.071	15311	C. mundulus
U1490	A	26	H	1	116	118	233.36	262.44	259.6	1.48	1.134	6.457	15315	C. mundulus
U1490	A	26	H	1	120	122	233.4	262.48	259.64	1.43	1.24	5.12	15320	C. mundulus
U1490	A	26	H	1	124	126	233.44	262.52	259.68	1.61	1.31	4.85	15324	C. mundulus
U1490	A	26	H	1	128	130	233.48	262.56	259.72	1.61	1.39	5.344	15328	C. mundulus
U1490	A	26	H	1	132	134	233.52	262.6	259.76	1.59	1.12	6.609	15332	C. mundulus
U1490	A	26	H	1	136	138	233.56	262.64	259.8	1.45	1.18	5.181	15336	C. mundulus
U1490	A	26	H	1	140	142	233.6	262.68	259.84	1.75	1.45	4.319	15340	C. mundulus
U1490	A	26	H	1	144	146	233.64	262.72	259.88	1.63	1.54	2.982	15344	C. mundulus
U1490	A	26	H	1	148	150	233.68	262.76	259.92	1.72	1.56	3.229	15348	C. mundulus
U1490	A	26	H	2	2	4	233.72	262.8	259.96	1.67	1.7	3.813	15352	C. mundulus
U1490	A	26	H	2	5	7	233.75	262.83	259.99	1.75	1.71	3.201	15355	C. mundulus
U1490	A	26	H	2	10	12	233.8	262.88	260.04	1.61	1.43	2.919	15360	C. mundulus
U1490	A	26	H	2	14	16	233.84	262.92	260.08	1.65	1.6	2.845	15364	C. mundulus
U1490	A	26	H	2	18	20	233.88	262.96	260.12	1.67	1.6	3.424	15368	C. mundulus
U1490	A	26	H	2	22	24	233.92	263	260.16	1.57	1.25	4.066	15373	C. mundulus
U1490	A	26	H	2	26	28	233.96	263.04	260.2	1.77	1.48	4.188	15377	C. mundulus
U1490	A	26	H	2	30	32	234	263.08	260.24	1.7	1.49	3.804	15381	C. mundulus
U1490	A	26	H	2	34	36	234.04	263.12	260.28	1.62	1.55	3.87	15385	C. mundulus
U1490	A	26	H	2	38	40	234.08	263.16	260.32	1.48	1.66	3.288	15389	C. mundulus
U1490	A	26	H	2	42	44	234.12	263.2	260.36	1.48	1.6	3.158	15393	C. mundulus
U1490	A	26	H	2	46	48	234.16	263.24	260.4	1.57	1.39	2.756	15397	C. mundulus
U1490	A	26	H	2	50	52	234.2	263.28	260.44	1.47	1.57	3.145	15401	C. mundulus
U1490	A	26	H	2	54	56	234.24	263.32	260.48	1.65	1.52	3.556	15405	C. mundulus
U1490	A	26	H	2	58	60	234.28	263.36	260.52	1.56	1.38	5.322	15409	C. mundulus
U1490	A	26	H	2	62	64	234.32	263.4	260.56	1.75	1.46	5.335	15413	C. mundulus
U1490	A	26	H	2	66	68	234.36	263.44	260.6	1.66	1.47	4.148	15417	C. mundulus
U1490	A	26	H	2	70	72	234.4	263.48	260.64	1.73	1.44	3.696	15422	C. mundulus
U1490	A	26	H	2	74	76	234.44	263.52	260.68	1.55	1.54	2.481	15426	C. mundulus
U1490	A	26	H	2	78	80	234.48	263.56	260.72	1.54	1.38	2.664	15430	C. mundulus
U1490	A	26	H	2	82	84	234.52	263.6	260.76	1.58	1.43	2.136	15434	C. mundulus
U1490	A	26	H	2	86	88	234.56	263.64	260.8	1.71	1.534	2.474	15438	C. mundulus
U1490	A	26	H	2	90	92	234.6	263.68	260.84	1.62	1.254	2.142	15442	C. mundulus
U1490	A	26	H	2	94	96	234.64	263.72	260.88	1.75	1.325	2.985	15446	C. mundulus
U1490	A	26	H	2	98	100	234.68	263.76	260.92	1.8	1.362	3.096	15450	C. mundulus
U1490	A	26	H	2	102	104	234.72	263.8	260.96	1.63	1.223	2.864	15454	C. mundulus
U1490	A	26	H	2	106	108	234.76	263.84	261	1.39	1.248	1.992	15458	C. mundulus
U1490	A	26	H	2	110	112	234.8	263.88	261.04	1.51	1.379	2.071	15462	C. mundulus
U1490	A	26	H	2	114	116	234.84	263.92	261.08	1.67	1.59	2.032	15466	C. mundulus
U1490	A	26	H	2	118	120	234.88	263.96	261.12	1.69	1.428	1.738	15471	C. mundulus
U1490	A	26	H	2	121	123	234.91	263.99	261.15	1.6	1.47	2.075	15474	C. mundulus
U1490	A	26	H	2	135	137	235.05	264.13	261.29	1.59	1.076	3.089	15488	C. mundulus
U1490	A	26	H	2	138	140	235.08	264.16	261.32	1.43	0.96	2.034	15491	C. mundulus
U1490	A	26	H	2	142	144	235.12	264.2	261.36	1.49	1.422	1.825	15495	C. mundulus
U1490	A	26	H	2	146	148	235.16	264.24	261.4	1.35	1.148	2.037	15499	C. mundulus
U1490	A	26	H	3	0	2	235.2	264.28	261.44	1.33	1.335	1.395	15503	C. mundulus
U1490	A	26	H	3	4	6	235.24	264.32	261.48	1.53	1.487	0.779	15507	C. mundulus
U1490	A	26	H	3	8	10	235.28	264.36	261.52	1.58	1.564	0.853	15511	C. mundulus
U1490	A	26	H	3	12	14	235.32	264.4	261.56	1.66	1.605	0.981	15515	C. mundulus
U1490	A	26	H	3	16	18	235.36	264.44	261.6	1.47	1.516	1.387	15520	C. mundulus
U1490	A	26	H	3	20	22	235.4	264.48	261.64	1.38	1.355	1.259	15524	C. mundulus
U1490	A	26	H	3	24	26	235.44	264.52	261.68	1.59	1.519	1.884	15528	C. mundulus
U1490	A	26	H	3	28	30	235.48	264.56	261.72	1.53	1.49	1.826	15532	C. mundulus
U1490	A	26	H	3	32	34	235.52	264.6	261.76	1.53	1.454	1.848	15536	C. mundulus
U1490	A	26	H	3	36	38	235.56	264.64	261.8	1.48	1.478	2.5	15540	C. mundulus
U1490	A	26	H	3	40	42	235.6	264.68	261.84	1.46	1.545	2.304	15544	C. mundulus
U1490	A	26	H	3	44	46	235.64	264.72	261.88	1.56	1.533	2.126	15548	C. mundulus
U1490	A	26	H	3	48	50	235.68	264.76	261.92	1.35	1.414	2	15552	C. mundulus
U1490	A	26	H	3	52	54	235.72	264.8	261.96	1.45	1.502	1.758	15556	C. mundulus
U1490	A	26	H	3	56	58	235.76	264.84	262	1.57	1.524	1.468	15560	C. mundulus
U1490	A	26	H	3	60	62	235.8	264.88	262.04	1.46	1.442	1.633	15564	C. mundulus
U1490	A	26	H	3	64	66	235.84	264.92	262.08	1.41	1.322	1.827	15569	C. mundulus
U1490	A	26	H	3	68	70	235.88	264.96	262.12	1.29	1.051	2.397	15573	C. mundulus
U1490	A	26	H	3	72	74	235.92	265	262.16	1.25	1.064	3.242	15577	C. mundulus
U1490	A	26	H	3	76	78	235.96	265.04	262.2	1.02	0.805	2.935	15581	C. mundulus
U1490	A	26	H	3	80	82	236	265.08	262.24	1.39	0.946	3.764	15585	C. mundulus
U1490	A	26	H	3	84	86	236.04	265.12	262.28	0.98	0.641	3.544	15589	C. mundulus
U1490	A	26	H	3	88	90	236.08	265.16	262.32	0.86	0.571	3.883	15593	C. mundulus
U1490	A	26	H	3	90	92	236.1	265.18	262.34	1.01	0.8	4.519	15595	C. mundulus
U1490	A	26	H	3	96	98	236.16	265.24	262.4	1.42	1.3	5.782	15600	C. mundulus
U1490	A	26	H	3	100	102	236.2	265.28	262.44	1.28	0.988	4.089	15604	C. mundulus
U1490	A	26	H	3	104	106	236.24	265.32	262.48	1.67	1.529	2.883	15608	C. mundulus
U1490	A	26	H	3	108	110	236.28	265.36	262.52	1.36	1.249	2.047	15611	C. mundulus
U1490	A	26	H	3	112	114	236.32	265.4	262.56	1.52	1.583	2.176	15615	C. mundulus
U1490	A	26	H	3	116	118	236.36	265.44	262.6	1.69	1.84	1.604	15619	C. mundulus
U1490	A	26	H	3	120	122	236.4	265.48	262.64	1.72	1.8	2.235	15623	C. mundulus
U1490	A	26	H	3	124	126	236.44	265.52	262.68	1.66	1.625	1.873	15626	C. mundulus
U1490	A	26	H	3	128	130	236.48	265.56	262.72	1.72	1.613	2.063	15630	C. mundulus
U1490	A	26	H	3	132	134	236.52	265.6	262.76	1.41	1.197	1.691	15634	C. mundulus
U1490	A	26	H	3	136	138	236.56	265.64	262.8	1.42	1.405	1.632	15637	C. mundulus
U1490	A	26	H	3	140	142	236.6	265.68	262.84	1.45	1.362	1.561	15641	C. mundulus
U1490	A	26	H	3	148	150	236.68	265.76	262.92	1.49	1.537	1.361	15648	C. mundulus
U1490	A	26	H	4	2	4	236.72	265.8	262.96	1.53	1.507	1.797	15652	C. mundulus
U1490	A	26	H	4	6	8	236.76	265.84	263	1.53	1.47	1.898	15656	C. mundulus
U1490	A	26	H	4	10	12	236.8	265.88	263.04	1.53	1.476	1.711	15660	C. mundulus
U1490	A	26	H	4	14	16	236.84	265.92	263.08	1.56	1.42	1.448	15663	C. mundulus
U1490	A	26	H	4	18	20	236.88	265.96	263.12	1.3	1.05	1.388	15667	C. mundulus
U1490	A	26	H	4	22	24	236.92	266	263.16	1.63	1.21	1.805	15671	C. mundulus
U1490	A	26	H	4	26	28	236.96	266.04	263.2	1.42	1.11	1.768	15674	C. mundulus
U1490	A	26	H	4	30	32	237	266.08	263.24	1.29	1.06	3.159	15678	C. mundulus
U1490	A	26	H	4	34	36	237.04	266.12	263.28	1.5	1.18	2.548	15682	C. mundulus
U1490	A	26	H	4	38	40	237.08	266.16	263.32	1.56	1.1	2.828	15685	C. mundulus
U1490	A	26	H	4	42	44	237.12	266.2	263.36	1.52	1.22	2.411	15689	C. mundulus
U1490	A	26	H	4	46	48	237.16	266.24	263.4	1.69	1.46	2.558	15693	C. mundulus
U1490	A	26	H	4	50	52	237.2	266.28	263.44	1.45	1.19	3.216	15697	C. mundulus
U1490	A	26	H	4	54	56	237.24	266.32	263.48	1.47	1.1	2.705	15700	C. mundulus
U1490	A	26	H	4	58	60	237.28	266.36	263.52	1.35	1.28	1.894	15704	C. mundulus
U1490	A	26	H	4	62	64	237.32	266.4	263.56	1.36	1.15	2.356	15708	C. mundulus
U1490	A	26	H	4	66	68	237.36	266.44	263.6	1.61	1.24	1.971	15711	C. mundulus
U1490	A	26	H	4	70	72	237.4	266.48	263.64	1.51	1.33	1.444	15715	C. mundulus
U1490	A	26	H	4	74	76	237.44	266.52	263.68	1.57	1.41	1.721	15719	C. mundulus
U1490	A	26	H	4	78	80	237.48	266.56	263.72	1.53	1.48	1.317	15722	C. mundulus
U1490	A	26	H	4	82	84	237.52	266.6	263.76	1.56	1.33	1.518	15726	C. mundulus
U1490	A	26	H	4	86	88	237.56	266.64	263.8	1.62	1.38	1.806	15730	C. mundulus
U1490	A	26	H	4	90	92	237.6	266.68	263.84	1.69	1.47	2.342	15733	C. mundulus
U1490	A	26	H	4	94	96	237.64	266.72	263.88	1.78	1.46	1.998	15737	C. mundulus
U1490	A	26	H	4	98	100	237.68	266.76	263.92	1.71	1.58	2.104	15741	C. mundulus
U1490	A	26	H	4	102	104	237.72	266.8	263.96	1.72	1.52	1.718	15745	C. mundulus
U1490	A	26	H	4	106	108	237.76	266.84	264	1.81	1.42	2.338	15748	C. mundulus
U1490	A	26	H	4	110	112	237.8	266.88	264.04	1.88	1.47	1.775	15752	C. mundulus
U1490	A	26	H	4	114	116	237.84	266.92	264.08	1.92	1.63	1.81	15756	C. mundulus
U1490	A	26	H	4	118	120	237.88	266.96	264.12	1.8	1.33	1.072	15759	C. mundulus
U1490	A	26	H	4	122	124	237.92	267	264.16	1.66	1.24	1.027	15763	C. mundulus
U1490	A	26	H	4	126	128	237.96	267.04	264.2	1.57	1.22	0.811	15767	C. mundulus
U1490	A	26	H	4	130	132	238	267.08	264.24	1.69	1.43	1.18	15770	C. mundulus
U1490	A	26	H	4	134	136	238.04	267.12	264.28	1.73	1.49	0.744	15774	C. mundulus
U1490	A	26	H	4	138	140	238.08	267.16	264.32	1.75	1.52	0.654	15778	C. mundulus
U1490	A	26	H	4	142	144	238.12	267.2	264.36	1.69	1.39	0.855	15782	C. mundulus
U1490	A	26	H	4	146	148	238.16	267.24	264.4	1.83	1.56	0.823	15785	C. mundulus
U1490	A	26	H	5	0	2	238.2	267.28	264.44	1.75	1.4	1.022	15789	C. mundulus
U1490	A	26	H	5	4	6	238.24	267.32	264.48	1.83	1.5	0.949	15793	C. mundulus
U1490	A	26	H	5	8	10	238.28	267.36	264.52	1.98	1.26	1.834	15796	C. mundulus
U1490	A	26	H	5	12	14	238.32	267.4	264.56	1.78	0.89	0.995	15800	C. mundulus
U1490	A	26	H	5	16	18	238.36	267.44	264.6	1.85	1.31	1.677	15804	C. mundulus
U1490	A	26	H	5	20	22	238.4	267.48	264.64	1.66	1.24	1.312	15808	C. mundulus
U1490	A	26	H	5	24	26	238.44	267.52	264.68	1.67	1.27	1.136	15812	C. mundulus
U1490	A	26	H	5	28	30	238.48	267.56	264.72	1.74	1.37	0.771	15816	C. mundulus
U1490	A	26	H	5	36	38	238.56	267.64	264.8	1.88	1.62	0.396	15823	C. mundulus
U1490	A	26	H	5	40	42	238.6	267.68	264.84	1.75	1.36	0.965	15827	C. mundulus
U1490	A	26	H	5	44	46	238.64	267.72	264.88	1.87	1.45	0.894	15831	C. mundulus
U1490	A	26	H	5	48	50	238.68	267.76	264.92	1.73	1.37	2.093	15835	C. mundulus
U1490	A	26	H	5	52	54	238.72	267.8	264.96	1.96	1.54	1.025	15839	C. mundulus
U1490	A	26	H	5	56	58	238.76	267.84	265	1.71	1.38	1.368	15843	C. mundulus
U1490	A	26	H	5	60	62	238.8	267.88	265.04	1.77	1.37	0.819	15847	C. mundulus
U1490	A	26	H	5	65	67	238.85	267.93	265.09	1.78	1.46	0.979	15852	C. mundulus
U1490	A	26	H	5	68	70	238.88	267.96	265.12	1.72	1.23	0.829	15855	C. mundulus
U1490	A	26	H	5	72	74	238.92	268	265.16	1.58	1.33	0.787	15859	C. mundulus
U1490	A	26	H	5	76	78	238.96	268.04	265.2	1.77	1.44	0.893	15863	C. mundulus
U1490	A	26	H	5	80	82	239	268.08	265.24	1.72	1.42	1.527	15867	C. mundulus
U1490	A	26	H	5	83	85	239.03	268.11	265.27	1.52	1.5	1.264	15870	C. mundulus
U1490	A	26	H	5	88	90	239.08	268.16	265.32	1.7	1.39	1.307	15874	C. mundulus
U1490	A	26	H	5	92	94	239.12	268.2	265.36	1.79	1.29	1.912	15878	C. mundulus
U1490	A	26	H	5	96	98	239.16	268.24	265.4	1.82	1.45	2.011	15882	C. mundulus
U1490	A	26	H	5	100	102	239.2	268.28	265.44	1.68	1.26	1.927	15886	C. mundulus
U1490	A	26	H	5	104	106	239.24	268.32	265.48	1.79	1.25	3.149	15890	C. mundulus
U1490	A	26	H	5	108	110	239.28	268.36	265.52	1.73	1.15	1.648	15894	C. mundulus
U1490	A	26	H	5	112	114	239.32	268.4	265.56	1.73	1.38	2.164	15898	C. mundulus
U1490	A	26	H	5	116	118	239.36	268.44	265.6	1.96	1.45	1.732	15902	C. mundulus
U1490	A	26	H	5	120	122	239.4	268.48	265.64	1.92	1.59	2.315	15906	C. mundulus
U1490	A	26	H	5	124	126	239.44	268.52	265.68	1.93	1.59	1.669	15910	C. mundulus
U1490	A	26	H	5	128	130	239.48	268.56	265.72	1.9	1.61	1.675	15914	C. mundulus
U1490	A	26	H	5	132	134	239.52	268.6	265.76	1.82	1.59	2.008	15918	C. mundulus
U1490	A	26	H	5	136	138	239.56	268.64	265.8	1.87	1.69	2.412	15922	C. mundulus
U1490	A	26	H	5	140	142	239.6	268.68	265.84	1.88	1.6	1.569	15926	C. mundulus
U1490	A	26	H	5	144	146	239.64	268.72	265.88	1.8	1.47	2.587	15930	C. mundulus
U1490	A	26	H	5	148	150	239.68	268.76	265.92	1.98	1.47	1.667	15934	C. mundulus
U1490	A	26	H	6	2	4	239.72	268.8	265.96	1.95	1.42	1.72	15938	C. mundulus
U1490	A	26	H	6	6	8	239.76	268.84	266	1.9	1.4	1.172	15942	C. mundulus
U1490	A	26	H	6	10	12	239.8	268.88	266.04	1.94	1.51	2.065	15946	C. mundulus
U1490	A	26	H	6	14	16	239.84	268.92	266.08	1.79	1.32	2.05	15950	C. mundulus
U1490	A	26	H	6	18	20	239.88	268.96	266.12	1.75	1.33	1.565	15954	C. mundulus
U1490	A	26	H	6	22	24	239.92	269	266.16	1.77	1.49	1.437	15958	C. mundulus
U1490	A	26	H	6	26	28	239.96	269.04	266.2	1.71	1.35	1.24	15962	C. mundulus
U1490	A	26	H	6	30	32	240	269.08	266.24	1.67	1.19	1.33	15966	C. mundulus
U1490	A	26	H	6	34	36	240.04	269.12	266.28	1.73	1.28	1.326	15970	C. mundulus
U1490	A	26	H	6	38	40	240.08	269.16	266.32	1.78	1.26	1.855	15974	C. mundulus
U1490	A	26	H	6	42	44	240.12	269.2	266.36	1.73	1.14	1.99	15978	C. mundulus
U1490	A	26	H	6	46	48	240.16	269.24	266.4	1.82	1.16	2.451	15982	C. mundulus
U1490	A	26	H	6	50	52	240.2	269.28	266.44	1.74	1.12	2.173	15986	C. mundulus
U1490	A	26	H	6	54	56	240.24	269.32	266.48	1.75	1.22	1.751	15990	C. mundulus
U1490	A	26	H	6	58	60	240.28	269.36	266.52	1.42	1.46	1.836	15994	C. mundulus
U1490	A	26	H	6	62	64	240.32	269.4	266.56	1.78	1.12	1.92	15998	C. mundulus
U1490	A	26	H	6	66	68	240.36	269.44	266.6	1.74	1.31	2.289	16002	C. mundulus
U1490	A	26	H	6	70	72	240.4	269.48	266.64	1.58	1.22	1.653	16006	C. mundulus
U1490	A	26	H	6	74	76	240.44	269.52	266.68	1.55	1	1.058	16010	C. mundulus
U1490	A	26	H	6	78	80	240.48	269.56	266.72	1.8	1.8	1.136	16012	C. mundulus
U1490	A	26	H	6	82	84	240.52	269.6	266.76	1.69	1.68	1.35	16015	Nuttallides sp.
U1490	A	26	H	6	86	88	240.56	269.64	266.8	1.73	1.66	1.843	16017	C. mundulus
U1490	A	26	H	6	90	92	240.6	269.68	266.84	1.75	1.49	3.662	16020	C. mundulus
U1490	A	26	H	6	94	96	240.64	269.72	266.88	1.78	1.61	3.79	16022	C. mundulus
U1490	A	26	H	6	98	100	240.68	269.76	266.92	1.62	1.25	3.262	16025	C. mundulus
U1490	A	26	H	6	102	104	240.72	269.8	266.96	1.75	1.58	4.731	16027	C. mundulus
U1490	A	26	H	6	106	108	240.76	269.84	267	1.74	1.41	4.404	16030	C. mundulus
U1490	A	26	H	6	110	112	240.8	269.88	267.04	1.81	1.55	3.393	16032	C. mundulus
U1490	A	26	H	6	114	116	240.84	269.92	267.08	1.81	1.56	2.883	16035	C. mundulus
U1490	A	26	H	6	118	120	240.88	269.96	267.12	1.8	1.43	3.544	16037	C. mundulus
U1490	A	26	H	6	122	124	240.92	270	267.16	1.75	1.41	2.812	16039	C. mundulus
U1490	A	26	H	6	126	128	240.96	270.04	267.2	1.74	1.44	3.11	16042	C. mundulus
U1490	A	26	H	6	130	132	241	270.08	267.24	1.67	1.33	3.616	16044	C. mundulus
U1490	A	26	H	6	134	136	241.04	270.12	267.28	1.71	1.38	5.298	16047	C. mundulus
U1490	A	26	H	6	138	140	241.08	270.16	267.32	1.66	1.38	4.092	16049	C. mundulus
U1490	A	26	H	7	0	2	241.2	270.28	267.44	1.45	1.23	5.559	16057	C. mundulus
U1490	A	26	H	7	4	6	241.24	270.32	267.48	1.53	1.15	4.664	16059	O. umbonatus
U1490	A	26	H	7	8	10	241.28	270.36	267.52	1.3	0.9	6.018	16062	C. mundulus
U1490	A	26	H	7	12	14	241.32	270.4	267.56	1.27	0.96	4.484	16066	C. mundulus
U1490	A	26	H	7	16	18	241.36	270.44	267.6	1.4	0.94	5.564	16070	C. mundulus
U1490	A	26	H	7	20	22	241.4	270.48	267.64	1.5	1.09	4.73	16074	C. mundulus
U1490	A	26	H	7	24	26	241.44	270.52	267.68	1.52	1.01	4.919	16077	C. mundulus
U1490	A	26	H	7	28	30	241.48	270.56	267.72	1.25	0.71	5.72	16081	C. mundulus
U1490	A	26	H	7	32	34	241.52	270.6	267.76	1.34	0.9	7.207	16085	C. mundulus
U1490	A	26	H	7	36	38	241.56	270.64	267.8	1.48	0.84	8.943	16089	C. mundulus
U1490	A	26	H	7	40	42	241.6	270.68	267.84	1.54	0.99	9.609	16093	C. mundulus
U1490	A	26	H	7	44	46	241.64	270.72	267.88	1.55	1	8.614	16097	C. mundulus
U1490	A	26	H	7	48	50	241.68	270.76	267.92	1.5	1.15	6.385	16101	C. mundulus
U1490	A	26	H	7	52	54	241.72	270.8	267.96	1.5	1.1	3.979	16104	C. mundulus
U1490	B	29	F	1	8	10	242.18	270.83	267.99	1.4	1.13	2.496	16107	C. mundulus
U1490	B	29	F	1	12	14	242.22	270.87	268.03	1.69	1.34	3.536	16111	C. mundulus
U1490	B	29	F	1	16	18	242.26	270.91	268.07	1.69	1.37	4.438	16115	C. mundulus
U1490	B	29	F	1	20	22	242.3	270.95	268.11	1.62	1.28	3.246	16119	C. mundulus
U1490	B	29	F	1	24	26	242.34	270.99	268.15	1.7	1.37	2.811	16123	C. mundulus
U1490	B	29	F	1	28	30	242.38	271.03	268.19	1.68	1.38	2.157	16127	C. mundulus
U1490	B	29	F	1	32	34	242.42	271.07	268.23	1.63	1.18	2.152	16131	C. mundulus
U1490	B	29	F	1	36	38	242.46	271.11	268.27	1.63	1.31	2.586	16134	C. mundulus
U1490	B	29	F	1	40	42	242.5	271.15	268.31	1.72	1.31	3.547	16138	C. mundulus
U1490	B	29	F	1	44	46	242.54	271.19	268.35	1.67	1.4	3.47	16142	C. mundulus
U1490	B	29	F	1	48	50	242.58	271.23	268.39	1.75	1.26	3.261	16146	C. mundulus
U1490	B	29	F	1	52	54	242.62	271.27	268.43	1.72	1.15	3.075	16150	C. mundulus
U1490	B	29	F	1	56	58	242.66	271.31	268.47	1.83	1.32	2.514	16154	C. mundulus
U1490	B	29	F	1	64	66	242.74	271.39	268.55	1.83	1.32	2.424	16161	C. mundulus
U1490	B	29	F	1	68	70	242.78	271.43	268.59	1.83	1.32	3.978	16165	C. mundulus
U1490	B	29	F	1	72	74	242.82	271.47	268.63	1.71	1.19	2.865	16169	C. mundulus
U1490	B	29	F	1	76	78	242.86	271.51	268.67	1.81	1.32	2.946	16173	C. mundulus
U1490	B	29	F	1	80	82	242.9	271.55	268.71	1.63	0.98	3.251	16177	C. mundulus
U1490	B	29	F	1	84	86	242.94	271.59	268.75	1.83	1.1	4.27	16181	C. mundulus
U1490	B	29	F	1	88	90	242.98	271.63	268.79	1.7	1.23	2.039	16185	C. mundulus
U1490	B	29	F	1	92	94	243.02	271.67	268.83	1.56	1.27	2.586	16188	C. mundulus
U1490	B	29	F	1	96	98	243.06	271.71	268.87	1.35	1.11	3.396	16192	C. mundulus
U1490	B	29	F	1	100	102	243.1	271.75	268.91	1.2	1.65	2.332	16196	C. mundulus/Nuttallides
U1490	B	29	F	1	104	106	243.14	271.79	268.95	1.49	1.37	1.921	16200	C. mundulus
U1490	B	29	F	1	108	110	243.18	271.83	268.99	1.56	1.4	3.837	16204	Nuttallides sp.
U1490	B	29	F	1	112	114	243.22	271.87	269.03	1.52	1.3	1.941	16208	C. mundulus
U1490	B	29	F	1	116	118	243.26	271.91	269.07	1.51	1.27	7.015	16212	C. mundulus
U1490	B	29	F	1	120	122	243.3	271.95	269.11	1.5	1.16	5.594	16216	C. mundulus
U1490	B	29	F	1	124	126	243.34	271.99	269.15	1.48	1.31	5.796	16219	C. mundulus
U1490	B	29	F	1	128	130	243.38	272.03	269.19	1.55	1.38	6.254	16223	C. mundulus
U1490	B	29	F	1	132	134	243.42	272.07	269.23	1.42	1.06	5.011	16227	C. mundulus
U1490	B	29	F	1	136	138	243.46	272.11	269.27	1.42	1.07	4.714	16231	C. mundulus
U1490	B	29	F	1	140	142	243.5	272.15	269.31	1.6	1.21	7.151	16235	C. mundulus
U1490	B	29	F	1	144	146	243.54	272.19	269.35	1.47	1.16	6.426	16239	C. mundulus
U1490	B	29	F	1	148	150	243.58	272.23	269.39	1.44	0.94	5.59	16243	Nuttallides sp.
U1490	B	29	F	2	2	4	243.62	272.27	269.43	1.61	1	7.294	16246	C. mundulus/Nuttallides
U1490	B	29	F	2	6	8	243.66	272.31	269.47	1.42	0.8	8.852	16250	Nuttallides sp.
U1490	B	29	F	2	10	12	243.7	272.35	269.51	1.47	0.9	7.976	16254	C. mundulus
U1490	B	29	F	2	14	16	243.74	272.39	269.55	1.5	1.09	8.664	16258	C. mundulus
U1490	B	29	F	2	18	20	243.78	272.43	269.59	1.46	0.92	8.133	16262	C. mundulus/Nuttallides
U1490	B	29	F	2	22	24	243.82	272.47	269.63	1.45	0.99	10.139	16266	C. mundulus
U1490	B	29	F	2	26	28	243.86	272.51	269.67	1.58	1.22	10.039	16270	Nuttallides sp.
U1490	B	29	F	2	30	32	243.9	272.55	269.71	1.38	1.04	9.483	16273	C. mundulus
U1490	B	29	F	2	34	36	243.94	272.59	269.75	1.5	1.45	6.273	16277	C. mundulus
U1490	B	29	F	2	38	40	243.98	272.63	269.79	1.56	1.4	4.887	16281	C. mundulus
U1490	B	29	F	2	42	44	244.02	272.67	269.83	1.47	1.2	6.591	16285	C. mundulus
U1490	B	29	F	2	46	48	244.06	272.71	269.87	1.49	1.05	10.107	16289	Nuttallides sp.
U1490	B	29	F	2	50	52	244.1	272.75	269.91	1.49	1.09	10.185	16293	C. mundulus/ Nuttallides
U1490	B	29	F	2	54	56	244.14	272.79	269.95	1.48	1.31	8.32	16297	C. mundulus
U1490	B	29	F	2	58	60	244.18	272.83	269.99	1.29	1.08	9.421	16301	Nuttallides sp.
U1490	B	29	F	2	62	64	244.22	272.87	270.03	1.4	1.24	11.424	16304	C. mundulus
U1490	B	29	F	2	66	68	244.26	272.91	270.07	1.43	1.45	6.803	16308	C. mundulus
U1490	B	29	F	2	70	72	244.3	272.95	270.11	1.29	1.3	5.62	16312	C. mundulus
U1490	B	29	F	2	74	76	244.34	272.99	270.15	1.24	1.29	8.23	16316	C. mundulus
U1490	B	29	F	2	78	80	244.38	273.03	270.19	1.28	1.29	5.946	16320	C. mundulus
U1490	B	29	F	2	82	84	244.42	273.07	270.23	1.49	1.44	8.721	16324	C. mundulus
U1490	B	29	F	2	86	88	244.46	273.11	270.27	1.28	1.1	9.432	16328	C. mundulus
U1490	B	29	F	2	90	92	244.5	273.15	270.31	1.18	1.01	10.15	16331	C. mundulus
U1490	B	29	F	2	94	96	244.54	273.19	270.35	1.36	0.86	13.975	16335	C. mundulus
U1490	B	29	F	2	98	100	244.58	273.23	270.39	1.19	0.96	12.841	16339	C. mundulus
U1490	B	29	F	2	102	104	244.62	273.27	270.43	1.11	0.71	15.213	16343	C. mundulus
U1490	B	29	F	2	106	108	244.66	273.31	270.47	1.34	0.96	16.106	16349	C. mundulus
U1490	B	29	F	2	110	112	244.7	273.35	270.51	1.29	0.97	12.023	16356	C. mundulus
U1490	B	29	F	2	114	116	244.74	273.39	270.55	1.38	1.04	10.453	16362	C. mundulus
U1490	B	29	F	2	118	120	244.78	273.43	270.59	1.31	0.96	8.383	16368	C. mundulus
U1490	B	29	F	2	122	124	244.82	273.47	270.63	1.23	0.97	7.64	16375	C. mundulus
U1490	B	29	F	2	126	128	244.86	273.51	270.67	1.31	0.98	7.225	16381	C. mundulus
U1490	B	29	F	2	130	132	244.9	273.55	270.71	1.32	1.19	4.843	16387	C. mundulus
U1490	B	29	F	2	134	136	244.94	273.59	270.75	1.28	0.85	5.172	16393	Nuttallides sp.
U1490	B	29	F	2	138	140	244.98	273.63	270.79	1.39	1.15	5.741	16400	C. mundulus
U1490	B	29	F	2	142	144	245.02	273.67	270.83	1.34	1.29	7.547	16406	C. mundulus
U1490	B	29	F	2	146	148	245.06	273.71	270.87	0.91	1.06	10.474	16412	C. mundulus
U1490	B	29	F	3	4	6	245.14	273.79	270.95	1.33	1.23	11.937	16425	C. mundulus
U1490	B	29	F	3	8	10	245.18	273.83	270.99	1.24	1.04	10.932	16431	C. mundulus/ Nuttallides
U1490	B	29	F	3	12	14	245.22	273.87	271.03	1.36	1.1	11.228	16438	C. mundulus
U1490	B	29	F	3	16	18	245.26	273.91	271.07	1.15	0.88	14.113	16444	C. mundulus
U1490	B	29	F	3	20	22	245.3	273.95	271.11	1.07	0.79	15.135	16450	C. mundulus
U1490	B	29	F	3	24	26	245.34	273.99	271.15	1.18	0.8	11.858	16456	C. mundulus
U1490	B	29	F	3	28	30	245.38	274.03	271.19	1.21	0.97	13.456	16462	C. mundulus
U1490	B	29	F	3	32	34	245.42	274.07	271.23	1.29	1.21	11.741	16468	C. mundulus
U1490	B	29	F	3	36	38	245.46	274.11	271.27	1.34	1.33	7.982	16473	C. mundulus
U1490	B	29	F	3	40	42	245.5	274.15	271.31	1.15	1.17	6.643	16479	C. mundulus
U1490	B	29	F	3	44	46	245.54	274.19	271.35	1.33	1.41	6.226	16485	C. mundulus
U1490	A	27	H	2	64	66	243.84	273.75	271.39	1.359	1.2	9.3935	16490	C. mundulus
U1490	A	27	H	2	68	70	243.88	273.79	271.43	1.385	1.22	9.3535	16496	C. mundulus
U1490	A	27	H	2	72	74	243.92	273.83	271.47	1.376	0.976	10.761	16501	C. mundulus
U1490	A	27	H	2	77	79	243.97	273.89	271.52	1.485	1.129	11.582	16508	C. mundulus
U1490	A	27	H	2	80	82	244	273.91	271.55	1.422	1.061	11.99	16513	C. mundulus
U1490	A	27	H	2	84	86	244.04	273.95	271.59	1.452	1.016	14.612	16518	C. mundulus
U1490	A	27	H	2	88	90	244.08	273.99	271.63	1.411	1.093	14.775	16524	C. mundulus
U1490	A	27	H	2	92	94	244.12	274.04	271.67	1.5	0.86	17.218	16530	C. mundulus
U1490	A	27	H	2	96	98	244.16	274.07	271.71	1.31	0.92	15.187	16535	C. mundulus
U1490	A	27	H	2	100	102	244.2	274.12	271.75	1.35	1.12	14.827	16541	C. mundulus
U1490	A	27	H	2	104	106	244.24	274.15	271.79	1.32	1.06	12.826	16546	C. mundulus
U1490	A	27	H	2	108	110	244.28	274.19	271.83	1.46	1.17	10.142	16552	C. mundulus
U1490	A	27	H	2	112	114	244.32	274.23	271.87	1.44	1.11	13.44	16558	C. mundulus
U1490	A	27	H	2	116	118	244.36	274.27	271.91	1.41	1.08	14.51	16563	C. mundulus
U1490	A	27	H	2	120	122	244.4	274.31	271.95	1.4	0.96	14.877	16569	C. mundulus
U1490	A	27	H	2	124	126	244.44	274.35	271.99	1.37	1.03	11.448	16575	C. mundulus
U1490	A	27	H	2	128	130	244.48	274.39	272.03	1.5	1.1	14.405	16580	C. mundulus
U1490	A	27	H	2	132	134	244.52	274.43	272.07	1.39	1.1	11.015	16586	C. mundulus
U1490	A	27	H	2	136	138	244.56	274.48	272.11	1.28	1.17	16.534	16591	C. mundulus
U1490	A	27	H	2	140	142	244.6	274.51	272.15	1.47	1.206	15.08	16597	C. mundulus
U1490	A	27	H	2	144	146	244.64	274.56	272.19	1.41	1.167	14.741	16603	C. mundulus
U1490	A	27	H	2	147	149	244.67	274.58	272.22	1.41	1.148	13.776	16607	C. mundulus
U1490	A	27	H	3	2	4	244.72	274.63	272.27	1.39	1.174	9.315	16614	C. mundulus
U1490	A	27	H	3	6	8	244.76	274.67	272.31	1.52	1.446	5.899	16620	C. mundulus
U1490	A	27	H	3	10	12	244.8	274.71	272.35	1.45	1.367	6.368	16625	C. mundulus
U1490	A	27	H	3	14	16	244.84	274.75	272.39	1.4	1.273	6.844	16631	C. mundulus
U1490	A	27	H	3	18	20	244.88	274.8	272.43		1.353	9.297	16637	Rectuvigerina sp.
U1490	A	27	H	3	22	24	244.92	274.83	272.47	1.56	1.31	8.577	16642	C. mundulus
U1490	A	27	H	3	26	28	244.96	274.88	272.51	1.36	1.198	7.866	16648	C. mundulus
U1490	A	27	H	3	30	32	245	274.92	272.55	1.4	1.192	11.709	16653	C. mundulus
U1490	A	27	H	3	34	36	245.04	274.96	272.59	1.34	1.059	11.058	16659	C. mundulus
U1490	A	27	H	3	38	40	245.08	275	272.63	1.19	1.098	9.631	16665	C. mundulus
U1490	A	27	H	3	42	44	245.12	275.03	272.67	1.17	1.294	9.239	16670	C. mundulus
U1490	A	27	H	3	46	48	245.16	275.07	272.71	1.11	1.149	7.844	16676	C. mundulus
U1490	A	27	H	3	50	52	245.2	275.11	272.75	1.22	1.149	7.983	16682	C. mundulus
U1490	A	27	H	3	54	56	245.24	275.15	272.79	1.16	1.069	9.003	16687	C. mundulus
U1490	A	27	H	3	58	60	245.28	275.19	272.83	1.08	0.98	13.965	16693	C. mundulus
U1490	A	27	H	3	62	64	245.32	275.24	272.87	1.08	0.847	14.959	16698	C. mundulus
U1490	A	27	H	3	66	68	245.36	275.27	272.91	1.08	0.883	16.754	16704	C. mundulus
U1490	A	27	H	3	70	72	245.4	275.32	272.95	1.13	0.93	15.117	16709	C. mundulus
U1490	A	27	H	3	74	76	245.44	275.36	272.99	1.18	1.065	15.592	16714	C. mundulus
U1490	A	27	H	3	78	80	245.48	275.39	273.03	0.93	1.034	7.472	16719	C. mundulus
U1490	A	27	H	3	82	84	245.52	275.43	273.07	1.05	1.345	9.421	16725	C. mundulus
U1490	A	27	H	3	86	88	245.56	275.48	273.11	1.18	1.526	7.973	16730	C. mundulus
U1490	A	27	H	3	90	92	245.6	275.51	273.15	1.06	1.307	9.096	16735	C. mundulus
U1490	A	27	H	3	94	96	245.64	275.56	273.19	1.08	1.284	12.997	16740	C. mundulus
U1490	A	27	H	3	98	100	245.68	275.6	273.23	1.15	1.114	11.939	16746	C. mundulus
U1490	A	27	H	3	102	104	245.72	275.63	273.27	1.2	1.261	11.036	16751	C. mundulus
U1490	A	27	H	3	106	108	245.76	275.68	273.31	1.05	1.139	10.945	16756	C. mundulus
U1490	A	27	H	3	110	112	245.8	275.71	273.35	0.98	1.131	9.263	16761	C. mundulus
U1490	A	27	H	3	114	116	245.84	275.75	273.39	1.08	1.093	9.654	16767	C. mundulus
U1490	A	27	H	3	118	120	245.88	275.8	273.43	1.12	1.339	9.866	16772	C. mundulus
U1490	A	27	H	3	122	124	245.92	275.83	273.47	1.01	0.95	8.895	16777	C. mundulus
U1490	A	27	H	3	126	128	245.96	275.87	273.51	0.93	1.009	9.596	16783	C. mundulus
U1490	A	27	H	3	130	132	246	275.92	273.55	0.88	1.045	10.174	16788	C. mundulus
U1490	A	27	H	3	134	136	246.04	275.95	273.59	0.9	1.17	9.773	16793	C. mundulus
U1490	A	27	H	3	138	140	246.08	275.99	273.63	0.7	0.882	9.274	16798	C. mundulus
U1490	A	27	H	3	142	144	246.12	276.04	273.67	1.01	1.095	11.331	16804	C. mundulus
U1490	A	27	H	3	146	148	246.16	276.07	273.71	1.25	1.351	10.958	16809	C. mundulus
U1490	A	27	H	4	0	2	246.2	276.11	273.75	0.86	0.915	9.892	16814	C. mundulus
U1490	A	27	H	4	4	6	246.24	276.15	273.79	1.04	0.941	8.625	16819	C. mundulus
U1490	A	27	H	4	8	10	246.28	276.19	273.83	1.01	1.065	6.743	16825	C. mundulus
U1490	A	27	H	4	12	14	246.32	276.23	273.87	1.19	1.235	6.445	16830	C. mundulus
U1490	A	27	H	4	16	18	246.36	276.27	273.91	0.97	1.253	7.49	16835	C. mundulus
U1490	A	27	H	4	20	22	246.4	276.31	273.95	1.03	1.194	7.974	16840	C. mundulus
U1490	A	27	H	4	24	26	246.44	276.35	273.99	1.03	1.088	7.992	16846	C. mundulus
U1490	A	27	H	4	28	30	246.48	276.39	274.03	1.07	1.158	8.705	16851	C. mundulus
U1490	A	27	H	4	32	34	246.52	276.43	274.07	0.91	1.009	12.923	16856	C. mundulus
U1490	A	27	H	4	36	38	246.56	276.48	274.11	1.24	1.345	13.425	16862	C. mundulus
U1490	A	27	H	4	40	42	246.6	276.51	274.15	0.91	1.061	12.62	16867	C. mundulus
U1490	A	27	H	4	44	46	246.64	276.56	274.19	1.13	0.949	12.467	16872	C. mundulus
U1490	A	27	H	4	48	50	246.68	276.6	274.23	0.84	0.874	11.845	16877	C. mundulus
U1490	A	27	H	4	52	54	246.72	276.63	274.27	1.1	1.003	10.989	16883	C. mundulus
U1490	A	27	H	4	56	58	246.76	276.67	274.31	1.42	1.16	10.436	16888	C. mundulus
U1490	A	27	H	4	60	62	246.8	276.71	274.35	1.11	1.11	10.364	16893	C. mundulus
U1490	A	27	H	4	64	66	246.84	276.75	274.39	1.02	0.978	9.955	16898	C. mundulus
U1490	A	27	H	4	68	70	246.88	276.79	274.43	1.05	1.234	9.996	16904	C. mundulus
U1490	A	27	H	4	72	74	246.92	276.83	274.47	1.19	1.115	10.238	16909	C. mundulus
U1490	A	27	H	4	76	78	246.96	276.87	274.51	1.3	1.408	9.765	16914	C. mundulus
U1490	A	27	H	4	80	82	247	276.92	274.55	1.19	1.186	8.396	16919	C. mundulus
U1490	A	27	H	4	84	86	247.04	276.95	274.59	1.05	1.025	10.738	16925	C. mundulus
U1490	A	27	H	4	88	90	247.08	277	274.63	1.24	1.22	11.281	16930	C. mundulus
U1490	A	27	H	4	92	94	247.12	277.03	274.67	1.38	1.402	13.284	16934	C. mundulus
U1490	A	27	H	4	96	98	247.16	277.07	274.71	1.28	1.245	10.784	16939	C. mundulus
U1490	A	27	H	4	100	102	247.2	277.11	274.75	1.43	1.413	9.901	16944	C. mundulus
U1490	A	27	H	4	104	106	247.24	277.15	274.79	1.44	1.53	5.6	16948	C. mundulus
U1490	A	27	H	4	108	110	247.28	277.19	274.83	1.26	1.301	7.592	16953	C. mundulus
U1490	A	27	H	4	112	114	247.32	277.24	274.87	1.26	1.266	5.879	16958	C. mundulus
U1490	A	27	H	4	116	118	247.36	277.27	274.91	1.18	1.356	7.192	16963	C. mundulus
U1490	A	27	H	4	120	122	247.4	277.32	274.95	1.27	1.389	7.161	16967	C. mundulus
U1490	A	27	H	4	124	126	247.44	277.36	274.99	1.12	1.311	7.061	16972	C. mundulus
U1490	A	27	H	4	128	130	247.48	277.4	275.03	1.2	1.485	4.508	16977	C. mundulus
U1490	A	27	H	4	132	134	247.52	277.43	275.07	1.03	1.351	5.23	16982	C. mundulus
U1490	A	27	H	4	136	138	247.56	277.47	275.11	1.24	1.474	6.248	16986	C. mundulus
U1490	A	27	H	4	140	142	247.6	277.51	275.15	1.19	1.437	6.867	16991	C. mundulus
U1490	A	27	H	4	144	146	247.64	277.55	275.19	1.07	1.19	6.383	16996	C. mundulus
U1490	A	27	H	4	148	150	247.68	277.6	275.23	1.32	1.373	6.274	17000	C. mundulus
U1490	A	27	H	5	2	4	247.72	277.63	275.27	1.29	1.395	7.111	17005	C. mundulus
U1490	A	27	H	5	6	8	247.76	277.68	275.31	1.27	1.545	7.764	17010	C. mundulus
U1490	A	27	H	5	8	10	247.78	277.7	275.33	1.11	1.366	9.344	17012	C. mundulus
U1490	A	27	H	5	12	14	247.82	277.74	275.37	1.31	1.53	8.292	17017	C. mundulus
U1490	A	27	H	5	14	16	247.84	277.76	275.39	1.17	1.381	8.628	17019	C. mundulus
U1490	A	27	H	5	18	20	247.88	277.8	275.43	1.16	1.355	8.226	17024	C. mundulus
U1490	A	27	H	5	22	24	247.92	277.83	275.47	1.15	1.513	7.259	17029	C. mundulus
U1490	A	27	H	5	26	28	247.96	277.87	275.51	1.13	1.44	8.196	17033	C. mundulus
U1490	A	27	H	5	30	32	248	277.92	275.55	1.11	1.423	9.196	17038	C. mundulus
U1490	A	27	H	5	34	36	248.04	277.95	275.59	0.98	1.11	9.426	17043	C. mundulus
U1490	A	27	H	5	38	40	248.08	278	275.63	1.13	1.534	8.947	17048	C. mundulus
U1490	A	27	H	5	42	44	248.12	278.04	275.67	1.09	1.3	9.661	17052	O. umbonatus
U1490	A	27	H	5	46	48	248.16	278.07	275.71	1.14	1.25	11.133	17057	C. mundulus
U1490	A	27	H	5	50	52	248.2	278.12	275.75	1.19	1.335	10.183	17062	C. mundulus
U1490	A	27	H	5	54	56	248.24	278.15	275.79	1.16	1.514	11.36	17067	C. mundulus
U1490	A	27	H	5	58	60	248.28	278.19	275.83	1.06	1.404	10.044	17071	C. mundulus
U1490	A	27	H	5	62	64	248.32	278.23	275.87	1.07	1.428	11.204	17076	C. mundulus
U1490	A	27	H	5	66	68	248.36	278.27	275.91	1.21	1.374	9.256	17081	C. mundulus
U1490	A	27	H	5	70	72	248.4	278.31	275.95	1.09	1.36	7.835	17085	O. umbonatus
U1490	A	27	H	5	74	76	248.44	278.36	275.99	1.24	1.539	9.295	17090	C. mundulus
U1490	A	27	H	5	78	80	248.48	278.39	276.03	1.16	1.519	9.289	17095	C. mundulus
U1490	A	27	H	5	82	84	248.52	278.43	276.07	0.95	1.285	9.537	17100	C. wuell/mund
U1490	A	27	H	5	86	88	248.56	278.48	276.11	1.05	1.321	8.529	17104	C. mundulus
U1490	A	27	H	5	90	92	248.6	278.51	276.15	1.15	1.524	7.204	17109	C. mundulus
U1490	A	27	H	5	94	96	248.64	278.55	276.19	1.22	1.606	7.1	17114	C. mundulus
U1490	A	27	H	5	98	100	248.68	278.6	276.23	1.07	1.455	6.206	17119	C. mundulus
U1490	A	27	H	5	102	104	248.72	278.63	276.27	0.93	1.392	8.418	17123	C. mundulus
U1490	A	27	H	5	107	109	248.77	278.69	276.32		1.582	7.939	17129	Rectuvigerina sp.
U1490	A	27	H	5	110	112	248.8	278.71	276.35	1.05	1.633	9.273	17133	C. mundulus
U1490	A	27	H	5	114	116	248.84	278.75	276.39	1.17	1.501	9.934	17137	C. mundulus
U1490	A	27	H	5	118	120	248.88	278.79	276.43	1.12	1.365	9.939	17142	C. mundulus
U1490	A	27	H	5	122	124	248.92	278.83	276.47	0.87	1.378	11.422	17147	C. mundulus
U1490	A	27	H	5	126	128	248.96	278.87	276.51	1.1	1.473	11.328	17152	C. mundulus
U1490	A	27	H	5	130	132	249	278.92	276.55	1.08	1.558	11.358	17156	C. mundulus
U1490	A	27	H	5	134	136	249.04	278.95	276.59	1.05	1.52	11.349	17161	C. mundulus
U1490	A	27	H	5	138	140	249.08	279	276.63	1.14	1.455	9.877	17166	C. mundulus
U1490	A	27	H	5	142	144	249.12	279.03	276.67	1.02	1.408	9.407	17171	C. mundulus
U1490	A	27	H	5	146	148	249.16	279.07	276.71	0.98	1.364	9.852	17175	C. mundulus
U1490	A	27	H	6	0	2	249.2	279.11	276.75	1.03	1.368	3.838	17180	C. mundulus
U1490	A	27	H	6	4	6	249.24	279.15	276.79	1.14	1.57	3.506	17185	C. mundulus
U1490	A	27	H	6	8	10	249.28	279.19	276.83	1.11	1.533	2.585	17189	C. mundulus
U1490	A	27	H	6	12	14	249.32	279.23	276.87	1.11	1.442	2.463	17194	C. mundulus
U1490	A	27	H	6	16	18	249.36	279.27	276.91	1.17	1.426	3.51	17199	C. mundulus
U1490	A	27	H	6	20	22	249.4	279.31	276.95	1.14	1.587	2.491	17204	C. mundulus
U1490	A	27	H	6	24	26	249.44	279.36	276.99	1.25	1.64	2.779	17208	C. mundulus
U1490	A	27	H	6	28	30	249.48	279.39	277.03	1.14	1.339	7.885	17213	C. mundulus
U1490	A	27	H	6	32	34	249.52	279.43	277.07	1.21	1.441	8.704	17218	C. mundulus
U1490	A	27	H	6	36	38	249.56	279.47	277.11	1.11	1.447	8.862	17222	C. mundulus
U1490	A	27	H	6	40	42	249.6	279.51	277.15	1.12	1.458	8.284	17227	C. mundulus
U1490	A	27	H	6	44	46	249.64	279.55	277.19	1.08	1.652	7.192	17232	C. mundulus
U1490	A	27	H	6	48	50	249.68	279.6	277.23	1.01	1.578	6.143	17237	C. mundulus
U1490	A	27	H	6	52	54	249.72	279.63	277.27	1.09	1.502	6.071	17241	C. mundulus
U1490	A	27	H	6	56	58	249.76	279.68	277.31	1.08	1.552	8.514	17246	C. mundulus
U1490	A	27	H	6	60	62	249.8	279.71	277.35	0.84	1.408	9.777	17251	C. mundulus
U1490	A	27	H	6	64	66	249.84	279.76	277.39	1.03	1.519	8.772	17256	C. mundulus
U1490	A	27	H	6	68	70	249.88	279.8	277.43	0.86	1.526	8.465	17260	C. mundulus
U1490	A	27	H	6	72	74	249.92	279.83	277.47	1.11	1.421	7.719	17265	C. mundulus
U1490	A	27	H	6	76	78	249.96	279.87	277.51	0.92	1.346	8.701	17270	C. mundulus
U1490	A	27	H	6	80	82	250	279.91	277.55	0.89	1.349	8.967	17274	C. mundulus
U1490	A	27	H	6	84	86	250.04	279.95	277.59	0.85	1.261	9.129	17279	C. mundulus
U1490	A	27	H	6	88	90	250.08	279.99	277.63	1.21	1.58	3.706	17284	C. mundulus
U1490	A	27	H	6	92	94	250.12	280.04	277.67	1.07	1.476	2.565	17289	C. mundulus
U1490	A	27	H	6	96	98	250.16	280.07	277.71	1.03	1.478	3.572	17293	C. mundulus
U1490	A	27	H	6	100	102	250.2	280.12	277.75	1.06	1.55	3.406	17298	C. mundulus
U1490	A	27	H	6	104	106	250.24	280.15	277.79	0.82	1.259	4.445	17303	C. mundulus
U1490	A	27	H	6	108	110	250.28	280.19	277.83	0.95	1.342	3.898	17307	C. mundulus
U1490	A	27	H	6	112	114	250.32	280.24	277.87	1.02	1.414	2.558	17311	C. mundulus
U1490	A	27	H	6	116	118	250.36	280.27	277.91	0.96	1.48	2.729	17316	C. mundulus
U1490	A	27	H	6	120	122	250.4	280.32	277.95	1.33	1.783	7.29	17320	C. mundulus
U1490	A	27	H	6	124	126	250.44	280.36	277.99	1.29	1.831	7.085	17324	C. mundulus
U1490	A	27	H	6	128	130	250.48	280.39	278.03	1.01	1.392	4.5175	17329	C. mundulus
U1490	A	27	H	6	132	134	250.52	280.44	278.07	1.13	1.662	4.7985	17333	C. mundulus
U1490	A	27	H	6	136	138	250.56	280.48	278.11	1.01	1.53	5.484	17337	C. mundulus
U1490	A	27	H	6	138	140	250.58	280.5	278.13		1.56	7.884	17339	Rectuvigerina sp.
U1490	B	31	F	2	82	84	251.12	280.57	278.15	1.12	1.533	2.607	17341	C. mundulus
U1490	B	31	F	2	86	88	251.16	280.61	278.19	1.16	1.777	2.629	17346	C. mundulus
U1490	B	31	F	2	90	92	251.2	280.65	278.23	1.08	1.728	7.052	17350	C. mundulus
U1490	B	31	F	2	94	96	251.24	280.69	278.27	1.13	1.583	5.925	17354	C. mundulus
U1490	B	31	F	2	98	100	251.28	280.73	278.31	1.4	1.56	6.0445	17359	O. umbonatus
U1490	B	31	F	2	102	104	251.32	280.77	278.35	1.09	1.441	9.831	17363	C. mundulus
U1490	B	31	F	2	106	108	251.36	280.81	278.39	1.28	1.699	8.95	17367	C. mundulus
U1490	B	31	F	2	110	112	251.4	280.85	278.43	1.33	1.49	8.472	17371	O. umbonatus
U1490	B	31	F	2	114	116	251.44	280.89	278.47	1.37	1.61	11.112	17376	O. umbonatus
U1490	B	31	F	2	118	120	251.48	280.93	278.51		1.47	9.842	17380	Rectuvigerina sp.
U1490	B	31	F	2	122	124	251.52	280.97	278.55		1.45	10.352	17384	Rectuvigerina sp.
U1490	B	31	F	2	126	128	251.56	281.01	278.59		1.17	10.536	17388	Rectuvigerina sp.
U1490	B	31	F	2	130	132	251.6	281.05	278.63	1.33	1.568	9.681	17393	C. mundulus
U1490	B	31	F	2	134	136	251.64	281.09	278.67	1.03	1.617	8.754	17397	C. mundulus
U1490	B	31	F	2	138	140	251.68	281.13	278.71	1.04	1.597	8.771	17401	C. mundulus
U1490	B	31	F	2	142	144	251.72	281.17	278.75		1.5	9.304	17406	Rectuvigerina sp.
U1490	B	31	F	2	146	148	251.76	281.21	278.79	0.92	1.444	10.794	17410	C. mundulus
U1490	B	31	F	3	0	2	251.8	281.25	278.83	1.01	1.697	3.089	17414	C. mundulus
U1490	B	31	F	3	4	6	251.84	281.29	278.87	0.8	1.776	3.283	17418	C. mundulus
U1490	B	31	F	3	8	10	251.88	281.33	278.91	1.26	1.767	4.203	17423	C. mundulus
U1490	B	31	F	3	12	14	251.92	281.37	278.95	0.77	1.328	5.47	17427	C. mundulus
U1490	B	31	F	3	16	18	251.96	281.41	278.99	1.08	1.601	5.876	17431	C. mundulus
U1490	B	31	F	3	20	22	252	281.45	279.03	1.11	1.418	2.251	17436	C. mundulus
U1490	B	31	F	3	24	26	252.04	281.49	279.07	0.91	1.469	3.874	17440	C. mundulus
U1490	B	31	F	3	28	30	252.08	281.53	279.11	1.01	1.536	11.534	17444	C. mundulus
U1490	B	31	F	3	32	34	252.12	281.57	279.15	1.12	1.385	13.448	17448	C. mundulus
U1490	B	31	F	3	36	38	252.16	281.61	279.19	0.9	1.28	3.903	17453	C. mundulus
U1490	B	31	F	3	40	42	252.2	281.65	279.23		1.23	6.996	17457	Rectuvigerina sp.
U1490	B	31	F	3	44	46	252.24	281.69	279.27	0.9	1.306	12.653	17460	C. mundulus
U1490	B	31	F	3	48	50	252.28	281.73	279.31	0.75	1.256	7.917	17463	C. mundulus
U1490	B	31	F	3	52	54	252.32	281.77	279.35	0.68	1.077	6.934	17466	C. mundulus
U1490	B	31	F	3	56	58	252.36	281.81	279.39	0.92	1.38	7.868	17469	O. umbonatus
U1490	B	31	F	3	60	62	252.4	281.85	279.43	1.02	1.536	5.009	17472	C. mundulus
U1490	B	31	F	3	64	66	252.44	281.89	279.47	1.13	1.658	17.684	17475	C. mundulus
U1490	B	31	F	3	68	70	252.48	281.93	279.51	1.01	1.378	5.896	17478	C. mundulus
U1490	B	31	F	3	72	74	252.52	281.97	279.55	1.05	1.447	17.846	17481	C. mundulus
U1490	B	31	F	3	76	78	252.56	282.01	279.59	1.16	1.715	16.983	17484	C. mundulus
U1490	B	31	F	3	80	82	252.6	282.05	279.63	1.15	1.545	16.402	17487	C. mundulus
U1490	B	31	F	3	84	86	252.64	282.09	279.67	1.09	1.832	15.039	17490	C. mundulus
U1490	B	31	F	3	88	90	252.68	282.13	279.71	1.11	1.776	14.712	17493	C. mundulus
U1490	B	31	F	3	92	94	252.72	282.17	279.75	1.35	1.638	12.858	17496	C. mundulus
U1490	B	31	F	3	96	98	252.76	282.21	279.79	1.28	1.758	13.973	17499	C. mundulus
U1490	B	31	F	4	2	4	252.82	282.27	279.85	1.12	1.487	14.655	17503	C. mundulus
U1490	B	31	F	4	6	8	252.86	282.31	279.89	1.12	1.47	13.809	17506	C. mundulus
U1490	B	31	F	4	10	12	252.9	282.35	279.93	1.11	1.664	6.426	17509	C. mundulus
U1490	B	31	F	4	14	16	252.94	282.39	279.97	1.03	1.356	11.345	17512	C. mundulus
U1490	B	31	F	4	18	20	252.98	282.43	280.01	1.04	1.551	6.924	17515	C. mundulus
U1490	B	31	F	4	22	24	253.02	282.47	280.05	1.01	1.618	10.125	17518	C. mundulus
U1490	B	31	F	4	26	28	253.06	282.51	280.09	1.06	1.719	8.411	17521	C. mundulus
U1490	B	31	F	4	30	32	253.1	282.55	280.13	1.05	1.822	8.908	17524	C. mundulus
U1490	B	31	F	4	34	36	253.14	282.59	280.17	1.02	1.655	4.968	17527	C. mundulus
U1490	B	31	F	4	38	40	253.18	282.63	280.21	0.86	1.616	4.258	17530	C. mundulus
U1490	B	31	F	4	42	44	253.22	282.67	280.25	0.94	1.646	3.703	17533	C. mundulus
U1490	B	31	F	4	46	48	253.26	282.71	280.29	0.93	1.641	4.959	17536	C. mundulus
U1490	A	28	F	1	90	92	252.1	282.74	280.32	0.91	1.508	13.752	17539	C. mundulus
U1490	A	28	F	1	94	96	252.14	282.78	280.36	0.79	1.399	12.875	17541	C. mundulus
U1490	A	28	F	1	98	100	252.18	282.82	280.4	0.74	1.267	13.264	17544	C. mundulus
U1490	A	28	F	1	102	104	252.22	282.86	280.44	0.69	0.989	14.189	17547	C. mundulus
U1490	A	28	F	1	106	108	252.26	282.9	280.48	0.88	1.332	12.378	17550	C. mundulus
U1490	A	28	F	1	110	112	252.3	282.94	280.52	0.95	1.675	4.874	17553	C. mundulus
U1490	A	28	F	1	114	116	252.34	282.98	280.56	0.77	1.162	6.063	17556	C. mundulus
U1490	A	28	F	1	118	120	252.38	283.02	280.6	0.85	1.398	10.934	17559	C. mundulus
U1490	A	28	F	1	122	124	252.42	283.06	280.64	0.96	1.618	4.675	17562	C. mundulus
U1490	A	28	F	1	126	128	252.46	283.1	280.68	0.73	1.324	7.068	17565	C. mundulus
U1490	A	28	F	1	130	132	252.5	283.14	280.72	0.6	1.115	6.5	17568	C. mundulus
U1490	A	28	F	1	134	136	252.54	283.18	280.76	0.75	1.342		17571	C. mundulus
U1490	A	28	F	1	138	140	252.58	283.22	280.8	0.92	1.27		17574	C. mundulus
U1490	A	28	F	1	142	144	252.62	283.26	280.84	0.93	1.454		17577	C. mundulus
U1490	A	28	F	1	145	147	252.65	283.29	280.87	0.86	1.41		17580	O. umbonatus
U1490	A	28	F	2	0	2	252.7	283.34	280.92	0.94	1.28	7.901	17583	O. umbonatus
U1490	A	28	F	2	4	6	252.72	283.36	280.96	0.97	1.405	12.088	17586	C. mundulus
U1490	A	28	F	2	8	10	252.78	283.42	281	1.04	1.611	9.629	17589	C. mundulus
U1490	A	28	F	2	12	14	252.82	283.46	281.04	0.84	1.47	7.789	17592	O. umbonatus
U1490	A	28	F	2	16	18	252.86	283.5	281.08	1.03	1.52	5.936	17595	O. umbonatus
U1490	A	28	F	2	20	22	252.9	283.54	281.12	1	1.65	4.964	17598	O. umbonatus
U1490	A	28	F	2	24	26	252.94	283.58	281.16	1.04	1.62	6.277	17601	O. umbonatus
U1490	A	28	F	2	28	30	252.98	283.62	281.2	0.95	1.66	8.893	17604	O. umbonatus
U1490	A	28	F	2	32	34	253.02	283.66	281.24	0.94	1.214	10.085	17607	C. mundulus
U1490	A	28	F	2	36	38	253.06	283.7	281.28	0.94	1.618	10.531	17610	C. mundulus
U1490	A	28	F	2	40	42	253.1	283.74	281.32	0.87	1.611	8.046	17613	C. mundulus
U1490	A	28	F	2	44	46	253.14	283.78	281.36	0.88	1.64	16.364	17616	O. umbonatus
U1490	A	28	F	2	48	50	253.18	283.82	281.4	0.98	1.689	7.715	17619	C. mundulus
U1490	A	28	F	2	52	54	253.22	283.86	281.44	1	1.652	10.502	17622	C. mundulus
U1490	A	28	F	2	56	58	253.26	283.9	281.48		1.6	12.109	17625	Rectuvigerina sp.
U1490	A	28	F	2	60	62	253.3	283.94	281.52	0.91	1.679	15.782	17628	C. mundulus
U1490	A	28	F	2	64	66	253.34	283.98	281.56	1	1.53	11.298	17631	C. mundulus
U1490	A	28	F	2	68	70	253.38	284.02	281.6	0.86	1.676	12.101	17634	C. mundulus
U1490	B	32	F	1	30	32	253.8	284.03	281.61	0.93	1.603	13.196	17635	C. mundulus
U1490	B	32	F	1	34	36	253.84	284.07	281.65		1.39	10.443	17638	Rectuvigerina sp.
U1490	B	32	F	1	38	40	253.88	284.11	281.69		1.2	11.693	17641	Rectuvigerina sp.
U1490	B	32	F	1	42	44	253.92	284.15	281.73	0.81	1.494	11.729	17644	C. mundulus
U1490	B	32	F	1	46	48	253.96	284.19	281.77	0.88	1.66	7.351	17647	C. mundulus
U1490	B	32	F	1	50	52	254	284.23	281.81	0.86	1.545	4.694	17650	C. mundulus
U1490	B	32	F	1	54	56	254.04	284.27	281.85	0.84	1.506	8.902	17653	C. mundulus
U1490	B	32	F	1	58	60	254.08	284.31	281.89	0.73	1.302	14.472	17656	C. mundulus
U1490	B	32	F	1	62	64	254.12	284.35	281.93	0.9	1.22	17.583	17659	C. mundulus
U1490	B	32	F	1	66	68	254.16	284.39	281.97	0.76	1.235	8.126	17662	C. mundulus
U1490	B	32	F	1	70	72	254.2	284.43	282.01	0.47	0.955	9.955	17665	C. mundulus
U1490	B	32	F	1	74	76	254.24	284.47	282.05	0.91	1.356	10.201	17670	C. mundulus
U1490	B	32	F	1	78	80	254.28	284.51	282.09	0.8	1.466	11.832	17674	C. mundulus
U1490	B	32	F	1	82	84	254.32	284.55	282.13	0.69	1.416	11.865	17679	C. mundulus
U1490	B	32	F	1	86	88	254.36	284.59	282.17	0.82	1.496	12.051	17683	C. mundulus
U1490	B	32	F	1	90	92	254.4	284.63	282.21	0.87	1.44	10.465	17688	C. mundulus
U1490	B	32	F	1	94	96	254.44	284.67	282.25	0.84	1.44	12.083	17692	C. mundulus
U1490	B	32	F	1	98	100	254.48	284.71	282.29	0.88	1.53	10.247	17696	C. mundulus
U1490	B	32	F	1	102	104	254.52	284.75	282.33	1.01	1.23	9.778	17701	O. umbonatus
U1490	B	32	F	1	106	108	254.56	284.79	282.37	0.78	1.378	10.39	17705	C. mundulus
U1490	B	32	F	1	110	112	254.6	284.83	282.41	0.77	1.377	11.315	17710	C. mundulus
U1490	B	32	F	1	114	116	254.64	284.87	282.45	0.88	1.4	16.205	17714	C. mundulus
U1490	B	32	F	1	118	120	254.68	284.91	282.49	1.03	1.492	16.873	17719	C. mundulus
U1490	B	32	F	1	122	124	254.72	284.95	282.53		1.38	12.778	17723	Rectuvigerina sp.
U1490	B	32	F	1	126	128	254.76	284.99	282.57		1.4	12.309	17728	Rectuvigerina sp.
U1490	B	32	F	1	130	132	254.8	285.03	282.61		1.54	12.492	17732	Rectuvigerina sp.
U1490	B	32	F	1	134	136	254.84	285.07	282.65	0.98	1.514	14.295	17737	C. mundulus
U1490	B	32	F	1	138	140	254.88	285.11	282.69	0.52	1.876	12.612	17741	C. mundulus
U1490	B	32	F	1	142	144	254.92	285.15	282.73	0.959	1.73	12.613	17746	C. mundulus
U1490	B	32	F	1	146	148	254.96	285.19	282.77	0.916	1.515	12.433	17750	C. mundulus
U1490	B	32	F	2	0	2	255	285.23	282.81	0.994	1.598	12.045	17755	C. mundulus
U1490	B	32	F	2	4	6	255.04	285.27	282.85	0.883	1.621	11.602	17759	C. mundulus
U1490	B	32	F	2	8	10	255.08	285.31	282.89	1	1.65	14.681	17763	O. umbonatus
U1490	B	32	F	2	12	14	255.12	285.35	282.93	0.91	1.61	12.797	17768	O. umbonatus
U1490	B	32	F	2	16	18	255.16	285.39	282.97	1.01	1.55	15.797	17772	O. umbonatus
U1490	B	32	F	2	20	22	255.2	285.43	283.01	0.9	1.56	19.954	17777	O. umbonatus
U1490	B	32	F	2	24	26	255.24	285.47	283.05	0.74	1.41	18.132	17781	O. umbonatus
U1490	B	32	F	2	28	30	255.28	285.51	283.09	0.82	1.49	10.126	17786	O. umbonatus
U1490	B	32	F	2	32	34	255.32	285.55	283.13	0.919	1.492	9.411	17790	C. mundulus
U1490	B	32	F	2	36	38	255.36	285.59	283.17	0.89	1.43	7.298	17795	C. mundulus
U1490	B	32	F	2	40	42	255.4	285.63	283.21	0.783	1.285	9.762	17799	C. mundulus
U1490	B	32	F	2	44	46	255.44	285.67	283.25	0.746	1.36	9.11	17804	C. mundulus
U1490	B	32	F	2	48	50	255.48	285.71	283.29	0.799	1.564	9.63	17808	C. mundulus
U1490	B	32	F	2	52	54	255.52	285.75	283.33	0.91	1.29	10.833	17813	O. umbonatus
U1490	B	32	F	2	56	58	255.56	285.79	283.37	0.94	1.41	9.959	17817	O. umbonatus
U1490	B	32	F	2	60	62	255.6	285.83	283.41	0.761	1.213	9.967	17821	C. mundulus
U1490	B	32	F	2	64	66	255.64	285.87	283.45	0.86	1.29	11.252	17826	O. umbonatus
U1490	B	32	F	2	68	70	255.68	285.91	283.49	0.63	1.33	9.61	17830	O. umbonatus
U1490	B	32	F	2	72	74	255.72	285.95	283.53	0.743	1.475	13.013	17835	C. mundulus
U1490	B	32	F	2	76	78	255.76	285.99	283.57	0.893	1.612	7.057	17839	C. mundulus
U1490	B	32	F	2	80	82	255.8	286.03	283.61	0.804	1.722	7.814	17844	C. mundulus
U1490	B	32	F	2	84	86	255.84	286.07	283.65	0.893	1.811	8.547	17848	C. mundulus
U1490	B	32	F	2	88	90	255.88	286.11	283.69	0.856	1.641	9.957	17853	C. mundulus
U1490	B	32	F	2	92	94	255.92	286.15	283.73	0.922	1.757	9.094	17857	C. mundulus
U1490	B	32	F	2	96	98	255.96	286.19	283.77	0.9	1.72	10.089	17862	C. mundulus
U1490	B	32	F	2	100	102	256	286.23	283.81	0.913	1.761	11.418	17866	C. mundulus
U1490	B	32	F	2	104	106	256.04	286.27	283.85	0.83	1.482	11.603	17871	C. mundulus
U1490	B	32	F	2	108	110	256.08	286.31	283.89	0.789	1.302	9.594	17875	C. mundulus
U1490	B	32	F	2	112	114	256.12	286.35	283.93	0.744	1.342	8.13	17879	C. mundulus
U1490	B	32	F	2	116	118	256.16	286.39	283.97	0.81	1.388	8.496	17884	C. mundulus
U1490	B	32	F	2	120	122	256.2	286.43	284.01	0.747	1.456	8.556	17888	C. mundulus
U1490	B	32	F	2	124	126	256.24	286.47	284.05	0.715	1.292	8.094	17893	C. mundulus
U1490	B	32	F	2	128	130	256.28	286.51	284.09	0.854	1.507	9.13	17897	C. mundulus
U1490	B	32	F	2	132	134	256.32	286.55	284.13	0.761	1.383	10.468	17902	C. mundulus
U1490	B	32	F	2	136	138	256.36	286.59	284.17	0.744	1.216	11.223	17906	C. mundulus
U1490	B	32	F	2	140	142	256.4	286.63	284.21	0.847	1.384	12.954	17911	C. mundulus
U1490	B	32	F	2	144	146	256.44	286.67	284.25	0.921	1.353	13.279	17915	C. mundulus
U1490	B	32	F	2	148	150	256.48	286.71	284.29	0.883	1.316	12.141	17920	C. mundulus
U1490	B	32	F	3	0	2	256.5	286.73	284.31	0.99	1.48	11.445	17922	O. umbonatus
U1490	B	32	F	3	2	4	256.52	286.75	284.33	0.8	1.26	11.113	17924	O. umbonatus
U1490	B	32	F	3	6	8	256.56	286.79	284.37	0.8	1.304	13.478	17929	C. mundulus
U1490	B	32	F	3	10	12	256.6	286.83	284.41	0.812	1.391	14.509	17933	C. mundulus
U1490	B	32	F	3	14	16	256.64	286.87	284.45	0.708	1.534	11.059	17938	C. mundulus
U1490	B	32	F	3	18	20	256.68	286.91	284.49	0.823	1.553	7.075	17942	C. mundulus
U1490	B	32	F	3	22	24	256.72	286.95	284.53	0.824	1.465	7.564	17946	C. mundulus
U1490	B	32	F	3	26	28	256.76	286.99	284.57	0.781	1.654	8.253	17951	C. mundulus
U1490	B	32	F	3	30	32	256.8	287.03	284.61	0.628	1.448	7.354	17955	C. mundulus
U1490	B	32	F	3	34	36	256.84	287.07	284.65	0.669	1.295	8.151	17960	C. mundulus
U1490	B	32	F	3	38	40	256.88	287.11	284.69	0.831	1.661	7.86	17964	C. mundulus
U1490	B	32	F	3	42	44	256.92	287.15	284.73	1.06	1.69	6.87	17969	O. umbonatus
U1490	B	32	F	3	46	48	256.96	287.19	284.77	0.885	1.423	6.849	17973	C. mundulus
U1490	B	32	F	3	50	52	257	287.23	284.81	0.86	1.36	6.163	17978	O. umbonatus
U1490	B	32	F	3	54	56	257.04	287.27	284.85	0.817	1.408	8.576	17982	C. mundulus
U1490	B	32	F	3	58	60	257.08	287.31	284.89	0.779	1.242	5.847	17987	C. mundulus
U1490	B	32	F	3	62	64	257.12	287.35	284.93	0.65	1.48	5.272	17991	O. umbonatus
U1490	B	32	F	3	66	68	257.16	287.39	284.97	0.811	1.482	4.733	17996	C. mundulus
U1490	B	32	F	3	70	72	257.2	287.43	285.01	0.913	1.467	5.01	18000	C. mundulus
U1490	B	32	F	3	74	76	257.24	287.47	285.05	0.81	1.492	5.199	18004	C. mundulus
U1490	B	32	F	3	78	80	257.28	287.51	285.09	0.677	1.511	5.023	18008	C. mundulus
U1490	B	32	F	3	82	84	257.32	287.55	285.13	0.675	1.582	4.23	18009	C. mundulus
U1490	B	32	F	3	86	88	257.36	287.59	285.17	0.675	1.453	4.399	18010	C. mundulus
U1490	A	29	F	1	66	68	256.56	287.47	285.08	0.863	1.76	3.528	18013	C. mundulus
U1490	A	29	F	1	68	70	256.58	287.49	285.1	0.421	1.06	3.932	18015	C. mundulus
U1490	A	29	F	1	72	74	256.62	287.53	285.14	0.543	1.263	3.787	18018	C. mundulus
U1490	A	29	F	1	76	78	256.66	287.57	285.18	0.72	1.451	5.394	18019	C. mundulus
U1490	A	29	F	1	80	82	256.7	287.61	285.22	0.926	1.607	5.904	18023	C. mundulus
U1490	A	29	F	1	84	86	256.74	287.65	285.26	0.846	1.518	7.051	18028	C. mundulus
U1490	A	29	F	1	88	90	256.78	287.69	285.3	0.65	1.34	7.213	18032	O. umbonatus
U1490	A	29	F	1	92	94	256.82	287.73	285.34	0.789	1.454	7.012	18037	C. mundulus
U1490	A	29	F	1	96	98	256.86	287.77	285.38	0.76	1.12	5.468	18041	O. umbonatus
U1490	A	29	F	1	100	102	256.9	287.81	285.42	0.483	1.148	5.111	18046	C. mundulus
U1490	A	29	F	1	104	106	256.94	287.85	285.46	0.75	1.24	5.407	18050	O. umbonatus
U1490	A	29	F	1	108	110	256.98	287.89	285.5	0.461	1.073	6.443	18055	C. mundulus
U1490	A	29	F	1	112	114	257.02	287.93	285.54	0.523	1.264	7.051	18059	C. mundulus
U1490	A	29	F	1	116	118	257.06	287.97	285.58	0.755	1.427	5.888	18064	C. mundulus
U1490	A	29	F	1	120	122	257.1	288.01	285.62	0.687	1.293	6.207	18068	C. mundulus
U1490	A	29	F	1	124	126	257.14	288.05	285.66	1.02	1.1	8.229	18073	O. umbonatus
U1490	A	29	F	1	128	130	257.18	288.09	285.7	1.171	0.947	9.607	18077	C. mundulus
U1490	A	29	F	1	132	134	257.22	288.13	285.74	0.77	1.27	11.4	18081	O. umbonatus
U1490	A	29	F	1	136	138	257.26	288.17	285.78	0.593	1.283	10.114	18086	C. mundulus
U1490	A	29	F	1	140	142	257.3	288.21	285.82	0.58	1.16	5.367	18090	O. umbonatus
U1490	A	29	F	1	144	146	257.34	288.25	285.86	0.6	1.35	3.098	18095	O. umbonatus
U1490	A	29	F	1	148	150	257.38	288.29	285.9	0.73	1.62	2.461	18099	O. umbonatus
U1490	A	29	F	2	2	4	257.42	288.33	285.94	0.697	1.538	2.368	18104	C. mundulus
U1490	A	29	F	2	6	8	257.46	288.37	285.98	0.335	1.562	3.866	18108	C. mundulus
U1490	A	29	F	2	10	12	257.5	288.41	286.02	0.65	1.49	4.216	18113	O. umbonatus
U1490	A	29	F	2	14	16	257.54	288.45	286.06	0.871	1.808	4.598	18117	C. mundulus
U1490	A	29	F	2	18	20	257.58	288.49	286.1	0.649	1.37	6.281	18122	C. mundulus
U1490	A	29	F	2	22	24	257.62	288.53	286.14	0.789	1.524	7.454	18126	C. mundulus
U1490	A	29	F	2	26	28	257.66	288.57	286.18	0.837	1.491	7.955	18131	O. umbonatus
U1490	A	29	F	2	26	28	257.66	288.57	286.18	0.74	1.59		18131	C. mundulus
U1490	A	29	F	2	30	32	257.7	288.61	286.22	0.745	1.557	7.9	18135	C. mundulus
U1490	A	29	F	2	34	36	257.74	288.65	286.26	0.8	1.29	6.784	18139	O. umbonatus
U1490	A	29	F	2	38	40	257.78	288.69	286.3	0.89	1.58	9.161	18144	O. umbonatus
U1490	A	29	F	2	42	44	257.82	288.73	286.34	0.881	1.741	9.986	18148	C. mundulus
U1490	A	29	F	2	46	48	257.86	288.77	286.38	0.288	1.443	11.569	18153	C. mundulus
U1490	A	29	F	2	50	52	257.9	288.81	286.42	0.78	1.52	9.193	18157	O. umbonatus
U1490	A	29	F	2	54	56	257.94	288.85	286.46	0.67	1.65	6.532	18162	O. umbonatus
U1490	A	29	F	2	58	60	257.98	288.89	286.5	0.656	1.636	7.181	18166	C. mundulus
U1490	A	29	F	2	62	64	258.02	288.93	286.54	0.361	1.328	6.437	18171	C. mundulus
U1490	A	29	F	2	78	80	258.18	289.09	286.7	0.818	1.415	10.6	18189	C. mundulus
U1490	A	29	F	2	82	84	258.22	289.13	286.74	0.719	1.468	8.973	18193	C. mundulus
U1490	A	29	F	2	86	88	258.26	289.17	286.78	0.69	1.36	8.867	18198	O. umbonatus
