# Supplementary material for: Re-organization of Pacific overturning circulation across the Miocene Climate Optimum
Source: Nat Commun. 2024 Sep 17;15:8135. doi: 10.1038/s41467-024-52516-x (PMC11408672; doi:10.1038/s41467-024-52516-x)
Supplement: Supplementary file 5 — Supplementary Data File 2 [file 41467_2024_52516_MOESM5_ESM.xlsx]

## Sheet: Sheet1
Site	Hole	Core	Type	Section	Top (cm)	Bottom (cm)	Depth (mbsf)	Depth (shipboard mcd)	Depth (revised mcd)	N° specimens	Species	Size	d13C	d18O	C. mundulus-Rectuvigerina d13C offset	C. mundulus-Rectuvigerina d18O offset
U1490	A	26	H	1	120	122	233.4	262.48	259.64	2	C. mundulus	>250 µm	1.427	1.243	0.353	-0.011
U1490	A	26	H	1	120	122	233.4	262.48	259.64	4	Rectuvigerina sp.	>250 µm	1.074	1.254
U1490	A	26	H	1	128	130	233.48	262.56	259.72	5	C. mundulus	>250 µm	1.614	1.389	0.346	-0.042
U1490	A	26	H	1	128	130	233.48	262.56	259.72	6	Rectuvigerina sp.	>250 µm	1.268	1.431
U1490	A	26	H	1	136	138	233.56	262.64	259.8	6	C. mundulus	>250 µm	1.447	1.183	0.259	-0.394
U1490	A	26	H	1	136	138	233.56	262.64	259.8	2	Rectuvigerina sp.	>250 µm	1.188	1.577
U1490	A	26	H	1	140	142	233.6	262.68	259.84	5	C. mundulus	>250 µm	1.746	1.451	0.383	-0.271
U1490	A	26	H	1	140	142	233.6	262.68	259.84	5	Rectuvigerina sp.	>250 µm	1.363	1.722
U1490	A	26	H	2	34	36	234.04	263.12	260.28	5	C. mundulus	>250 µm	1.624	1.55	0.31	-0.254
U1490	A	26	H	2	34	36	234.04	263.12	260.28	6	Rectuvigerina sp.	>250 µm	1.314	1.804
U1490	A	26	H	2	74	76	234.44	263.52	260.68	5	C. mundulus	>250 µm	1.553	1.542	0.193	-0.429
U1490	A	26	H	2	74	76	234.44	263.52	260.68	6	Rectuvigerina sp.	>250 µm	1.36	1.971
U1490	A	26	H	2	82	84	234.52	263.6	260.76	6	C. mundulus	>250 µm	1.583	1.425	0.143	-0.649
U1490	A	26	H	2	82	84	234.52	263.6	260.76	5	Rectuvigerina sp.	>250 µm	1.44	2.074
U1490	B	29	F	2	146	148	245.06	273.71	270.87	2	C. mundulus	>250 µm	0.908	1.056	0.017	-0.273
U1490	B	29	F	2	146	148	245.06	273.71	270.87	5	Rectuvigerina sp.	>250 µm	0.891	1.329
U1490	B	29	F	3	8	10	245.18	273.83	270.99	4	C. mundulus/Nuttallides	>250 µm	1.235	1.041	0.108	-0.247
U1490	B	29	F	3	8	10	245.18	273.83	270.99	5	Rectuvigerina sp.	>250 µm	1.127	1.288
U1490	A	27	H	3	10	12	244.8	274.71	272.35	4	C. mundulus	>250 µm	1.453	1.367	0.289	-0.261
U1490	A	27	H	3	10	12	244.8	274.71	272.35	6	Rectuvigerina sp.	>250 µm	1.164	1.628
U1490	A	27	H	3	14	16	244.84	274.75	272.39	4	C. mundulus	>250 µm	1.403	1.273	0.175	-0.527
U1490	A	27	H	3	14	16	244.84	274.75	272.39	6	Rectuvigerina sp.	>250 µm	1.228	1.8
U1490	A	27	H	3	62	64	245.32	275.24	272.87	3	C. mundulus	>250 µm	1.084	0.847	0.109	-0.827
U1490	A	27	H	3	62	64	245.32	275.24	272.87	2	Rectuvigerina sp.	>250 µm	0.975	1.674
U1490	A	27	H	5	6	8	247.76	277.68	275.31	1	C. mundulus	>250 µm	1.274	1.545	0.33	-0.046
U1490	A	27	H	5	6	8	247.76	277.68	275.31	3	Rectuvigerina sp.	>250 µm	0.944	1.591
U1490	A	27	H	6	16	18	249.36	279.27	276.91	3	C. mundulus	>250 µm	1.173	1.426	0.411	-0.159
U1490	A	27	H	6	16	18	249.36	279.27	276.91	4	Rectuvigerina sp.	>250 µm	0.762	1.585
U1490	A	27	H	6	36	38	249.56	279.47	277.11	2	C. mundulus	>250 µm	1.108	1.447	0.292	-0.323
U1490	A	27	H	6	36	38	249.56	279.47	277.11	4	Rectuvigerina sp.	>250 µm	0.816	1.77
U1490	A	27	H	6	52	54	249.72	279.63	277.27	4	C. mundulus	>250 µm	1.088	1.502	0.296	-0.273
U1490	A	27	H	6	52	54	249.72	279.63	277.27	3	Rectuvigerina sp.	>250 µm	0.792	1.775
U1490	A	27	H	6	132	134	250.52	280.44	278.07	2	C. mundulus	>250 µm	1.128	1.662	0.345	-0.24
U1490	A	27	H	6	132	134	250.52	280.44	278.07	4	Rectuvigerina sp.	>250 µm	0.783	1.902
U1490	A	27	H	7	6	8	250.76		out of splice	2	C. mundulus	>250 µm	1.114	1.4	0.348	-0.428
U1490	A	27	H	7	6	8	250.76		out of splice	5	Rectuvigerina sp.	>250 µm	0.766	1.828
U1490	B	31	F	2	94	96	251.24	280.69	278.27	1	C. mundulus	>250 µm	1.126	1.583	0.254	-0.246
U1490	B	31	F	2	94	96	251.24	280.69	278.27	4	Rectuvigerina sp.	>250 µm	0.872	1.829
U1490	B	31	F	2	130	132	251.6	281.05	278.63	1	C. mundulus	>250 µm	1.328	1.568	0.612	-0.255
U1490	B	31	F	2	130	132	251.6	281.05	278.63	6	Rectuvigerina sp.	>250 µm	0.716	1.823
U1490	B	31	F	2	134	136	251.64	281.09	278.67	4	C. mundulus	>250 µm	1.033	1.617	0.233	-0.275
U1490	B	31	F	2	134	136	251.64	281.09	278.67	4	Rectuvigerina sp.	>250 µm	0.8	1.892
U1490	B	31	F	2	146	148	251.76	281.21	278.79	3	C. mundulus	>250 µm	0.923	1.444	0.219	-0.426
U1490	B	31	F	2	146	148	251.76	281.21	278.79	6	Rectuvigerina sp.	>250 µm	0.704	1.87
U1490	B	31	F	3	20	22	252	281.45	279.03	2	C. mundulus	>250 µm	1.106	1.418	0.541	-0.234
U1490	B	31	F	3	20	22	252	281.45	279.03	5	Rectuvigerina sp.	>250 µm	0.565	1.652
U1490	B	31	F	3	24	26	252.04	281.49	279.07	1	C. mundulus	>250 µm	0.911	1.469	0.29	-0.219
U1490	B	31	F	3	24	26	252.04	281.49	279.07	5	Rectuvigerina sp.	>250 µm	0.621	1.688
U1490	B	31	F	3	28	30	252.08	281.53	279.11	3	C. mundulus	>250 µm	1.007	1.536	0.499	-0.059
U1490	B	31	F	3	28	30	252.08	281.53	279.11	6	Rectuvigerina sp.	>250 µm	0.508	1.595
U1490	B	31	F	4	2	4	252.82	282.27	279.85	1	C. mundulus	>250 µm	1.119	1.487	0.311	-0.378
U1490	B	31	F	4	2	4	252.82	282.27	279.85	4	Rectuvigerina sp.	>250 µm	0.808	1.865
U1490	B	31	F	4	14	16	252.94	282.39	279.97	1	C. mundulus	>250 µm	1.034	1.356	0.474	-0.477
U1490	B	31	F	4	14	16	252.94	282.39	279.97	4	Rectuvigerina sp.	>250 µm	0.56	1.833
														mean	0.301481	-0.304556
