# Supplementary material for: Re-organization of Pacific overturning circulation across the Miocene Climate Optimum
Source: Nat Commun. 2024 Sep 17;15:8135. doi: 10.1038/s41467-024-52516-x (PMC11408672; doi:10.1038/s41467-024-52516-x)
Supplement: Supplementary file 6 — Supplementary Data File 3 [file 41467_2024_52516_MOESM6_ESM.xlsx]

## Sheet: Sheet1
Site	Hole	Core	Type	Section	Top (cm)	Bottom (cm)	Depth (mbsf)	Depth (shipboard mcd)	Depth (revised mcd)	N° specimens	Species	Size	d13C	d18O	C. mundulus-O. umbonatus d13C offset	C. mundulus-O. umbonatus d18O offset
U1490	B	32	F	1	142	144	254.92	285.146	282.73	2	C. mundulus	315-250 µm	0.959	1.73	0.761	-0.057
U1490	B	32	F	1	142	144	254.92	285.146	282.73	5	O. umbonatus	315-250 µm	0.198	1.787
U1490	B	32	F	1	146	148	254.96	285.186	282.77	2	C. mundulus/Planulina	315-250 µm	0.916	1.515	0.764	-0.435
U1490	B	32	F	1	146	148	254.96	285.186	282.77	5	O. umbonatus	315-250 µm	0.152	1.95
U1490	B	32	F	2	0	2	255	285.226	282.81	2	C. barnetti (C. mundulus replacement)	315-250 µm	0.994	1.598	0.84	-0.175
U1490	B	32	F	2	0	2	255	285.226	282.81	5	O. umbonatus	315-250 µm	0.154	1.773
U1490	B	32	F	2	4	6	255.04	285.266	282.85	2	C. barnetti (C. mundulus replacement)	315-250 µm	0.883	1.621	0.728	-0.272
U1490	B	32	F	2	4	6	255.04	285.266	282.85	4	O. umbonatus	315-250 µm	0.155	1.893
U1490	B	32	F	2	32	34	255.32	285.546	283.13	3	C. mundulus	315-250 µm	0.919	1.492	0.817	-0.295
U1490	B	32	F	2	32	34	255.32	285.546	283.13	5	O. umbonatus	315-250 µm	0.102	1.787
U1490	B	32	F	2	44	46	255.44	285.666	283.25	2	C. mundulus	315-250 µm	0.746	1.36	0.655	-0.292
U1490	B	32	F	2	44	46	255.44	285.666	283.25	5	O. umbonatus	315-250 µm	0.091	1.652
U1490	B	32	F	2	60	62	255.6	285.826	283.41	2	C. mundulus	315-250 µm	0.761	1.213	0.734	-0.317
U1490	B	32	F	2	60	62	255.6	285.826	283.41	5	O. umbonatus	315-250 µm	0.027	1.53
U1490	B	32	F	2	72	74	255.72	285.946	283.53	2	C. mundulus	315-250 µm	0.743	1.475	0.635	0.076
U1490	B	32	F	2	72	74	255.72	285.946	283.53	3	O. umbonatus	315-250 µm	0.108	1.399
U1490	B	32	F	3	54	56	257.04	287.266	284.85	3	C. mundulus	315-250 µm	0.817	1.408	0.538	-0.248
U1490	B	32	F	3	54	56	257.04	287.266	284.85	2	O. umbonatus	315-250 µm	0.279	1.656
U1490	A	29	F	1	92	94	256.82	287.731	285.34	3	C. mundulus	315-250 µm	0.789	1.454	0.784	-0.38
U1490	A	29	F	1	92	94	256.82	287.731	285.34	4	O. umbonatus	315-250 µm	0.005	1.834
U1490	A	29	F	1	128	130	257.18	288.091	285.7	2	C. mundulus	315-250 µm	1.171	0.947	1.318	-0.636
U1490	A	29	F	1	128	130	257.18	288.091	285.7	3	O. umbonatus	315-250 µm	-0.147	1.583
U1490	A	29	F	2	2	4	257.42	288.331	285.94	2	C. mundulus	315-250 µm	0.697	1.538	0.702	-0.211
U1490	A	29	F	2	2	4	257.42	288.331	285.94	5	O. umbonatus	315-250 µm	-0.005	1.749
U1490	A	29	F	2	6	8	257.46	288.371	285.98	2	C. mundulus	315-250 µm	0.335	1.562	0.357	-0.043
U1490	A	29	F	2	6	8	257.46	288.371	285.98	5	O. umbonatus	315-250 µm	-0.022	1.605
U1490	A	29	F	2	18	20	257.58	288.491	286.1	4	C. mundulus	315-250 µm	0.649	1.37	0.502	-0.587
U1490	A	29	F	2	18	20	257.58	288.491	286.1	5	O. umbonatus	315-250 µm	0.147	1.957
U1490	A	29	F	2	42	44	257.82	288.731	286.34	1	C. mundulus	315-250 µm	0.881	1.741	0.742	0.064
U1490	A	29	F	2	42	44	257.82	288.731	286.34	5	O. umbonatus	315-250 µm	0.139	1.677
U1490	A	28	F	2	32	34	253.02	283.66	281.24	1	C. mundulus	>250 µm	0.936	1.214	0.792	-0.487
U1490	A	28	F	2	32	34	253.02	283.66	281.24	5	O. umbonatus	>250 µm	0.144	1.701
U1490	B	31	F	3	60	62	252.4	281.85	279.43	2	C. mundulus	>250 µm	1.018	1.536	0.755	-0.111
U1490	B	31	F	3	60	62	252.4	281.85	279.43	5	O. umbonatus	>250 µm	0.263	1.647
U1490	B	31	F	3	76	78	252.56	282.01	279.59	3	C. mundulus	>250 µm	1.158	1.715	0.648	-0.163
U1490	B	31	F	3	76	78	252.56	282.01	279.59	6	O. umbonatus	>250 µm	0.51	1.878
U1490	B	31	F	2	106	108	251.36	280.81	278.39	1	C. mundulus	>250 µm	1.279	1.699	0.88	-0.018
U1490	B	31	F	2	106	108	251.36	280.81	278.39	6	O. umbonatus	>250 µm	0.399	1.717
U1490	A	27	H	5	90	92	248.6	278.51	276.15	1	C. mundulus	>250 µm	1.145	1.524	0.654	-0.3
U1490	A	27	H	5	90	92	248.6	278.51	276.15	3	O. umbonatus	>250 µm	0.491	1.824
U1490	A	27	H	5	110	112	248.8	278.71	276.35	1	C. mundulus	>250 µm	1.047	1.633	0.488	0.029
U1490	A	27	H	5	110	112	248.8	278.71	276.35	5	O. umbonatus	>250 µm	0.559	1.604
U1490	A	27	H	6	120	122	250.4	280.32	277.95	1	C. mundulus	>250 µm	1.331	1.783	0.916	-0.102
U1490	A	27	H	6	120	122	250.4	280.32	277.95	5	O. umbonatus	>250 µm	0.415	1.885
U1490	A	27	H	6	124	126	250.44	280.36	277.99	1	C. mundulus	>250 µm	1.29	1.831	0.907	0.155
U1490	A	27	H	6	124	126	250.44	280.36	277.99	5	O. umbonatus	>250 µm	0.383	1.676
U1490	B	31	F	2	90	92	251.2	280.65	278.23	1	C. mundulus	>250 µm	1.079	1.728	0.614	-0.212
U1490	B	31	F	2	90	92	251.2	280.65	278.23	5	O. umbonatus	>250 µm	0.465	1.94
U1490	A	27	H	4	36	38	246.56	276.48	274.11	1	C. mundulus	>250 µm	1.243	1.345	1	0.049
U1490	A	27	H	4	36	38	246.56	276.48	274.11	4	O. umbonatus	>250 µm	0.243	1.296
U1490	A	26	H	1	144	146	233.64	262.72	259.88	6	C. mundulus	>250 µm	1.626	1.536	0.517	-0.371
U1490	A	26	H	1	144	146	233.64	262.72	259.88	5	O. umbonatus	>250 µm	1.109	1.907
U1490	B	29	F	1	56	58	242.66	271.31	268.47	2	C. mundulus	>250 µm	1.827	1.323	0.88	-0.283
U1490	B	29	F	1	56	58	242.66	271.31	268.47	5	O. umbonatus	>250 µm	0.947	1.606
U1490	A	26	H	1	136	138	233.56	262.64	259.8	5	C. mundulus	>250 µm	1.447	1.183	0.452	-0.677
U1490	A	26	H	1	136	138	233.56	262.64	259.8	6	O. umbonatus	>250 µm	0.995	1.86
U1490	A	27	H	5	74	76	248.44	278.36	275.99	5	C. mundulus	>250 µm	1.243	1.539	0.805	-0.211
U1490	A	27	H	5	74	76	248.44	278.36	275.99	4	O. umbonatus	>250 µm	0.438	1.75
U1490	B	31	F	3	84	86	252.64	282.09	279.67	1	C. mundulus	>250 µm	1.087	1.832	0.606	-0.022
U1490	B	31	F	3	84	86	252.64	282.09	279.67	4	O. umbonatus	>250 µm	0.481	1.854
														mean	0.726367	-0.217733
