# Supplementary material for: Re-organization of Pacific overturning circulation across the Miocene Climate Optimum
Source: Nat Commun. 2024 Sep 17;15:8135. doi: 10.1038/s41467-024-52516-x (PMC11408672; doi:10.1038/s41467-024-52516-x)
Supplement: Supplementary file 7 — Supplementary Data File 4 [file 41467_2024_52516_MOESM7_ESM.xlsx]

## Sheet:  U1490 carbonate measurements
Site	Hole	Core	Type	Section	Top (cm)	Bottom (cm)	Depth (mbsf)	Depth (shipboard mcd)	Depth (revised mcd)	Benthic d13C	Benthic d18O	Coarse residue >63µm	CaCO3 %
U1490	B	24	H	3	120	122	213.2	235.29	233.06	1.153	2.097	7.734	95
U1490	B	25	H	6	132	134	226.42	248.52	246.21	1.261	1.576	6.103	86
U1490	A	25	H	1	148	150	224.18	249.8	246.96	1.31	1.392	10.119	89
U1490	A	25	H	2	6	8	224.26	249.88	247.04	1.161	1.472	8.828	88
U1490	A	25	H	3	88	90	226.58	252.2	249.36	1.397	1.459	9.608	90
U1490	A	25	H	4	74	76	227.94	253.56	250.72	1.459	1.454	8.212	87
U1490	A	25	H	6	46	48	230.66	256.28	253.44	1.431	1.4055	1.745	82
U1490	A	25	H	7	40	42	232.1	257.72	254.88	1.447	1.179	4.371	91
U1490	A	25	H	7	48	50	232.18	257.8	254.96	1.388	1.171	4.255	89
U1490	B	27	F	3	28	30	235.98	262.05	259.21	1.66	1.452	4.699	96
U1490	B	27	F	3	36	38	236.06	262.12	259.29	1.62	1.508	4.175	94
U1490	A	26	H	2	66	68	234.36	263.44	260.6	1.66	1.47	4.148	95
U1490	A	26	H	2	94	96	234.64	263.72	260.88	1.75	1.325	2.985	94
U1490	A	26	H	3	40	42	235.6	264.68	261.84	1.46	1.545	2.304	97
U1490	A	26	H	3	84	86	236.04	265.12	262.28	0.98	0.641	3.544	94
U1490	A	26	H	4	2	4	236.72	265.8	262.96	1.53	1.507	1.797	95
U1490	A	26	H	4	34	36	237.04	266.12	263.28	1.5	1.18	2.548	92
U1490	A	26	H	4	38	40	237.08	266.16	263.32	1.56	1.1	2.828	94
U1490	A	26	H	4	54	56	237.24	266.32	263.48	1.47	1.1	2.705	90
U1490	A	26	H	5	56	58	238.76	267.84	265	1.71	1.38	1.368	97
U1490	A	26	H	6	14	16	239.84	268.92	266.08	1.79	1.32	2.05	96
U1490	B	24	H	5	124	126	216.24	238.33	236.1	0.995	2.188	10.651	96
U1490	A	24	H	3	120	122	217.4	242.58	240.41	1.17	1.718	12.759	87
U1490	B	25	H	5	98	100	224.58	246.68	244.37	1.871	2.0035	14.195	93
U1490	A	25	H	6	74	76	230.94	256.56	253.72	1.36	1.012	3.708	87
U1490	B	29	F	1	52	54	242.62	271.27	268.43	1.72	1.15	3.075	95
U1490	B	29	F	1	132	134	243.42	272.07	269.23	1.42	1.06	5.011	87
U1490	B	29	F	1	144	146	243.54	272.19	269.35	1.47	1.16	6.426	88
U1490	A	27	H	2	72	74	243.92	273.83	271.47	1.376	0.976	10.761	88
U1490	A	27	H	2	124	126	244.44	274.35	271.99	1.37	1.03	11.448	90
U1490	A	27	H	4	60	62	246.8	276.71	274.35	1.11	1.11	10.364	88
U1490	A	27	H	4	128	130	247.48	277.4	275.03	1.2	1.485	4.508	95
U1490	A	27	H	5	30	32	248	277.92	275.55	1.11	1.423	9.196	89
