# Supplementary material for: Re-organization of Pacific overturning circulation across the Miocene Climate Optimum
Source: Nat Commun. 2024 Sep 17;15:8135. doi: 10.1038/s41467-024-52516-x (PMC11408672; doi:10.1038/s41467-024-52516-x)
Supplement: Supplementary file 8 — Supplementary Data File 5 [file 41467_2024_52516_MOESM8_ESM.xlsx]

## Sheet:  U1490S_XRF_Data_revisedmcd_ag
Site	Hole	Core	Type	Section	Interval (cm)	Depth (mbsf)	Depth (shipboard mcd)	Depth (revised mcd)	Al (area_cps)	Ca (area_cps)	Fe (area_cps)	K (area_cps)	Si (area_cps)	Ti (area_cps)	Log(Ca/(Al+Fe+K+Ti))	Log(Ca/(Al+Si))	Log(Si/Ti)	CaCO3 based on Log(Ca/(Al+Si)) regression	Age (ka)
U1490	B	24	H	2	46	210.96	233.05	230.82	1202	2011280	9147	1590	11668	2019	2.1586	2.1939	0.76186	95.104	12476
U1490	B	24	H	2	47	210.97	233.06	230.83	1266	1966710	9206	1478	12770	1994	2.1494	2.1465	0.80647	94.331	12477
U1490	B	24	H	2	48	210.98	233.07	230.84	1176	1787440	8722	1331	12291	1906	2.1338	2.123	0.80946	93.948	12478
U1490	B	24	H	2	49	210.99	233.08	230.85	1092	1780680	8727	1837	12784	2028	2.1144	2.1083	0.7996	93.709	12479
U1490	B	24	H	2	50	211	233.09	230.86	1196	1872020	9239	1605	12999	2021	2.1243	2.1202	0.80834	93.902	12480
U1490	B	24	H	2	51	211.01	233.1	230.87	1182	1863770	9287	1672	12234	2204	2.1137	2.1428	0.74436	94.271	12481
U1490	B	24	H	2	52	211.02	233.11	230.88	1357	1895220	10209	1765	12937	2092	2.0895	2.1225	0.79127	93.94	12482
U1490	B	24	H	2	53	211.03	233.12	230.89	1280	1899310	9856	2022	13293	1806	2.1035	2.115	0.86691	93.819	12483
U1490	B	24	H	2	54	211.04	233.13	230.9	1234	1976050	10165	1644	12793	2340	2.1088	2.1488	0.73776	94.37	12484
U1490	B	24	H	2	55	211.05	233.14	230.91	1321	1947380	10331	1780	13545	2090	2.0985	2.1173	0.81163	93.855	12485
U1490	B	24	H	2	56	211.06	233.15	230.92	1352	1894310	10458	1585	13036	2246	2.0832	2.1195	0.76373	93.891	12486
U1490	B	24	H	2	57	211.07	233.16	230.93	1303	1902790	11337	1571	13617	2265	2.0625	2.1056	0.77901	93.665	12487
U1490	B	24	H	2	58	211.08	233.17	230.94	1338	1877260	9776	1683	13526	2048	2.1019	2.1014	0.81984	93.596	12489
U1490	B	24	H	2	59	211.09	233.18	230.95	1195	1792630	9045	1049	12872	1878	2.134	2.1053	0.83595	93.66	12490
U1490	B	24	H	2	60	211.1	233.19	230.96	1103	1792790	8663	1095	12348	1958	2.1457	2.1248	0.79978	93.977	12491
U1490	B	24	H	2	61	211.11	233.2	230.97	1102	1839490	8765	1373	11702	1635	2.155	2.1574	0.85474	94.508	12492
U1490	B	24	H	2	62	211.12	233.21	230.98	1301	1871180	8717	1302	12514	2045	2.1461	2.1318	0.7867	94.091	12493
U1490	B	24	H	2	63	211.13	233.22	230.99	1219	1858580	8124	1008	12224	1998	2.1775	2.1407	0.78662	94.237	12494
U1490	B	24	H	2	64	211.14	233.23	231	1106	1787320	8006	1171	11619	1843	2.1685	2.1475	0.79964	94.349	12495
U1490	B	24	H	2	65	211.15	233.24	231.01	967	1687520	7549	935	10358	1604	2.1837	2.1732	0.81007	94.767	12496
U1490	B	24	H	2	66	211.16	233.25	231.02	981	1603160	6964	822	9255	1492	2.1939	2.1948	0.79261	95.119	12497
U1490	B	24	H	2	67	211.17	233.26	231.03	971	1731470	7141	769	10363	1735	2.2125	2.184	0.77619	94.943	12498
U1490	B	24	H	2	68	211.18	233.27	231.04	1168	1899460	8692	819	11272	1619	2.1888	2.1838	0.84275	94.94	12499
U1490	B	24	H	2	69	211.19	233.28	231.05	1055	1844520	7480	898	10877	1828	2.2143	2.1892	0.77453	95.027	12500
U1490	B	24	H	2	70	211.2	233.29	231.06	1213	1861560	7505	647	11125	1397	2.238	2.1786	0.9011	94.855	12501
U1490	B	24	H	2	71	211.21	233.3	231.07	1069	1847480	7700	1042	10920	1718	2.2048	2.1878	0.8032	95.005	12502
U1490	B	24	H	2	72	211.22	233.31	231.08	1298	1895510	7654	838	11882	1731	2.2162	2.1578	0.83659	94.516	12503
U1490	B	24	H	2	73	211.23	233.32	231.09	1151	1909340	8354	1108	10887	1772	2.188	2.2003	0.78844	95.209	12504
U1490	B	24	H	2	74	211.24	233.33	231.1	1181	1897000	8172	913	11228	1862	2.1943	2.1843	0.78032	94.948	12505
U1490	B	24	H	2	75	211.25	233.34	231.11	1015	1912000	7941	1190	10603	1796	2.2044	2.2164	0.77112	95.47	12506
U1490	B	24	H	2	76	211.26	233.35	231.12	1159	1913900	7941	1093	11278	1608	2.21	2.1872	0.84595	94.995	12507
U1490	B	24	H	2	77	211.27	233.36	231.13	1074	1895650	7910	878	11357	1679	2.2155	2.1833	0.83021	94.93	12508
U1490	B	24	H	2	78	211.28	233.37	231.14	1293	1975320	8580	980	12346	1636	2.1991	2.1609	0.87774	94.565	12509
U1490	B	24	H	2	79	211.29	233.38	231.15	1151	1974380	8558	1373	11948	2031	2.1777	2.1782	0.76959	94.848	12510
U1490	B	24	H	2	80	211.3	233.39	231.16	1076	1974590	8687	1354	11385	1743	2.1862	2.1999	0.81504	95.202	12511
U1490	B	24	H	2	81	211.31	233.4	231.17	1102	1904560	8456	791	11186	1897	2.1918	2.1903	0.77061	95.046	12513
U1490	B	24	H	2	82	211.32	233.41	231.18	1051	1747130	7872	560	10609	1560	2.1992	2.1756	0.83255	94.806	12514
U1490	B	24	H	2	83	211.33	233.42	231.19	1024	1742720	7408	978	10722	1518	2.2027	2.1713	0.849	94.736	12515
U1490	B	24	H	2	84	211.34	233.43	231.2	1108	1727150	6611	816	10469	1496	2.236	2.1737	0.84497	94.775	12516
U1490	B	24	H	2	85	211.35	233.44	231.21	1058	1827800	6860	663	11004	1486	2.259	2.1805	0.86953	94.886	12517
U1490	B	24	H	2	86	211.36	233.45	231.22	1105	1876180	8332	891	11642	1991	2.1827	2.1679	0.76696	94.68	12518
U1490	B	24	H	2	87	211.37	233.46	231.23	1161	1878440	8512	1285	11480	1882	2.1652	2.172	0.78532	94.747	12519
U1490	B	24	H	2	88	211.38	233.47	231.24	1169	1912480	9085	1466	12539	2147	2.1396	2.1446	0.76643	94.301	12520
U1490	B	24	H	2	89	211.39	233.48	231.25	1290	1846790	9606	1209	11988	1844	2.1219	2.1433	0.81299	94.279	12521
U1490	B	24	H	2	90	211.4	233.49	231.26	1053	1742190	9233	1368	11714	2002	2.1058	2.135	0.76724	94.144	12522
U1490	B	24	H	2	91	211.41	233.5	231.27	1079	1794600	8791	1017	11276	2040	2.1425	2.1621	0.74252	94.586	12523
U1490	B	24	H	2	92	211.42	233.51	231.28	1061	1778550	8437	911	11552	1823	2.1626	2.1492	0.80187	94.376	12524
U1490	B	24	H	2	93	211.43	233.52	231.29	1139	1901550	9638	1763	12338	2112	2.1132	2.1495	0.76655	94.381	12525
U1490	B	24	H	2	94	211.44	233.53	231.3	1199	1861350	8766	1487	11489	1991	2.1413	2.1664	0.76121	94.656	12526
U1490	B	24	H	2	95	211.45	233.54	231.31	1083	1909260	8917	1251	11959	2179	2.1528	2.1655	0.73944	94.641	12527
U1490	B	24	H	2	96	211.46	233.55	231.32	1139	1876730	8791	1355	11624	2155	2.145	2.1674	0.73191	94.673	12528
U1490	B	24	H	2	97	211.47	233.56	231.33	1066	1830150	8609	742	11233	2078	2.1658	2.1726	0.73285	94.757	12529
U1490	B	24	H	2	98	211.48	233.57	231.34	1082	1791210	7954	1096	9830	1833	2.1752	2.2152	0.72939	95.452	12530
U1490	B	24	H	2	99	211.49	233.58	231.35	1003	1720610	6921	506	9347	1461	2.2404	2.2207	0.80602	95.541	12531
U1490	B	24	H	2	100	211.5	233.59	231.36	884	1777140	6465	888	8899	1297	2.2704	2.2592	0.8364	96.169	12532
U1490	B	24	H	2	101	211.51	233.6	231.37	1004	1788480	6535	707	9087	1406	2.2679	2.2485	0.81044	95.995	12533
U1490	B	24	H	2	102	211.52	233.61	231.38	978	1866540	7352	651	10455	1574	2.2476	2.2129	0.82232	95.413	12534
U1490	B	24	H	2	103	211.53	233.62	231.39	971	1858720	6303	596	9255	1421	2.3012	2.2595	0.81378	96.173	12536
U1490	B	24	H	2	104	211.54	233.63	231.4	869	1713610	5704	516	8449	1318	2.3093	2.2646	0.80689	96.256	12537
U1490	B	24	H	2	105	211.55	233.64	231.41	1034	1822650	6615	482	9443	1504	2.2769	2.2405	0.79786	95.863	12538
U1490	B	24	H	2	106	211.56	233.65	231.42	971	1765200	6461	171	9554	1330	2.2958	2.2246	0.85633	95.604	12539
U1490	B	24	H	2	107	211.57	233.66	231.43	914	1888940	6827	965	9930	1668	2.2603	2.241	0.77475	95.872	12540
U1490	B	24	H	2	108	211.58	233.67	231.44	934	1929570	6746	896	10290	1756	2.2713	2.2353	0.76789	95.779	12541
U1490	B	24	H	2	109	211.59	233.68	231.45	1032	1912780	6902	1563	9638	1473	2.2415	2.2535	0.81578	96.075	12542
U1490	B	24	H	2	110	211.6	233.69	231.46	956	1838160	6472	1448	9081	1672	2.2412	2.2628	0.7349	96.227	12543
U1490	B	24	H	2	111	211.61	233.7	231.47	951	1874310	7164	1268	9605	1509	2.2357	2.2493	0.80381	96.008	12544
U1490	B	24	H	2	112	211.62	233.71	231.48	1124	1808440	7331	1260	10663	1794	2.1963	2.1859	0.77406	94.974	12545
U1490	B	24	H	2	113	211.63	233.72	231.49	940	1782980	7341	1261	10572	1787	2.197	2.19	0.77203	95.04	12546
U1490	B	24	H	2	114	211.64	233.73	231.5	1051	1787730	7530	890	10908	1829	2.1992	2.1746	0.77553	94.79	12547
U1490	B	24	H	2	115	211.65	233.74	231.51	1043	1786870	8164	1126	10628	1869	2.1657	2.185	0.75484	94.959	12548
U1490	B	24	H	2	116	211.66	233.75	231.52	941	1531070	6667	460	8692	1501	2.2041	2.2012	0.76274	95.224	12549
U1490	B	24	H	2	117	211.67	233.76	231.53	1019	1634610	7029	872	9557	1781	2.184	2.1891	0.72966	95.026	12550
U1490	B	24	H	2	118	211.68	233.77	231.54	1062	1874560	8508	1186	10681	1786	2.1745	2.2031	0.77673	95.254	12551
U1490	B	24	H	2	119	211.69	233.78	231.55	1034	1905020	8250	927	10705	1548	2.2095	2.2103	0.83982	95.371	12552
U1490	B	24	H	2	120	211.7	233.79	231.56	1154	1885670	7308	1054	10382	1697	2.2257	2.2134	0.7866	95.422	12553
U1490	B	24	H	2	121	211.71	233.8	231.57	1089	1865040	7406	818	10418	1581	2.2335	2.2097	0.81885	95.362	12554
U1490	B	24	H	2	122	211.72	233.81	231.58	995	1862070	7591	1201	10065	1792	2.2063	2.2262	0.74948	95.631	12555
U1490	B	24	H	2	123	211.73	233.82	231.59	1059	1906200	7128	1107	9753	1812	2.2346	2.2463	0.73098	95.957	12556
U1490	B	24	H	2	124	211.74	233.83	231.6	1079	1924810	6995	686	10720	1758	2.2625	2.2125	0.78518	95.408	12557
U1490	B	24	H	2	125	211.75	233.84	231.61	1122	1866310	7156	731	10211	1781	2.238	2.2166	0.7584	95.475	12558
U1490	B	24	H	2	126	211.76	233.85	231.62	1134	1875490	7727	705	11014	1776	2.2184	2.1886	0.7925	95.018	12560
U1490	B	24	H	2	127	211.77	233.86	231.63	1007	1947180	7961	755	11580	1632	2.2342	2.1895	0.85099	95.032	12561
U1490	B	24	H	2	128	211.78	233.87	231.64	1141	1983690	7870	971	11181	1636	2.2323	2.2068	0.8347	95.314	12562
U1490	B	24	H	2	129	211.79	233.88	231.65	1142	1945670	7458	1020	10876	1622	2.2382	2.2092	0.82642	95.354	12563
U1490	B	24	H	2	130	211.8	233.89	231.66	1053	1714270	6659	377	9244	1529	2.251	2.2214	0.78145	95.552	12564
U1490	B	24	H	2	131	211.81	233.9	231.67	1151	1872420	7420	636	11128	1607	2.2384	2.1832	0.8404	94.93	12565
U1490	B	24	H	2	132	211.82	233.91	231.68	1062	1926090	8289	1029	11192	1657	2.2042	2.1964	0.82959	95.145	12566
U1490	B	24	H	2	133	211.83	233.92	231.69	1129	1961680	8149	1158	11143	1749	2.2068	2.2037	0.80421	95.264	12567
U1490	B	24	H	2	134	211.84	233.93	231.7	1115	1906060	7943	1170	10644	1917	2.1957	2.2098	0.74448	95.363	12568
U1490	B	24	H	2	135	211.85	233.94	231.71	1210	1739950	7493	800	10181	1633	2.1938	2.184	0.7948	94.942	12569
U1490	B	24	H	2	136	211.86	233.95	231.72	1006	1843230	8129	684	9851	1899	2.1967	2.2299	0.71496	95.69	12570
U1490	B	24	H	2	137	211.87	233.96	231.73	1019	1861210	7759	1339	9964	1739	2.1959	2.2291	0.75813	95.677	12571
U1490	B	24	H	2	138	211.88	233.97	231.74	1262	1856110	8066	1198	11902	1873	2.1752	2.1492	0.80308	94.376	12572
U1490	B	24	H	2	139	211.89	233.98	231.75	1191	1804490	8148	1046	11714	1838	2.1692	2.1456	0.80436	94.317	12573
U1490	B	24	H	2	140	211.9	233.99	231.76	1130	1729910	7357	1094	10067	1886	2.1786	2.1889	0.72736	95.023	12574
U1490	B	24	H	2	141	211.91	234	231.77	1078	1813210	8048	980	10994	1867	2.1802	2.1767	0.77001	94.823	12575
U1490	B	24	H	2	142	211.92	234.01	231.78	1085	1835860	7723	1323	10251	2157	2.1744	2.2094	0.67692	95.356	12576
U1490	B	24	H	2	143	211.93	234.02	231.79	953	1778490	7296	1043	8968	1990	2.1977	2.2535	0.65384	96.075	12577
U1490	B	24	H	2	144	211.94	234.03	231.8	1020	1839530	7324	1329	8908	1671	2.2099	2.2678	0.7268	96.309	12578
U1490	B	24	H	2	146	211.96	234.05	231.82	1129	1876390	7352	1168	9127	1777	2.2154	2.2623	0.71064	96.219	12580
U1490	B	24	H	2	147	211.97	234.06	231.83	908	1810960	7335	772	8946	1392	2.2406	2.2643	0.80799	96.251	12581
U1490	B	24	H	2	148	211.98	234.07	231.84	868	1608390	6478	1081	8440	1628	2.204	2.2375	0.71469	95.815	12582
U1490	B	24	H	3	2	212.02	234.11	231.88	839	1513800	6733	694	8321	1479	2.1913	2.2182	0.75021	95.5	12587
U1490	B	24	H	3	3	212.03	234.12	231.89	837	1612280	6544	1219	8968	1198	2.2163	2.216	0.87424	95.464	12588
U1490	B	24	H	3	4	212.04	234.13	231.9	1001	1616840	6918	1112	9439	1603	2.182	2.19	0.76999	95.04	12589
U1490	B	24	H	3	5	212.05	234.14	231.91	1062	1697800	7235	829	9818	1699	2.1955	2.1933	0.76183	95.094	12590
U1490	B	24	H	3	6	212.06	234.15	231.92	1036	1718840	7058	450	9418	1317	2.2413	2.216	0.85437	95.463	12591
U1490	B	24	H	3	7	212.07	234.16	231.93	1150	1770310	7642	803	9994	1672	2.1962	2.201	0.7765	95.22	12592
U1490	B	24	H	3	8	212.08	234.17	231.94	1103	1732910	8107	1079	10119	1897	2.1529	2.1887	0.72707	95.019	12593
U1490	B	24	H	3	9	212.09	234.18	231.95	1097	1772220	8326	1082	11456	1890	2.1553	2.1498	0.78257	94.385	12594
U1490	B	24	H	3	10	212.1	234.19	231.96	1058	1715200	8605	1541	10018	1864	2.1181	2.1899	0.73034	95.039	12595
U1490	B	24	H	3	11	212.11	234.2	231.97	1220	1818420	8782	1593	10733	2095	2.1233	2.1822	0.70954	94.914	12596
U1490	B	24	H	3	12	212.12	234.21	231.98	1114	1773600	8607	1126	10856	1908	2.1432	2.1708	0.75509	94.727	12597
U1490	B	24	H	3	13	212.13	234.22	231.99	1161	1686680	8311	1225	10678	1861	2.1281	2.1537	0.75874	94.449	12598
U1490	B	24	H	3	14	212.14	234.23	232	1014	1496880	7110	470	8909	1477	2.1721	2.1785	0.78045	94.854	12599
U1490	B	24	H	3	15	212.15	234.24	232.01	1083	1597540	7645	742	9842	1512	2.1628	2.165	0.81353	94.633	12600
U1490	B	24	H	3	16	212.16	234.25	232.02	1064	1746230	7972	1179	10409	1684	2.1666	2.1824	0.79107	94.917	12601
U1490	B	24	H	3	17	212.17	234.26	232.03	976	1668310	7569	876	9565	1758	2.1739	2.1994	0.73567	95.194	12602
U1490	B	24	H	3	18	212.18	234.27	232.04	945	1529030	6794	987	8874	1631	2.1692	2.1923	0.73567	95.079	12603
U1490	B	24	H	3	19	212.19	234.28	232.05	1079	1763870	7406	1425	9443	1829	2.1768	2.2244	0.7129	95.601	12604
U1490	B	24	H	3	20	212.2	234.29	232.06	993	1929440	8506	1542	10728	1759	2.1782	2.2165	0.78525	95.472	12605
U1490	B	24	H	3	21	212.21	234.3	232.07	1084	1867990	8130	1140	10646	1700	2.1902	2.2021	0.79674	95.237	12607
U1490	B	24	H	3	22	212.22	234.31	232.08	1097	1838380	7780	1021	9901	1789	2.1967	2.2231	0.74307	95.58	12608
U1490	B	24	H	3	23	212.23	234.32	232.09	1043	1755120	7421	1410	9559	1527	2.1874	2.2189	0.79657	95.512	12609
U1490	B	24	H	3	24	212.24	234.33	232.1	1059	1750620	7725	1211	10161	1766	2.1727	2.1932	0.75995	95.093	12610
U1490	B	24	H	3	25	212.25	234.34	232.11	1023	1763080	7902	744	10157	1800	2.1867	2.1978	0.75149	95.168	12611
U1490	B	24	H	3	26	212.26	234.35	232.12	1072	1746580	8309	847	10129	1667	2.1668	2.1929	0.78363	95.088	12612
U1490	B	24	H	3	27	212.27	234.36	232.13	1127	1705410	8103	1339	10253	1678	2.1438	2.1757	0.78606	94.807	12613
U1490	B	24	H	3	28	212.28	234.37	232.14	972	1753980	7979	1350	10678	1846	2.1596	2.1777	0.76226	94.84	12614
U1490	B	24	H	3	29	212.29	234.38	232.15	1285	1810910	8770	1003	11681	2134	2.1376	2.1451	0.73829	94.309	12615
U1490	B	24	H	3	30	212.3	234.39	232.16	1115	1699180	8684	1312	10987	2096	2.1094	2.1474	0.71949	94.346	12616
U1490	B	24	H	3	31	212.31	234.4	232.17	1133	1723340	9240	1374	10719	2008	2.0979	2.1626	0.72739	94.594	12617
U1490	B	24	H	3	32	212.32	234.41	232.18	1125	1659840	8699	1626	11493	2204	2.0848	2.1191	0.71722	93.885	12618
U1490	B	24	H	3	33	212.33	234.42	232.19	996	1591590	8186	1553	10484	2050	2.0951	2.1419	0.70877	94.256	12619
U1490	B	24	H	3	34	212.34	234.43	232.2	1019	1499690	8047	1236	9271	1733	2.0956	2.1636	0.72833	94.61	12620
U1490	B	24	H	3	35	212.35	234.44	232.21	972	1585080	8021	948	9831	2033	2.1218	2.1665	0.68446	94.658	12621
U1490	B	24	H	3	36	212.36	234.45	232.22	1038	1549150	7382	708	9941	1552	2.1615	2.1495	0.80654	94.381	12622
U1490	B	24	H	3	37	212.37	234.46	232.23	1021	1698230	7844	1310	9928	1969	2.1456	2.1906	0.70262	95.051	12623
U1490	B	24	H	3	38	212.38	234.47	232.24	1047	1709250	7660	1298	9869	1941	2.1556	2.1947	0.70625	95.118	12624
U1490	B	24	H	3	39	212.39	234.48	232.25	1014	1653390	7036	935	9646	1501	2.1978	2.1906	0.80797	95.051	12625
U1490	B	24	H	3	40	212.4	234.49	232.26	996	1691080	6846	919	9147	1516	2.2163	2.222	0.78058	95.562	12626
U1490	B	24	H	3	41	212.41	234.5	232.27	1053	1722260	6830	675	8419	1456	2.2355	2.2597	0.7621	96.176	12627
U1490	B	24	H	3	42	212.42	234.51	232.28	996	1750140	6589	389	8909	1629	2.2607	2.2472	0.73791	95.973	12628
U1490	B	24	H	3	43	212.43	234.52	232.29	1013	1724260	6476	603	9312	1744	2.2438	2.2227	0.7275	95.574	12629
U1490	B	24	H	3	44	212.44	234.53	232.3	820	1504390	6350	708	7914	1582	2.2015	2.2361	0.69919	95.792	12631
U1490	B	24	H	3	45	212.45	234.54	232.31	971	1701170	6364	989	9565	1582	2.2348	2.2081	0.78148	95.335	12632
U1490	B	24	H	3	46	212.46	234.55	232.32	837	1529130	6161	420	8427	1365	2.2408	2.2176	0.79054	95.491	12633
U1490	B	24	H	3	47	212.47	234.56	232.33	956	1633420	6736	1148	9176	1686	2.1908	2.2074	0.7358	95.324	12634
U1490	B	24	H	3	48	212.48	234.57	232.34	903	1676690	7407	704	9266	1587	2.1991	2.2172	0.76632	95.483	12635
U1490	B	24	H	3	49	212.49	234.58	232.35	914	1623950	6923	740	9350	1392	2.2119	2.1993	0.82717	95.191	12636
U1490	B	24	H	3	50	212.5	234.59	232.36	1062	1677110	6966	1032	9589	1460	2.2025	2.1972	0.81742	95.157	12637
U1490	B	24	H	3	51	212.51	234.6	232.37	921	1615970	6869	637	8931	1450	2.2138	2.2149	0.78953	95.446	12638
U1490	B	24	H	3	52	212.52	234.61	232.38	921	1753250	7571	816	10435	1698	2.2022	2.1886	0.78855	95.018	12639
U1490	B	24	H	3	53	212.53	234.62	232.39	1123	1773060	7574	1066	10192	1417	2.2003	2.1951	0.85689	95.123	12640
U1490	B	24	H	3	54	212.54	234.63	232.4	1032	1791280	8142	1089	10029	1615	2.1784	2.2094	0.79309	95.356	12641
U1490	B	24	H	3	55	212.55	234.64	232.41	967	1548520	7221	1110	8767	1525	2.1556	2.2016	0.75958	95.23	12642
U1490	B	24	H	3	56	212.56	234.65	232.42	883	1632800	7435	1204	9205	1631	2.1655	2.2091	0.75157	95.352	12643
U1490	B	24	H	3	57	212.57	234.66	232.43	1032	1785120	7910	1376	10472	1534	2.1779	2.1908	0.8342	95.054	12643
U1490	B	24	H	3	58	212.58	234.67	232.44	993	1720230	7747	959	9109	1562	2.184	2.2312	0.76579	95.712	12644
U1490	B	24	H	3	59	212.59	234.68	232.45	963	1722870	7482	1085	8923	1595	2.19	2.2412	0.74775	95.875	12645
U1490	B	24	H	3	60	212.6	234.69	232.46	934	1741080	8002	1572	9098	1452	2.1631	2.2394	0.79698	95.846	12645
U1490	B	24	H	3	61	212.61	234.7	232.47	1008	1769830	7961	1513	8723	1627	2.1648	2.2598	0.72928	96.178	12646
U1490	B	24	H	3	62	212.62	234.71	232.48	1032	1766330	7061	845	8911	1452	2.2305	2.2496	0.78796	96.011	12647
U1490	B	24	H	3	63	212.63	234.72	232.49	947	1747960	6630	869	8398	1452	2.247	2.272	0.76221	96.376	12647
U1490	B	24	H	3	64	212.64	234.73	232.5	1000	1724320	6613	820	8004	1608	2.2348	2.2822	0.69702	96.543	12648
U1490	B	24	H	3	65	212.65	234.74	232.51	960	1803390	6437	1117	7341	1322	2.2633	2.337	0.74452	97.435	12648
U1490	B	24	H	3	66	212.66	234.75	232.52	960	1841010	7355	1447	7939	1860	2.1998	2.3157	0.63025	97.089	12649
U1490	B	24	H	3	67	212.67	234.76	232.53	938	1842010	5622	1015	7138	1402	2.3122	2.3581	0.70683	97.78	12650
U1490	B	24	H	3	68	212.68	234.77	232.54	967	1963940	5683	524	8344	964	2.3826	2.3241	0.9373	97.226	12650
U1490	B	24	H	3	69	212.69	234.78	232.55	938	1772660	5588	598	8000	1215	2.3275	2.2974	0.81851	96.79	12651
U1490	B	24	H	3	70	212.7	234.79	232.56	901	1611660	5434	596	7657	1546	2.279	2.2749	0.69485	96.424	12652
U1490	B	24	H	3	71	212.71	234.8	232.57	929	1709880	5658	583	7960	1617	2.2891	2.2841	0.6922	96.574	12652
U1490	B	24	H	3	72	212.72	234.81	232.58	981	1720550	6346	1174	8092	1382	2.2408	2.2779	0.76755	96.473	12653
U1490	B	24	H	3	73	212.73	234.82	232.59	1001	1772500	6811	790	8923	1620	2.2391	2.2519	0.741	96.049	12654
U1490	B	24	H	3	74	212.74	234.83	232.6	1093	1813950	6651	915	9156	1259	2.2622	2.2479	0.86168	95.985	12654
U1490	B	24	H	3	75	212.75	234.84	232.61	1065	1733060	7129	990	9714	1799	2.1981	2.2062	0.73237	95.305	12655
U1490	B	24	H	3	76	212.76	234.85	232.62	1059	1789050	7254	853	10810	1594	2.2208	2.1782	0.83134	94.848	12656
U1490	B	24	H	3	77	212.77	234.86	232.63	895	1569300	6694	915	9060	1545	2.1936	2.1977	0.7682	95.165	12656
U1490	B	24	H	3	78	212.78	234.87	232.64	994	1625930	7595	767	9806	1538	2.1739	2.1777	0.80454	94.84	12657
U1490	B	24	H	3	79	212.79	234.88	232.65	995	1705510	7919	1044	9868	1612	2.1685	2.1959	0.78686	95.137	12658
U1490	B	24	H	3	80	212.8	234.89	232.66	946	1612390	7277	675	9664	1536	2.189	2.1818	0.79877	94.906	12658
U1490	B	24	H	3	81	212.81	234.9	232.67	1100	1687700	7679	421	10852	1920	2.1812	2.1499	0.75221	94.386	12659
U1490	B	24	H	3	82	212.82	234.91	232.68	899	1473250	7038	986	8667	1714	2.1415	2.1875	0.70386	95	12660
U1490	B	24	H	3	83	212.83	234.92	232.69	980	1602410	8402	1204	9744	1730	2.1143	2.1744	0.75069	94.786	12660
U1490	B	24	H	3	84	212.84	234.93	232.7	933	1621670	8426	1167	10011	2106	2.1085	2.1708	0.67702	94.727	12661
U1490	B	24	H	3	85	212.85	234.94	232.71	993	1634620	7567	758	10008	1860	2.1651	2.172	0.73083	94.747	12661
U1490	B	24	H	3	86	212.86	234.95	232.72	1050	1707780	7771	814	9579	2056	2.1646	2.2059	0.6683	95.3	12662
U1490	B	24	H	3	87	212.87	234.96	232.73	1000	1777630	8440	1418	10408	1847	2.1459	2.1926	0.7509	95.083	12663
U1490	B	24	H	3	88	212.88	234.97	232.74	1157	1732200	8351	935	10180	1963	2.145	2.1841	0.71483	94.944	12663
U1490	B	24	H	3	89	212.89	234.98	232.75	1086	1703700	8076	858	10470	1980	2.1522	2.1686	0.72328	94.691	12664
U1490	B	24	H	3	90	212.9	234.99	232.76	1105	1735090	8070	545	10800	1669	2.1828	2.1636	0.81097	94.61	12665
U1490	B	24	H	3	91	212.91	235	232.77	1060	1727880	7504	684	10200	1891	2.1907	2.186	0.73191	94.975	12665
U1490	B	24	H	3	92	212.92	235.01	232.78	886	1494830	6543	477	8683	1554	2.1987	2.1937	0.74722	95.101	12666
U1490	B	24	H	3	93	212.93	235.02	232.79	976	1513010	6546	335	8486	1419	2.2125	2.2039	0.77672	95.266	12667
U1490	B	24	H	3	94	212.94	235.03	232.8	1085	1565790	7139	563	9389	1814	2.1694	2.1746	0.71398	94.79	12667
U1490	B	24	H	3	95	212.95	235.04	232.81	967	1720080	6705	288	9281	1555	2.2571	2.2249	0.77586	95.609	12668
U1490	B	24	H	3	96	212.96	235.05	232.82	943	1616370	7013	746	8895	1405	2.2039	2.2156	0.80147	95.458	12669
U1490	B	24	H	3	97	212.97	235.06	232.83	892	1549460	6083	819	7872	1463	2.2237	2.2475	0.73084	95.977	12669
U1490	B	24	H	3	98	212.98	235.07	232.84	937	1393710	6055	242	7411	1358	2.2101	2.2226	0.73698	95.572	12670
U1490	B	24	H	3	99	212.99	235.08	232.85	848	1518610	5478	143	8532	1427	2.284	2.2092	0.77663	95.354	12671
U1490	B	24	H	3	100	213	235.09	232.86	808	1466410	5634	553	8305	1407	2.2419	2.2066	0.77105	95.311	12671
U1490	B	24	H	3	101	213.01	235.1	232.87	791	1368030	5054	174	7097	1213	2.2768	2.2391	0.76721	95.841	12672
U1490	B	24	H	3	102	213.02	235.11	232.88	851	1518550	5802	424	8169	1502	2.248	2.2262	0.7355	95.631	12673
U1490	B	24	H	3	103	213.03	235.12	232.89	920	1526260	6009	363	8392	1442	2.2424	2.2146	0.7649	95.441	12673
U1490	B	24	H	3	104	213.04	235.13	232.9	924	1638320	6730	405	8858	1780	2.2214	2.224	0.69692	95.594	12674
U1490	B	24	H	3	105	213.05	235.14	232.91	1042	1619000	7131	452	9517	1887	2.1876	2.1856	0.70273	94.969	12674
U1490	B	24	H	3	106	213.06	235.15	232.92	1011	1652570	7734	632	9794	1913	2.1655	2.1845	0.70925	94.951	12675
U1490	B	24	H	3	107	213.07	235.16	232.93	1063	1696410	7155	1075	8987	1755	2.1862	2.2274	0.70934	95.649	12676
U1490	B	24	H	3	108	213.08	235.17	232.94	864	1407040	6716	926	8138	1493	2.1483	2.194	0.73646	95.105	12676
U1490	B	24	H	3	109	213.09	235.18	232.95	852	1496260	6582	779	8262	1731	2.1774	2.2153	0.67879	95.453	12677
U1490	B	24	H	3	110	213.1	235.19	232.96	1070	1641460	6875	323	8930	1617	2.2203	2.2152	0.74214	95.452	12678
U1490	B	24	H	3	111	213.11	235.2	232.97	878	1589940	6168	635	8290	1880	2.2209	2.2391	0.6444	95.841	12678
U1490	B	24	H	3	112	213.12	235.21	232.98	931	1658090	6891	735	8096	1917	2.1995	2.2641	0.62565	96.247	12679
U1490	B	24	H	3	113	213.13	235.22	232.99	942	1573220	6271	1027	7967	1676	2.2005	2.247	0.67702	95.969	12680
U1490	B	24	H	3	114	213.14	235.23	233	928	1608580	6449	559	8424	1317	2.2402	2.2355	0.80593	95.783	12680
U1490	B	24	H	3	115	213.15	235.24	233.01	865	1514520	6341	767	8068	1515	2.2031	2.2293	0.72635	95.681	12681
U1490	B	24	H	3	116	213.16	235.25	233.02	884	1607390	6561	1064	8591	1271	2.2158	2.2295	0.8299	95.685	12682
U1490	B	24	H	3	117	213.17	235.26	233.03	1039	1691740	6522	612	8155	1460	2.2446	2.2648	0.74707	96.26	12682
U1490	B	24	H	3	118	213.18	235.27	233.04	1009	1771150	7030	1022	9235	1524	2.2236	2.2378	0.78245	95.819	12683
U1490	B	24	H	3	119	213.19	235.28	233.05	944	1481630	6364	995	8291	1393	2.1841	2.2053	0.77466	95.29	12684
U1490	B	24	H	3	120	213.2	235.29	233.06	936	1441640	6159	579	7930	1560	2.1935	2.2111	0.70615	95.385	12684
U1490	B	24	H	3	121	213.21	235.3	233.07	944	1570130	7027	968	8865	1349	2.1836	2.2043	0.81767	95.274	12685
U1490	B	24	H	3	122	213.22	235.31	233.08	958	1514930	7323	460	8717	1635	2.1644	2.1947	0.72685	95.118	12686
U1490	B	24	H	3	123	213.23	235.32	233.09	866	1408500	6381	520	7717	1301	2.1912	2.2151	0.77317	95.45	12686
U1490	B	24	H	3	124	213.24	235.33	233.1	881	1464810	7184	676	8662	1550	2.1533	2.1861	0.74729	94.977	12687
U1490	B	24	H	3	125	213.25	235.34	233.11	908	1486630	7177	526	8702	1498	2.1675	2.1895	0.76411	95.032	12687
U1490	B	24	H	3	126	213.26	235.35	233.12	1069	1621470	7601	943	9444	1621	2.1594	2.1882	0.76537	95.011	12688
U1490	B	24	H	3	127	213.27	235.36	233.13	1040	1641970	7274	839	9350	1950	2.1699	2.1987	0.68078	95.183	12689
U1490	B	24	H	3	128	213.28	235.37	233.14	1042	1711920	7392	1233	9456	1935	2.169	2.2124	0.68903	95.405	12689
U1490	B	24	H	3	129	213.29	235.38	233.15	973	1792840	6643	792	9572	1665	2.2504	2.2305	0.75959	95.7	12690
U1490	B	24	H	3	130	213.3	235.39	233.16	982	1706710	6647	730	8880	1456	2.2403	2.2382	0.78525	95.826	12691
U1490	B	24	H	3	131	213.31	235.4	233.17	991	1651980	5796	695	8649	1379	2.2705	2.2339	0.7974	95.756	12691
U1490	B	24	H	3	132	213.32	235.41	233.18	936	1630270	6263	587	8642	1414	2.2485	2.231	0.78616	95.708	12692
U1490	B	24	H	3	133	213.33	235.42	233.19	893	1525060	5971	1091	8212	1234	2.22	2.224	0.82313	95.595	12693
U1490	B	24	H	3	134	213.34	235.43	233.2	907	1598090	6095	821	8485	1273	2.2448	2.2308	0.82382	95.706	12693
U1490	B	24	H	3	135	213.35	235.44	233.21	888	1569130	5203	751	7945	1308	2.2845	2.2496	0.78349	96.011	12694
U1490	B	24	H	3	136	213.36	235.45	233.22	1053	1676930	6434	433	9017	1484	2.2512	2.2215	0.78363	95.554	12695
U1490	B	24	H	3	137	213.37	235.46	233.23	872	1575850	6343	377	8509	1334	2.2469	2.2253	0.80472	95.615	12695
U1490	B	24	H	3	138	213.38	235.47	233.24	920	1546400	6224	759	8399	1418	2.2199	2.22	0.77255	95.529	12696
U1490	B	24	H	3	139	213.39	235.48	233.25	884	1562230	6949	882	9278	1282	2.1939	2.1868	0.85957	94.988	12697
U1490	B	24	H	3	140	213.4	235.49	233.26	1049	1655330	7299	1018	10341	1304	2.1907	2.1624	0.89928	94.59	12697
U1490	B	24	H	3	141	213.41	235.5	233.27	988	1638260	7235	1018	9274	1663	2.1768	2.2032	0.74637	95.255	12698
U1490	B	24	H	3	142	213.42	235.51	233.28	1067	1901050	7846	1054	11086	1850	2.2065	2.1943	0.7776	95.111	12699
U1490	B	24	H	3	143	213.43	235.52	233.29	984	1659050	7192	1154	9905	1372	2.1904	2.1829	0.8585	94.924	12699
U1490	B	24	H	3	144	213.44	235.53	233.3	912	1534760	6423	747	9295	1519	2.2037	2.1771	0.78669	94.831	12700
U1490	B	24	H	3	145	213.45	235.54	233.31	1128	1685600	7419	1332	10124	1793	2.1596	2.1755	0.75177	94.805	12700
U1490	B	24	H	3	146	213.46	235.55	233.32	1003	1700380	7254	1257	9638	1808	2.1766	2.2036	0.72679	95.261	12701
U1490	B	24	H	3	147	213.47	235.56	233.33	1034	1582930	6771	811	9022	1761	2.1834	2.197	0.70954	95.155	12702
U1490	B	24	H	3	148	213.48	235.57	233.34	965	1708770	6470	785	9056	1782	2.2326	2.2318	0.70603	95.721	12702
U1490	B	24	H	4	3	213.53	235.62	233.39	966	1595970	4980	681	7551	1379	2.2996	2.2727	0.73844	96.389	12706
U1490	B	24	H	4	4	213.54	235.63	233.4	870	1605500	5474	647	7770	1018	2.302	2.2691	0.88267	96.329	12706
U1490	B	24	H	4	5	213.55	235.64	233.41	803	1666710	5122	518	7933	1221	2.3374	2.2805	0.81272	96.516	12707
U1490	B	24	H	4	6	213.56	235.65	233.42	864	1687670	5058	413	7923	1303	2.3443	2.2834	0.78395	96.563	12708
U1490	B	24	H	4	7	213.57	235.66	233.43	874	1699720	4982	590	7600	1059	2.355	2.3023	0.85592	96.87	12708
U1490	B	24	H	4	8	213.58	235.67	233.44	773	1705090	5104	821	7870	1619	2.3118	2.2951	0.68673	96.753	12709
U1490	B	24	H	4	9	213.59	235.68	233.45	866	1645040	4749	598	8003	1115	2.3512	2.2683	0.85598	96.317	12710
U1490	B	24	H	4	10	213.6	235.69	233.46	927	1640680	5102	257	8523	1243	2.3383	2.2396	0.83612	95.849	12710
U1490	B	24	H	4	11	213.61	235.7	233.47	813	1645050	4587	489	8113	1271	2.3613	2.2655	0.80504	96.271	12711
U1490	B	24	H	4	12	213.62	235.71	233.48	873	1696450	5114	608	8146	1103	2.3432	2.2744	0.86837	96.416	12712
U1490	B	24	H	4	13	213.63	235.72	233.49	1062	1974120	6354	463	10935	1143	2.3401	2.2163	0.98077	95.469	12712
U1490	B	24	H	4	14	213.64	235.73	233.5	1087	1919680	6294	586	10796	1281	2.3172	2.2083	0.92571	95.339	12713
U1490	B	24	H	4	15	213.65	235.74	233.51	902	1725500	6065	630	9772	1172	2.294	2.2086	0.92106	95.343	12713
U1490	B	24	H	4	16	213.66	235.75	233.52	761	1537440	5188	629	8640	1390	2.2854	2.2136	0.7935	95.425	12714
U1490	B	24	H	4	17	213.67	235.76	233.53	929	1544380	5576	1162	8692	1261	2.238	2.2055	0.8384	95.294	12715
U1490	B	24	H	4	18	213.68	235.77	233.54	990	1830790	6365	1287	10538	1452	2.2586	2.2009	0.86079	95.218	12715
U1490	B	24	H	4	19	213.69	235.78	233.55	1002	1768730	6481	945	10487	1754	2.2398	2.1874	0.77662	94.998	12716
U1490	B	24	H	4	20	213.7	235.79	233.56	890	1574110	6130	646	9433	1447	2.2374	2.1832	0.81418	94.93	12717
U1490	B	24	H	4	21	213.71	235.8	233.57	969	1476920	6858	1001	9198	1388	2.1601	2.1622	0.8213	94.587	12717
U1490	B	24	H	4	22	213.72	235.81	233.58	834	1310460	5032	642	8066	1442	2.2171	2.168	0.74769	94.682	12718
U1490	B	24	H	4	23	213.73	235.82	233.59	852	1294330	5185	705	7235	1176	2.2134	2.2043	0.78903	95.273	12719
U1490	B	24	H	4	24	213.74	235.83	233.6	978	1492560	5851	484	8914	1462	2.2307	2.1786	0.78513	94.855	12719
U1490	B	24	H	4	25	213.75	235.84	233.61	931	1567740	6205	771	10060	1227	2.2346	2.1542	0.91375	94.458	12720
U1490	B	24	H	4	26	213.76	235.85	233.62	920	1576990	6212	1208	9917	1230	2.2169	2.1629	0.90648	94.599	12721
U1490	B	24	H	4	27	213.77	235.86	233.63	893	1743450	6172	1006	9123	1318	2.2688	2.2407	0.84022	95.867	12721
U1490	B	24	H	4	28	213.78	235.87	233.64	870	1601760	5799	795	9061	1381	2.2579	2.2076	0.81698	95.327	12722
U1490	B	24	H	4	29	213.79	235.88	233.65	941	1531960	6005	839	8983	1328	2.2256	2.1886	0.83022	95.017	12723
U1490	B	24	H	4	30	213.8	235.89	233.66	900	1499970	5357	639	8126	1239	2.2657	2.2206	0.81681	95.539	12723
U1490	B	24	H	4	31	213.81	235.9	233.67	740	1414620	5142	496	7219	1364	2.2618	2.2498	0.72366	96.015	12724
U1490	B	24	H	4	32	213.82	235.91	233.68	824	1545340	5016	376	8780	1325	2.3116	2.2066	0.82128	95.311	12725
U1490	B	24	H	4	33	213.83	235.92	233.69	877	1531520	5333	749	7554	1402	2.2629	2.2592	0.73143	96.169	12725
U1490	B	24	H	4	34	213.84	235.93	233.7	742	1519630	5662	940	8635	1163	2.252	2.2097	0.87068	95.361	12726
U1490	B	24	H	4	35	213.85	235.94	233.71	812	1508060	4887	479	8424	1091	2.3169	2.2129	0.88769	95.414	12726
U1490	B	24	H	4	36	213.86	235.95	233.72	816	1381640	4274	285	7255	1227	2.3207	2.2335	0.77179	95.749	12727
U1490	B	24	H	4	37	213.87	235.96	233.73	803	1595960	5784	1072	9398	1399	2.246	2.1944	0.82722	95.112	12728
U1490	B	24	H	4	38	213.88	235.97	233.74	1049	1791740	6354	1264	10623	1561	2.2435	2.1861	0.83284	94.977	12728
U1490	B	24	H	4	39	213.89	235.98	233.75	978	1798240	6535	812	11488	2028	2.2398	2.1591	0.75318	94.537	12729
U1490	B	24	H	4	40	213.9	235.99	233.76	1119	1802460	7710	1684	12273	1518	2.1756	2.129	0.90768	94.047	12730
U1490	B	24	H	4	41	213.91	236	233.77	1012	1806720	7517	1281	11728	1688	2.1963	2.1517	0.84185	94.417	12730
U1490	B	24	H	4	42	213.92	236.01	233.78	1148	1821410	7241	1283	12550	1693	2.2048	2.1238	0.86999	93.961	12731
U1490	B	24	H	4	43	213.93	236.02	233.79	1278	1816200	7686	1271	12781	1735	2.1811	2.1112	0.86727	93.756	12732
U1490	B	24	H	4	44	213.94	236.03	233.8	1071	1679420	7343	835	11927	1505	2.1936	2.1113	0.89899	93.758	12733
U1490	B	24	H	4	45	213.95	236.04	233.81	1090	1679520	7617	1407	12191	1719	2.1521	2.102	0.85076	93.606	12734
U1490	B	24	H	4	46	213.96	236.05	233.82	1228	1811000	8461	1338	12790	1747	2.1516	2.1112	0.86458	93.757	12735
U1490	B	24	H	4	47	213.97	236.06	233.83	1278	1828570	8872	1443	12320	1903	2.1319	2.1286	0.81117	94.04	12736
U1490	B	24	H	4	48	213.98	236.07	233.84	1389	1967340	9349	1631	14595	2242	2.1292	2.0902	0.81357	93.414	12737
U1490	B	24	H	4	49	213.99	236.08	233.85	1118	1617020	8231	1039	10685	1521	2.1328	2.1367	0.84665	94.172	12738
U1490	B	24	H	4	50	214	236.09	233.86	1008	1561320	7212	1539	10694	1385	2.1465	2.1252	0.88769	93.985	12739
U1490	B	24	H	4	51	214.01	236.1	233.87	1082	1618950	7877	1052	10991	1761	2.1384	2.1274	0.79528	94.021	12740
U1490	B	24	H	4	52	214.02	236.11	233.88	1079	1616610	6976	1710	11093	1858	2.1433	2.1232	0.776	93.952	12741
U1490	B	24	H	4	53	214.03	236.12	233.89	1057	1681760	7747	1136	11228	1659	2.1613	2.1364	0.83046	94.167	12742
U1490	B	24	H	4	54	214.04	236.13	233.9	830	1431400	6306	906	9284	1574	2.1728	2.1508	0.77073	94.402	12743
U1490	B	24	H	4	56	214.06	236.14	233.91	961	1630340	6381	666	9401	1428	2.2375	2.1968	0.81845	95.152	12744
U1490	B	24	H	4	56	214.06	236.15	233.92	936	1640900	6350	1014	9579	1606	2.2192	2.1933	0.77557	95.094	12745
U1490	B	24	H	4	57	214.07	236.16	233.93	1015	1597280	6521	772	9523	1463	2.2134	2.1806	0.81353	94.888	12746
U1490	B	24	H	4	58	214.08	236.17	233.94	915	1594600	6318	796	8882	1734	2.2131	2.2116	0.70946	95.392	12747
U1490	B	24	H	4	59	214.09	236.18	233.95	997	1628970	6734	1271	9768	1747	2.1805	2.1799	0.74751	94.876	12748
U1490	B	24	H	4	60	214.1	236.19	233.96	921	1635350	6272	787	9330	1513	2.2362	2.2028	0.79004	95.25	12748
U1490	B	24	H	4	61	214.11	236.2	233.97	1117	1729010	7549	1035	10861	1505	2.1883	2.1594	0.85833	94.542	12749
U1490	B	24	H	4	62	214.12	236.21	233.98	1113	1747260	7258	1178	10993	1580	2.1959	2.1594	0.84246	94.541	12750
U1490	B	24	H	4	63	214.13	236.22	233.99	1123	1773380	7553	1151	11311	1786	2.1839	2.1542	0.80162	94.457	12751
U1490	B	24	H	4	64	214.14	236.23	234	1324	1824770	7523	872	12009	1768	2.201	2.1363	0.83202	94.165	12752
U1490	B	24	H	4	65	214.15	236.24	234.01	924	1515560	6853	673	9865	1529	2.1815	2.1476	0.80969	94.349	12753
U1490	B	24	H	4	66	214.16	236.25	234.02	932	1476430	7061	986	9849	1811	2.1362	2.1366	0.73547	94.169	12754
U1490	B	24	H	4	67	214.17	236.26	234.03	1119	1734770	7696	1014	11434	1678	2.1783	2.1405	0.83341	94.234	12755
U1490	B	24	H	4	68	214.18	236.27	234.04	1297	1865250	8326	1136	11964	2033	2.1638	2.1482	0.76974	94.359	12756
U1490	B	24	H	4	69	214.19	236.28	234.05	1269	1800200	8805	1636	12021	2040	2.117	2.1318	0.77031	94.092	12757
U1490	B	24	H	4	70	214.2	236.29	234.06	1118	1604680	8314	1497	10605	1804	2.1005	2.1363	0.76927	94.166	12758
U1490	B	24	H	4	71	214.21	236.3	234.07	1223	1705660	8833	907	11840	2194	2.1127	2.1158	0.73212	93.832	12759
U1490	B	24	H	4	72	214.22	236.31	234.08	1225	1762620	8247	826	11448	1794	2.1637	2.1433	0.80491	94.279	12760
U1490	B	24	H	4	73	214.23	236.32	234.09	1266	1813990	8605	821	13107	1813	2.1616	2.1011	0.85911	93.591	12761
U1490	B	24	H	4	74	214.24	236.33	234.1	1157	1842990	7974	1065	11897	1972	2.1803	2.1498	0.78053	94.385	12762
U1490	B	24	H	4	75	214.25	236.34	234.11	1225	1760440	7926	1089	10597	1948	2.1597	2.1729	0.73559	94.762	12763
U1490	B	24	H	4	76	214.26	236.35	234.12	1049	1616980	7318	1205	9941	1540	2.1629	2.1677	0.80991	94.677	12764
U1490	B	24	H	4	77	214.27	236.36	234.13	954	1649280	6630	559	9064	1671	2.2254	2.2165	0.73434	95.473	12765
U1490	B	24	H	4	78	214.28	236.37	234.14	1030	1715600	7300	1028	9923	1760	2.1884	2.1949	0.75113	95.12	12766
U1490	B	24	H	4	79	214.29	236.38	234.15	1016	1632760	6637	825	9172	1533	2.2124	2.2048	0.77692	95.282	12767
U1490	B	24	H	4	80	214.3	236.39	234.16	978	1663500	6423	461	9000	1516	2.2489	2.222	0.77354	95.562	12768
U1490	B	24	H	4	81	214.31	236.4	234.17	977	1675170	6626	696	9384	1724	2.2231	2.2087	0.73585	95.344	12769
U1490	B	24	H	4	82	214.32	236.41	234.18	1020	1655410	6063	510	8797	1787	2.2467	2.2269	0.69221	95.642	12770
U1490	B	24	H	4	84	214.34	236.43	234.19	1053	1759160	6090	508	8876	1719	2.2736	2.2484	0.71294	95.992	12771
U1490	B	24	H	4	84	214.34	236.43	234.2	1048	1718710	6286	736	8926	1449	2.2566	2.2363	0.78959	95.796	12772
U1490	B	24	H	4	85	214.35	236.44	234.21	961	1640530	6257	556	8500	1111	2.2663	2.239	0.8837	95.84	12773
U1490	B	24	H	4	86	214.36	236.45	234.22	931	1659540	6190	1131	8961	1408	2.235	2.2247	0.80375	95.606	12774
U1490	B	24	H	4	87	214.37	236.46	234.23	902	1546600	5925	900	8361	1270	2.2353	2.2226	0.81845	95.572	12775
U1490	B	24	H	4	88	214.38	236.47	234.24	909	1591590	5969	693	9238	1561	2.2413	2.1955	0.77218	95.13	12776
U1490	B	24	H	4	89	214.39	236.48	234.25	1076	1710490	7065	851	10473	1323	2.2197	2.1706	0.89851	94.724	12777
U1490	B	24	H	4	90	214.4	236.49	234.26	1018	1789520	7308	1061	10374	1630	2.2107	2.1961	0.80376	95.14	12778
U1490	B	24	H	4	91	214.41	236.5	234.27	1177	1831370	7188	505	10542	1525	2.246	2.1939	0.83965	95.104	12779
U1490	B	24	H	4	92	214.42	236.51	234.28	949	1816830	5982	925	9563	1250	2.3	2.2376	0.88368	95.817	12780
U1490	B	24	H	4	93	214.43	236.52	234.29	1213	1871300	6845	1116	11354	1629	2.2386	2.1729	0.84323	94.762	12781
U1490	B	24	H	4	94	214.44	236.53	234.3	1133	1723820	6974	1457	10221	1557	2.1903	2.1813	0.8172	94.899	12782
U1490	B	24	H	4	95	214.45	236.54	234.31	1099	1559450	6243	1192	9511	1556	2.1891	2.1673	0.78622	94.67	12782
U1490	B	24	H	4	96	214.46	236.55	234.32	1012	1513950	6807	599	9177	1557	2.1812	2.172	0.77041	94.747	12783
U1490	B	24	H	4	96	214.46	236.55	234.32	963	1579620	7047	983	9284	1569	2.1748	2.188	0.77211	95.007	12783
U1490	B	24	H	4	98	214.48	236.57	234.34	1013	1552270	6705	1334	9887	1555	2.1654	2.1535	0.80333	94.446	12785
U1490	B	24	H	4	99	214.49	236.58	234.35	1003	1544580	7279	660	10008	1385	2.1748	2.147	0.8589	94.339	12786
U1490	B	24	H	4	100	214.5	236.59	234.36	1096	1534800	8154	1792	10443	1822	2.0767	2.1239	0.75828	93.963	12787
U1490	B	24	H	4	101	214.51	236.6	234.37	1101	1639260	8228	1352	11069	1804	2.1183	2.1294	0.78787	94.052	12788
U1490	B	24	H	4	102	214.52	236.61	234.38	1271	1658120	8967	1337	11343	1963	2.0881	2.1188	0.76181	93.879	12789
U1490	B	24	H	4	103	214.53	236.62	234.39	1128	1551560	8862	1511	11261	2196	2.0541	2.0977	0.70994	93.537	12790
U1490	B	24	H	4	104	214.54	236.63	234.4	1068	1466040	8230	1247	10190	1974	2.0686	2.1147	0.71283	93.813	12791
U1490	B	24	H	4	105	214.55	236.64	234.41	1065	1489450	7835	1071	9666	1823	2.1014	2.1424	0.72446	94.264	12792
U1490	B	24	H	4	106	214.56	236.65	234.42	1259	1900420	8695	1145	12530	2087	2.1587	2.1393	0.77843	94.214	12793
U1490	B	24	H	4	107	214.57	236.66	234.43	1147	1628190	8021	996	10874	1840	2.1324	2.1318	0.77157	94.091	12794
U1490	B	24	H	4	108	214.58	236.67	234.44	1109	1571090	7626	1307	9926	1667	2.1277	2.1534	0.77484	94.444	12795
U1490	B	24	H	4	109	214.59	236.68	234.45	1110	1606450	7358	1066	9920	1765	2.1528	2.1633	0.74977	94.605	12796
U1490	B	24	H	4	110	214.6	236.69	234.46	1070	1620990	7248	1418	9977	1935	2.1427	2.1665	0.71232	94.658	12797
U1490	B	24	H	4	111	214.61	236.7	234.47	1110	1650660	7865	1142	10530	1994	2.1345	2.1517	0.7227	94.416	12798
U1490	B	24	H	4	112	214.62	236.71	234.48	1076	1575050	6988	957	9550	1600	2.1711	2.1709	0.77588	94.73	12799
U1490	B	24	H	4	113	214.63	236.72	234.49	1059	1479960	6902	1195	9134	1864	2.1281	2.1619	0.69022	94.583	12800
U1490	B	24	H	4	114	214.64	236.73	234.5	1083	1590100	7020	794	10068	1761	2.1737	2.1541	0.75718	94.456	12801
U1490	B	24	H	4	115	214.65	236.74	234.51	1099	1433260	7795	922	9960	1823	2.0904	2.1126	0.73747	93.779	12802
U1490	B	24	H	4	116	214.66	236.75	234.52	918	1298470	6787	772	8647	1935	2.0959	2.1327	0.65018	94.107	12803
U1490	B	24	H	4	117	214.67	236.76	234.53	1042	1502800	7158	1115	9667	1765	2.1324	2.1472	0.73855	94.342	12804
U1490	B	24	H	4	118	214.68	236.77	234.54	1122	1703530	8554	1037	12559	2117	2.1231	2.0952	0.77323	93.496	12805
U1490	B	24	H	4	119	214.69	236.78	234.55	978	1534260	8355	941	10819	1982	2.0976	2.1141	0.73708	93.804	12806
U1490	B	24	H	4	120	214.7	236.79	234.56	1182	1669130	9254	1725	12340	2001	2.0714	2.0914	0.79007	93.434	12807
U1490	B	24	H	4	121	214.71	236.8	234.57	1139	1681630	8721	1307	12267	1927	2.1087	2.0984	0.80386	93.548	12808
U1490	B	24	H	4	122	214.72	236.81	234.58	1180	1553650	8165	793	11998	1793	2.1147	2.0715	0.82553	93.109	12809
U1490	B	24	H	4	123	214.73	236.82	234.59	1122	1513940	8019	1408	10919	2000	2.0815	2.0994	0.73715	93.565	12810
U1490	B	24	H	4	124	214.74	236.83	234.6	1164	1711810	8035	848	11388	2124	2.1481	2.1347	0.72929	94.14	12811
U1490	B	24	H	4	125	214.75	236.84	234.61	1159	1712170	7555	1224	11613	1783	2.1646	2.1273	0.81379	94.018	12812
U1490	B	24	H	4	126	214.76	236.85	234.62	1078	1620360	7347	827	11129	1681	2.1709	2.123	0.82089	93.949	12813
U1490	B	24	H	4	127	214.77	236.86	234.63	1093	1715620	7050	1156	10538	1765	2.1905	2.1688	0.77601	94.695	12814
U1490	B	24	H	4	128	214.78	236.87	234.64	1037	1559730	6949	764	10024	1692	2.1743	2.1493	0.77264	94.376	12815
U1490	B	24	H	4	129	214.79	236.88	234.65	897	1417460	6348	473	9455	1819	2.1721	2.1365	0.71583	94.168	12815
U1490	B	24	H	4	130	214.8	236.89	234.66	895	1505360	6245	604	9476	1539	2.21	2.1618	0.78939	94.581	12816
U1490	B	24	H	4	131	214.81	236.9	234.67	1041	1520740	6560	856	10030	1748	2.1732	2.1379	0.75876	94.191	12817
U1490	B	24	H	4	132	214.82	236.91	234.68	926	1456580	6408	776	9126	1518	2.1798	2.1611	0.77901	94.569	12818
U1490	B	24	H	4	133	214.83	236.92	234.69	990	1627750	6249	553	10396	1687	2.2348	2.1552	0.78975	94.474	12819
U1490	B	24	H	4	134	214.84	236.93	234.7	1157	1716060	6870	1265	11146	1971	2.1829	2.1445	0.75243	94.299	12820
U1490	B	24	H	4	135	214.85	236.94	234.71	1090	1676720	7527	981	11471	1675	2.1724	2.1254	0.83559	93.988	12821
U1490	B	24	H	4	136	214.86	236.95	234.72	1144	1769490	7795	1305	12657	1936	2.1622	2.1079	0.81543	93.703	12822
U1490	B	24	H	4	137	214.87	236.96	234.73	1088	1637390	7456	878	12565	1863	2.1617	2.0789	0.82895	93.23	12823
U1490	B	24	H	4	138	214.88	236.97	234.74	1130	1705200	8429	1357	13324	2152	2.1156	2.0718	0.79179	93.114	12824
U1490	B	24	H	4	139	214.89	236.98	234.75	1249	1624960	7791	1145	13290	1947	2.1269	2.0483	0.83416	92.731	12825
U1490	B	24	H	4	140	214.9	236.99	234.76	1067	1493490	7977	1146	11604	1956	2.0898	2.0714	0.77324	93.107	12826
U1490	B	24	H	4	141	214.91	237	234.77	1080	1504570	8527	1529	12081	1947	2.0607	2.0581	0.79274	92.891	12827
U1490	B	24	H	4	142	214.92	237.01	234.78	1249	1678730	10497	2120	14419	2306	2.0162	2.03	0.79608	92.432	12828
U1490	B	24	H	4	143	214.93	237.02	234.79	1198	1557990	8991	1885	13048	1981	2.0447	2.0389	0.81866	92.577	12829
U1490	B	24	H	4	144	214.94	237.03	234.8	1009	1531990	8276	1366	12003	2120	2.079	2.0709	0.75295	93.1	12830
U1490	B	24	H	4	145	214.95	237.04	234.81	1130	1573190	8766	1778	12214	1778	2.068	2.0715	0.83693	93.109	12831
U1490	B	24	H	4	146	214.96	237.05	234.82	1425	1736860	10201	2162	14762	2677	2.0232	2.0306	0.7415	92.443	12832
U1490	B	24	H	4	147	214.97	237.06	234.83	1331	1699330	10348	2303	14393	2683	2.0085	2.0337	0.72953	92.493	12833
U1490	B	24	H	4	148	214.98	237.07	234.84	1366	1731610	10942	2674	14866	2589	1.9937	2.0281	0.75906	92.402	12834
U1490	B	24	H	5	3	215.03	237.12	234.89	1039	1425360	9135	1361	12427	2163	2.0173	2.0247	0.75931	92.346	12839
U1490	B	24	H	5	4	215.04	237.13	234.9	1269	1623600	9820	1831	14303	2251	2.0295	2.0181	0.80305	92.24	12840
U1490	B	24	H	5	5	215.05	237.14	234.91	1184	1652920	9305	1580	13873	1939	2.0719	2.0405	0.85459	92.604	12841
U1490	B	24	H	5	6	215.06	237.15	234.92	1222	1686590	9160	1572	13533	2135	2.0781	2.0581	0.802	92.89	12842
U1490	B	24	H	5	7	215.07	237.16	234.93	1320	1713650	8846	1593	13755	2011	2.095	2.0557	0.83505	92.851	12843
U1490	B	24	H	5	8	215.08	237.17	234.94	1036	1716050	8158	1500	12584	2037	2.1297	2.1004	0.79083	93.579	12844
U1490	B	24	H	5	9	215.09	237.18	234.95	1180	1602220	7982	1072	12094	1762	2.1257	2.0817	0.83656	93.276	12845
U1490	B	24	H	5	10	215.1	237.19	234.96	1152	1593410	7366	1217	11947	1811	2.1399	2.0851	0.81934	93.331	12846
U1490	B	24	H	5	11	215.11	237.2	234.97	1250	1774280	9184	1797	14833	2103	2.0927	2.0427	0.84839	92.639	12847
U1490	B	24	H	5	12	215.12	237.21	234.98	1317	1785510	8459	1727	14424	2305	2.1116	2.0547	0.79641	92.836	12848
U1490	B	24	H	5	13	215.13	237.22	234.99	1362	1752940	9251	1808	15839	1983	2.0853	2.0082	0.90241	92.078	12849
U1490	B	24	H	5	14	215.14	237.23	235	1220	1757240	9636	1531	15050	1961	2.088	2.0334	0.88506	92.489	12849
U1490	B	24	H	5	15	215.15	237.24	235.01	1172	1508800	8623	1331	12587	1764	2.0684	2.04	0.85342	92.597	12850
U1490	B	24	H	5	16	215.16	237.25	235.02	1057	1574390	8796	1150	12734	2064	2.0809	2.0575	0.79026	92.881	12851
U1490	B	24	H	5	17	215.17	237.26	235.03	1215	1567350	9170	1520	12960	1939	2.0539	2.0436	0.82503	92.655	12852
U1490	B	24	H	5	18	215.18	237.27	235.04	1436	1678680	11024	1568	15009	2189	2.015	2.0089	0.83611	92.09	12853
U1490	B	24	H	5	19	215.19	237.28	235.05	1228	1622510	9476	1452	13713	2214	2.0527	2.0358	0.79195	92.528	12854
U1490	B	24	H	5	20	215.2	237.29	235.06	1091	1506890	9057	1134	11820	2339	2.0439	2.0671	0.70359	93.038	12855
U1490	B	24	H	5	21	215.21	237.3	235.07	1214	1519010	8313	1227	11464	2162	2.0704	2.0785	0.72448	93.223	12856
U1490	B	24	H	5	22	215.22	237.31	235.08	1295	1780220	8666	952	12650	2252	2.1311	2.1061	0.74952	93.672	12857
U1490	B	24	H	5	23	215.23	237.32	235.09	1322	1775100	9680	1670	13096	2009	2.0825	2.0903	0.81416	93.416	12858
U1490	B	24	H	5	24	215.24	237.33	235.1	1258	1912610	9430	1934	13870	2379	2.1055	2.1018	0.76568	93.604	12859
U1490	B	24	H	5	25	215.25	237.34	235.11	1139	1755000	8585	973	12349	2086	2.1376	2.1143	0.77232	93.807	12860
U1490	B	24	H	5	26	215.26	237.35	235.12	1136	1713060	8446	1400	11488	1947	2.1222	2.1326	0.77088	94.105	12861
U1490	B	24	H	5	27	215.27	237.36	235.13	1064	1752920	8669	1255	12471	1899	2.1336	2.1123	0.81738	93.774	12862
U1490	B	24	H	5	28	215.28	237.37	235.14	1005	1667860	7658	1129	11618	1745	2.1601	2.121	0.82334	93.916	12863
U1490	B	24	H	5	29	215.29	237.38	235.15	1216	1624020	8372	1117	11991	2087	2.1037	2.0898	0.75933	93.407	12864
U1490	B	24	H	5	30	215.3	237.39	235.16	1457	1821760	9635	1351	13796	1808	2.1066	2.0771	0.88255	93.201	12865
U1490	B	24	H	5	31	215.31	237.4	235.17	1362	1857100	9461	1917	14148	2091	2.0977	2.0782	0.83034	93.219	12866
U1490	B	24	H	5	32	215.32	237.41	235.18	1066	1644810	8633	1764	11781	2050	2.0854	2.1073	0.75943	93.693	12867
U1490	B	24	H	5	33	215.33	237.42	235.19	1232	1832640	9927	1589	13811	2134	2.0904	2.0857	0.81103	93.341	12868
U1490	B	24	H	5	34	215.34	237.43	235.2	1320	1913330	10014	1706	14644	2187	2.0992	2.0786	0.82581	93.226	12869
U1490	B	24	H	5	35	215.35	237.44	235.21	1449	1932430	10700	1627	15528	2380	2.0778	2.0562	0.81454	92.861	12870
U1490	B	24	H	5	36	215.36	237.45	235.22	1270	1777750	10485	1030	14231	2517	2.0651	2.0595	0.75235	92.914	12871
U1490	B	24	H	5	37	215.37	237.46	235.23	1380	1669300	10837	1686	13485	2274	2.0136	2.0504	0.77306	92.765	12872
U1490	B	24	H	5	38	215.38	237.47	235.24	1288	1617970	9690	1255	13110	2354	2.045	2.0507	0.7458	92.77	12873
U1490	B	24	H	5	39	215.39	237.48	235.25	1330	1563030	9893	1814	12403	2008	2.0166	2.0562	0.79076	92.86	12874
U1490	B	24	H	5	40	215.4	237.49	235.26	1327	1741430	9880	1436	13676	2253	2.0678	2.0647	0.7832	92.999	12875
U1490	B	24	H	5	41	215.41	237.5	235.27	1350	1790580	9776	2192	13936	1967	2.0687	2.0687	0.85033	93.064	12876
U1490	B	24	H	5	42	215.42	237.51	235.28	1492	1816820	10599	1241	14718	2448	2.0612	2.0495	0.77904	92.751	12877
U1490	B	24	H	5	43	215.43	237.52	235.29	1284	1699490	9038	1580	12727	2165	2.0821	2.0838	0.76927	93.31	12878
U1490	B	24	H	5	44	215.44	237.53	235.3	1248	1691740	9232	1098	12789	2095	2.0925	2.0811	0.78565	93.265	12879
U1490	B	24	H	5	45	215.45	237.54	235.31	1171	1745510	8752	1183	12223	2024	2.1237	2.115	0.78097	93.818	12880
U1490	B	24	H	5	46	215.46	237.55	235.32	1329	1809800	9241	1493	12955	2113	2.1061	2.1028	0.78754	93.619	12881
U1490	B	24	H	5	47	215.47	237.56	235.33	1137	1619680	8048	1099	11510	1761	2.1286	2.1074	0.81532	93.695	12882
U1490	B	24	H	5	48	215.48	237.57	235.34	1105	1598510	8341	1251	11222	1727	2.1095	2.1129	0.81278	93.783	12883
U1490	B	24	H	5	49	215.49	237.58	235.35	1210	1633900	8043	1378	11268	2078	2.1091	2.1171	0.7342	93.852	12883
U1490	B	24	H	5	50	215.5	237.59	235.36	1016	1553120	7268	1096	10013	1688	2.1471	2.1487	0.77319	94.367	12884
U1490	B	24	H	5	51	215.51	237.6	235.37	1039	1712720	8209	1162	11201	1905	2.1433	2.1459	0.76936	94.322	12885
U1490	B	24	H	5	52	215.52	237.61	235.38	1119	1796310	8790	885	11997	1871	2.1518	2.1366	0.807	94.17	12886
U1490	B	24	H	5	53	215.53	237.62	235.39	1330	1736880	8641	1233	12949	2088	2.1162	2.0851	0.79251	93.33	12887
U1490	B	24	H	5	54	215.54	237.63	235.4	946	1450000	8241	776	10051	1846	2.0892	2.1201	0.73598	93.901	12888
U1490	B	24	H	5	55	215.55	237.64	235.41	1140	1710500	8421	764	11215	1942	2.1444	2.1413	0.76155	94.246	12889
U1490	B	24	H	5	58	215.57	237.67	235.44	1018	1455330	6770	1181	9485	1635	2.1375	2.1416	0.76352	94.252	12892
U1490	B	24	H	5	58	215.58	237.67	235.44	1050	1464230	7662	1140	9791	1614	2.1062	2.1305	0.78292	94.071	12892
U1490	B	24	H	5	59	215.59	237.68	235.45	1091	1676460	8352	1241	11217	1823	2.1272	2.1342	0.78909	94.131	12893
U1490	B	24	H	5	60	215.6	237.69	235.46	1155	1722170	8714	1477	12021	2081	2.1081	2.1163	0.76167	93.839	12894
U1490	B	24	H	5	61	215.61	237.7	235.47	1266	1746900	8373	1048	12373	2023	2.1381	2.1075	0.78648	93.696	12895
U1490	B	24	H	5	62	215.62	237.71	235.48	1112	1804680	8105	1320	13103	1935	2.1605	2.1037	0.83069	93.633	12896
U1490	B	24	H	5	63	215.63	237.72	235.49	1160	1767650	8272	1370	12171	2361	2.128	2.1225	0.71223	93.941	12897
U1490	B	24	H	5	64	215.64	237.73	235.5	1242	1791920	8123	990	12567	2096	2.1581	2.1132	0.77784	93.788	12898
U1490	B	24	H	5	65	215.65	237.74	235.51	1257	1711550	8002	1492	12000	1998	2.1279	2.1109	0.77859	93.752	12899
U1490	B	24	H	5	66	215.66	237.75	235.52	1188	1644320	8262	870	12010	2063	2.1232	2.0955	0.76504	93.5	12900
U1490	B	24	H	5	67	215.67	237.76	235.53	1132	1721680	8695	1608	11965	2102	2.1044	2.1188	0.75528	93.88	12901
U1490	B	24	H	5	68	215.68	237.77	235.54	1250	1823290	8729	1627	12517	2042	2.1258	2.122	0.78744	93.933	12902
U1490	B	24	H	5	69	215.69	237.78	235.55	1102	1656310	8372	1275	10804	1837	2.1193	2.1434	0.76948	94.281	12903
U1490	B	24	H	5	70	215.7	237.79	235.56	1204	1731710	7791	867	11064	1874	2.169	2.1497	0.77114	94.384	12904
U1490	B	24	H	5	71	215.71	237.8	235.57	1306	1809820	9020	1151	12232	1897	2.1314	2.1261	0.80943	93.999	12905
U1490	B	24	H	5	72	215.72	237.81	235.58	1150	1684310	8001	1569	10343	1912	2.1249	2.166	0.73316	94.649	12906
U1490	B	24	H	5	73	215.73	237.82	235.59	1319	1898830	9022	1360	11661	1886	2.1454	2.1652	0.79119	94.636	12907
U1490	B	24	H	5	74	215.74	237.83	235.6	1208	1864030	8692	1035	11838	1926	2.1612	2.155	0.78862	94.47	12908
U1490	B	24	H	5	75	215.75	237.84	235.61	1244	1836610	8364	1178	12514	2009	2.157	2.1255	0.79442	93.989	12909
U1490	B	24	H	5	76	215.76	237.85	235.62	1176	1690010	7913	867	11220	1728	2.1603	2.1346	0.81245	94.138	12910
U1490	B	24	H	5	77	215.77	237.86	235.63	1151	1828320	8378	1260	11999	2091	2.1521	2.1431	0.75879	94.277	12911
U1490	B	24	H	5	78	215.78	237.87	235.64	1359	2078020	9124	1462	14242	1858	2.1777	2.1245	0.88453	93.973	12912
U1490	B	24	H	5	79	215.79	237.88	235.65	1366	2003900	9103	1433	14022	2029	2.1579	2.1147	0.83953	93.813	12913
U1490	B	24	H	5	80	215.8	237.89	235.66	1216	1931980	9225	1778	13816	1943	2.1349	2.109	0.85191	93.72	12914
U1490	B	24	H	5	81	215.81	237.9	235.67	1448	1901570	9230	1760	14165	2068	2.1176	2.0856	0.83567	93.339	12915
U1490	B	24	H	5	82	215.82	237.91	235.68	1254	1858450	9568	1729	13382	1693	2.1155	2.1037	0.89786	93.634	12916
U1490	B	24	H	5	83	215.83	237.92	235.69	1223	1836990	9068	1960	14310	1754	2.1178	2.0729	0.91161	93.131	12916
U1490	B	24	H	5	84	215.84	237.93	235.7	1455	1819770	10161	1999	15735	2061	2.0648	2.0247	0.88279	92.347	12917
U1490	B	24	H	5	85	215.85	237.94	235.71	1304	1696090	9549	1456	14903	2009	2.0736	2.0197	0.87029	92.266	12918
U1490	B	24	H	5	86	215.86	237.95	235.72	1356	1630180	9816	1808	15133	2020	2.0361	1.995	0.87457	91.863	12919
U1490	B	24	H	5	87	215.87	237.96	235.73	1195	1497720	9395	1689	12834	1839	2.0257	2.0284	0.84378	92.407	12920
U1490	B	24	H	5	88	215.88	237.97	235.74	1115	1458200	8677	1506	12196	2024	2.0392	2.0396	0.78001	92.589	12921
U1490	B	24	H	5	89	215.89	237.98	235.75	1629	1929780	10487	2025	17119	2168	2.0731	2.0126	0.89742	92.149	12922
U1490	B	24	H	5	90	215.9	237.99	235.76	1438	1781760	9714	1564	15600	2100	2.0801	2.0194	0.87091	92.261	12923
U1490	B	24	H	5	91	215.91	238	235.77	1305	1643900	8764	1900	13349	1772	2.0779	2.0499	0.87699	92.758	12924
U1490	B	24	H	5	92	215.92	238.01	235.78	1225	1730800	8570	1657	12927	1828	2.115	2.0874	0.84952	93.369	12925
U1490	B	24	H	5	93	215.93	238.02	235.79	1285	1844860	8345	1168	13766	1945	2.1607	2.0884	0.84989	93.385	12926
U1490	B	24	H	5	94	215.94	238.03	235.8	1325	1779970	8789	1284	12839	1934	2.1255	2.0992	0.82207	93.561	12927
U1490	B	24	H	5	95	215.95	238.04	235.81	1163	1826700	8667	1712	12749	1948	2.1317	2.1183	0.81589	93.872	12928
U1490	B	24	H	5	96	215.96	238.05	235.82	1303	1859020	8304	1538	12786	1892	2.1541	2.1204	0.82981	93.906	12929
U1490	B	24	H	5	97	215.97	238.06	235.83	1287	1780960	7815	1382	12416	1841	2.1599	2.1138	0.82893	93.799	12930
U1490	B	24	H	5	98	215.98	238.07	235.84	1225	1926220	8535	1099	13312	2086	2.1726	2.1222	0.80493	93.936	12931
U1490	B	24	H	5	99	215.99	238.08	235.85	1200	1871950	7497	858	11856	2021	2.2087	2.1565	0.76837	94.494	12932
U1490	B	24	H	5	100	216	238.09	235.86	1180	1825110	7138	1417	11416	1904	2.1954	2.1611	0.77785	94.569	12933
U1490	B	24	H	5	101	216.01	238.1	235.87	1212	1877730	8029	1115	12202	1823	2.188	2.1461	0.82564	94.325	12934
U1490	B	24	H	5	103	216.03	238.12	235.89	1126	2001050	7953	616	12485	1605	2.2482	2.1674	0.89091	94.672	12936
U1490	B	24	H	5	104	216.04	238.13	235.9	1169	1880460	7533	973	12101	1752	2.2163	2.1514	0.83929	94.411	12937
U1490	B	24	H	5	105	216.05	238.14	235.91	1306	1884900	7679	1094	12333	1785	2.2011	2.1405	0.83943	94.234	12938
U1490	B	24	H	5	106	216.06	238.15	235.92	1180	1869790	7433	477	11529	1777	2.2357	2.1677	0.8121	94.677	12939
U1490	B	24	H	5	107	216.07	238.16	235.93	1175	1839650	7224	1252	11930	1728	2.2086	2.1473	0.8391	94.345	12940
U1490	B	24	H	5	111	216.11	238.2	235.97	1052	1726170	6023	649	10229	1288	2.2823	2.1847	0.89992	94.955	12945
U1490	B	24	H	5	112	216.12	238.21	235.98	1074	1877840	7522	1662	11724	1546	2.2016	2.1665	0.87987	94.658	12946
U1490	B	24	H	5	113	216.13	238.22	235.99	1019	1627460	6674	1505	10134	1385	2.1869	2.1641	0.86433	94.619	12947
U1490	B	24	H	5	114	216.14	238.23	236	1071	1648180	6533	776	10299	1410	2.2262	2.1612	0.86358	94.572	12948
U1490	B	24	H	5	115	216.15	238.24	236.01	1169	1735530	7124	1015	11512	1576	2.2026	2.1363	0.86359	94.165	12949
U1490	B	24	H	5	116	216.16	238.25	236.02	1005	1705260	7092	862	11531	1611	2.2077	2.1336	0.85477	94.122	12950
U1490	B	24	H	5	117	216.17	238.26	236.03	1044	1591230	6421	1031	10295	1627	2.1964	2.1472	0.80124	94.342	12951
U1490	B	24	H	5	119	216.19	238.28	236.05	1153	1947630	8534	792	12829	1711	2.2035	2.1439	0.87494	94.29	12953
U1490	B	24	H	5	120	216.2	238.29	236.06	1135	1825490	8767	1562	12162	1947	2.1339	2.1376	0.79564	94.187	12954
U1490	B	24	H	5	121	216.21	238.3	236.07	1129	1656820	7633	1401	11274	1584	2.1493	2.1257	0.85232	93.993	12955
U1490	B	24	H	5	122	216.22	238.31	236.08	1059	1621330	7047	1122	10234	1761	2.1689	2.1571	0.76429	94.504	12956
U1490	B	24	H	5	123	216.23	238.32	236.09	1047	1624980	6983	658	9897	1455	2.2047	2.1717	0.83264	94.742	12957
U1490	B	24	H	5	124	216.24	238.33	236.1	1002	1638970	6735	1060	9873	1647	2.1957	2.1781	0.77776	94.847	12958
U1490	B	24	H	5	125	216.25	238.34	236.11	928	1457880	5617	770	7986	1514	2.2178	2.2136	0.7222	95.426	12959
U1490	B	24	H	5	126	216.26	238.35	236.12	1060	1665670	5779	511	8838	1282	2.2855	2.226	0.83847	95.628	12960
U1490	B	24	H	5	127	216.27	238.36	236.13	1003	1780460	6061	812	9623	1414	2.2825	2.2242	0.83286	95.597	12961
U1490	B	24	H	5	128	216.28	238.37	236.14	922	1497830	5557	297	7879	1339	2.2662	2.2309	0.76969	95.707	12962
U1490	B	24	H	5	129	216.29	238.38	236.15	1057	1586380	6066	1217	9395	1931	2.1888	2.1812	0.68711	94.897	12963
U1490	B	24	H	5	130	216.3	238.39	236.16	895	1650730	6247	527	9197	1414	2.2594	2.2137	0.8132	95.427	12964
U1490	B	24	H	5	131	216.31	238.4	236.17	1114	1965050	7194	686	11015	1692	2.2646	2.2095	0.81358	95.359	12966
U1490	B	24	H	5	132	216.32	238.41	236.18	1201	1899380	6639	435	10870	1657	2.2816	2.1969	0.81691	95.152	12967
U1490	B	24	H	5	133	216.33	238.42	236.19	1186	1776010	6412	39	10295	1662	2.281	2.1895	0.792	95.032	12968
U1490	B	24	H	5	134	216.34	238.43	236.2	1118	1856890	6985	1087	11525	1766	2.2291	2.1669	0.81465	94.665	12969
U1490	B	24	H	5	135	216.35	238.44	236.21	1092	1873280	7138	1154	10698	1719	2.2272	2.2011	0.79403	95.221	12970
U1490	B	24	H	5	136	216.36	238.45	236.22	1505	2241210	8625	1689	14230	2154	2.2052	2.1536	0.81996	94.447	12971
U1490	B	24	H	5	137	216.37	238.46	236.23	1298	1784000	7135	1063	11045	1738	2.2009	2.16	0.80312	94.551	12972
U1490	B	24	H	5	138	216.38	238.47	236.24	912	1517660	5529	303	9183	1213	2.2804	2.1771	0.87912	94.83	12973
U1490	B	24	H	5	139	216.39	238.48	236.25	873	1483450	5478	580	9433	1230	2.2595	2.1582	0.88474	94.522	12974
U1490	B	24	H	5	140	216.4	238.49	236.26	1060	1712220	6465	790	10935	1625	2.2362	2.1546	0.82797	94.463	12975
U1490	B	24	H	5	141	216.41	238.5	236.27	1001	1625350	6852	968	10348	1634	2.1916	2.156	0.8016	94.486	12976
U1490	B	24	H	5	142	216.42	238.51	236.28	1026	1641890	6686	581	10216	1568	2.2214	2.1645	0.81393	94.625	12977
U1490	B	24	H	5	144	216.44	238.53	236.3	1105	1752880	7286	991	10985	1575	2.2041	2.1613	0.84352	94.573	12979
U1490	B	24	H	5	145	216.45	238.54	236.31	1012	1782670	7287	900	11241	1522	2.2208	2.1628	0.86839	94.598	12980
U1490	B	24	H	5	146	216.46	238.55	236.32	1039	1590060	6774	1161	9642	1500	2.1813	2.1728	0.80808	94.76	12981
U1490	B	24	H	5	147	216.47	238.56	236.33	1083	1722040	6979	1191	10256	1503	2.2044	2.1815	0.83402	94.901	12982
U1490	B	24	H	5	148	216.48	238.57	236.34	1229	1910490	7141	1180	11668	1737	2.2286	2.1707	0.8272	94.725	12983
U1490	B	24	H	5	149	216.49	238.58	236.35	1130	1841040	6622	1012	11155	1654	2.2473	2.1757	0.82893	94.807	12984
U1490	B	24	H	6	2	216.52	238.61	236.38	961	1520180	6285	629	9311	1680	2.2017	2.1702	0.74369	94.718	12988
U1490	B	24	H	6	3	216.53	238.62	236.39	948	1557240	6554	1197	9403	1628	2.1784	2.1774	0.76161	94.835	12989
U1490	B	24	H	6	4	216.54	238.63	236.4	983	1547360	6516	758	9614	1493	2.2006	2.1644	0.80884	94.623	12990
U1490	B	24	H	6	5	216.55	238.64	236.41	961	1411920	5817	809	8812	1197	2.2061	2.1598	0.86698	94.548	12991
U1490	B	24	H	6	6	216.56	238.65	236.42	977	1481680	6411	597	9382	1629	2.1879	2.1554	0.76037	94.477	12992
U1490	B	24	H	6	7	216.57	238.66	236.43	1004	1592020	6754	642	10492	1642	2.2001	2.1414	0.80549	94.248	12993
U1490	B	24	H	6	8	216.58	238.67	236.44	1139	1624620	7377	1089	10557	1731	2.1563	2.1427	0.78524	94.27	12994
U1490	B	24	H	6	10	216.6	238.69	236.46	967	1752560	8303	1480	12328	1993	2.1384	2.12	0.79139	93.899	12996
U1490	B	24	H	6	11	216.61	238.7	236.47	1306	1806820	8333	1187	12233	1966	2.15	2.1253	0.79395	93.986	12997
U1490	B	24	H	6	12	216.62	238.71	236.48	1260	1801840	8304	1055	12036	1630	2.1676	2.132	0.86829	94.095	12998
U1490	B	24	H	6	13	216.63	238.72	236.49	978	1517750	7915	802	11250	1939	2.1155	2.0938	0.76357	93.473	12999
U1490	B	24	H	6	14	216.64	238.73	236.5	959	1535130	6989	789	9994	1444	2.1784	2.1466	0.84017	94.333	13000
U1490	B	24	H	6	15	216.65	238.74	236.51	1200	1558610	7245	1215	9811	1741	2.1358	2.1509	0.75091	94.403	13001
U1490	B	24	H	6	16	216.66	238.75	236.52	1030	1628610	7501	1190	10872	1898	2.1466	2.1362	0.75801	94.164	13002
U1490	B	24	H	6	17	216.67	238.76	236.53	1093	1696160	7164	1226	11475	1744	2.1792	2.1302	0.81821	94.066	13003
U1490	B	24	H	6	18	216.68	238.77	236.54	1140	1770660	6809	952	11288	1673	2.2239	2.1537	0.82912	94.449	13004
U1490	B	24	H	6	19	216.69	238.78	236.55	1107	1812080	7429	1322	11920	1821	2.1908	2.1433	0.81597	94.28	13005
U1490	B	24	H	6	20	216.7	238.79	236.56	1224	1841040	8787	1607	13014	2195	2.1248	2.1116	0.77298	93.763	13006
U1490	B	24	H	6	21	216.71	238.8	236.57	1077	1855230	8537	1272	13780	2036	2.1571	2.0965	0.83047	93.516	13008
U1490	B	24	H	6	22	216.72	238.81	236.58	1022	1567510	8173	1462	11795	1863	2.0976	2.0874	0.80149	93.369	13009
U1490	B	24	H	6	23	216.73	238.82	236.59	1453	1780460	9620	1310	15434	2049	2.0912	2.023	0.87694	92.319	13010
U1490	B	24	H	6	24	216.74	238.83	236.6	1422	1879790	10057	1708	15837	2159	2.0881	2.0371	0.86542	92.549	13011
U1490	B	24	H	6	25	216.75	238.84	236.61	1324	1949450	9543	1506	15832	1965	2.1334	2.0555	0.90617	92.848	13012
U1490	B	24	H	6	26	216.76	238.85	236.62	1454	1801430	9908	2089	16115	2193	2.0613	2.0109	0.86619	92.121	13013
U1490	B	24	H	6	27	216.77	238.86	236.63	1354	1746640	9529	2014	15363	2258	2.0616	2.019	0.83275	92.254	13014
U1490	B	24	H	6	28	216.78	238.87	236.64	1243	1631970	8904	1450	13818	2076	2.0768	2.0349	0.82322	92.512	13015
U1490	B	24	H	6	29	216.79	238.88	236.65	1611	2043530	10148	1681	17848	2470	2.1087	2.0213	0.85889	92.29	13016
U1490	B	24	H	6	30	216.8	238.89	236.66	1368	1907740	8812	1701	16131	1882	2.1418	2.0375	0.93304	92.555	13017
U1490	B	24	H	6	31	216.81	238.9	236.67	1254	1684730	8127	1486	14483	1814	2.1234	2.0296	0.90222	92.427	13018
U1490	B	24	H	6	32	216.82	238.91	236.68	1105	1493510	7307	1296	11749	2045	2.1041	2.0652	0.75931	93.006	13019
U1490	B	24	H	6	33	216.83	238.92	236.69	1260	1801960	8610	1504	14383	1858	2.1341	2.0614	0.8888	92.945	13020
U1490	B	24	H	6	34	216.84	238.93	236.7	1229	1805050	8448	1276	14777	1913	2.147	2.0522	0.88787	92.795	13021
U1490	B	24	H	6	35	216.85	238.94	236.71	1252	1706510	8382	1429	14896	1890	2.1197	2.024	0.89661	92.335	13022
U1490	B	24	H	6	36	216.86	238.95	236.72	1079	1592890	7095	1251	12590	1568	2.1611	2.0664	0.90468	93.027	13023
U1490	B	24	H	6	37	216.87	238.96	236.73	1245	1778380	7794	1180	14454	1875	2.1675	2.0542	0.88699	92.827	13024
U1490	B	24	H	6	39	216.89	238.98	236.75	1175	1777900	7547	1449	13280	1647	2.1774	2.0899	0.9065	93.409	13026
U1490	B	24	H	6	40	216.9	238.99	236.76	1294	1885870	7968	1723	14647	1477	2.1799	2.073	0.99637	93.134	13027
U1490	B	24	H	6	41	216.91	239	236.77	1213	1773430	7847	1522	13881	1841	2.1546	2.07	0.87737	93.085	13029
U1490	B	24	H	6	42	216.92	239.01	236.78	1140	1654940	7161	1199	12737	1541	2.1758	2.0765	0.91726	93.191	13030
U1490	B	24	H	6	43	216.93	239.02	236.79	1054	1652620	7286	1224	12459	1504	2.1741	2.0874	0.91824	93.369	13031
U1490	B	24	H	6	44	216.94	239.03	236.8	1038	1497400	7153	1280	10395	1469	2.1363	2.1172	0.8498	93.854	13032
U1490	B	24	H	6	45	216.95	239.04	236.81	1026	1713020	7694	1194	12341	1711	2.1684	2.1077	0.8581	93.7	13033
U1490	B	24	H	6	46	216.96	239.05	236.82	1198	1696820	7836	1211	12562	1782	2.1495	2.091	0.84815	93.427	13034
U1490	B	24	H	6	47	216.97	239.06	236.83	1194	1679590	8029	1211	13022	2017	2.13	2.0724	0.80997	93.124	13035
U1490	B	24	H	6	48	216.98	239.07	236.84	1395	1730300	8577	1146	13530	1831	2.1259	2.0642	0.86861	92.99	13036
U1490	B	24	H	6	50	217	239.09	236.86	1135	1690610	8268	1297	12949	1863	2.129	2.0793	0.84202	93.237	13038
U1490	B	24	H	6	51	217.01	239.1	236.87	1116	1598170	7811	1441	12183	1647	2.1239	2.0798	0.86906	93.245	13039
U1490	B	24	H	6	52	217.02	239.11	236.88	1364	1884860	8657	1548	14977	2409	2.1298	2.062	0.79359	92.954	13040
U1490	B	24	H	6	53	217.03	239.12	236.89	1027	1638400	7620	1165	12179	1911	2.1454	2.0936	0.80435	93.47	13041
U1490	B	24	H	6	54	217.04	239.13	236.9	1134	1808950	8165	1194	13372	1715	2.1708	2.0959	0.89193	93.507	13042
U1490	B	24	H	6	55	217.05	239.14	236.91	1235	1850200	8611	1540	13612	1691	2.1507	2.0956	0.90578	93.502	13043
U1490	B	24	H	6	56	217.06	239.15	236.92	1220	1870470	7645	1015	13844	1739	2.2068	2.094	0.90096	93.476	13044
U1490	B	24	H	6	57	217.07	239.16	236.93	1339	1796900	7491	797	13380	2050	2.1872	2.0866	0.8147	93.356	13045
U1490	B	24	H	6	58	217.08	239.17	236.94	1181	1810550	7366	1286	12987	1605	2.1995	2.1065	0.90803	93.68	13046
U1490	B	24	H	6	60	217.1	239.19	236.96	1194	1766420	7705	1388	12375	1414	2.1789	2.1145	0.9421	93.811	13048
U1490	B	24	H	6	61	217.11	239.2	236.97	1244	1980270	7227	787	13507	1583	2.2617	2.1279	0.93108	94.028	13050
U1490	B	24	H	6	62	217.12	239.21	236.98	1135	1734160	7705	1294	12780	1820	2.1616	2.0956	0.84646	93.502	13051
U1490	B	24	H	6	63	217.13	239.22	236.99	994	1577280	6788	727	11007	1538	2.1959	2.1187	0.85471	93.878	13052
U1490	B	24	H	6	64	217.14	239.23	237	1296	1773740	7081	1394	13026	1649	2.1912	2.0929	0.89759	93.458	13053
U1490	B	24	H	6	65	217.15	239.24	237.01	1134	1818150	7826	1003	14082	1941	2.1839	2.0773	0.86064	93.204	13054
U1490	B	24	H	6	66	217.16	239.25	237.02	1156	1768620	7201	1123	12602	1745	2.1974	2.1091	0.85864	93.722	13055
U1490	B	24	H	6	67	217.17	239.26	237.03	1270	1865850	7187	1389	12311	1662	2.2099	2.1379	0.86966	94.192	13056
U1490	B	24	H	6	68	217.18	239.27	237.04	1096	1691560	6990	1555	11843	1425	2.1843	2.1164	0.91965	93.841	13057
U1490	B	24	H	6	69	217.19	239.28	237.05	1092	1721010	6676	875	10401	1322	2.2373	2.1753	0.89584	94.802	13058
U1490	B	24	H	6	70	217.2	239.29	237.06	1098	1754610	6612	897	11251	1563	2.2369	2.1525	0.85723	94.43	13059
U1490	B	24	H	6	71	217.21	239.3	237.07	1044	1839920	7159	1196	10981	1504	2.2273	2.1847	0.86339	94.954	13060
U1490	B	24	H	6	72	217.22	239.31	237.08	1164	1878620	6714	947	11418	1599	2.2558	2.1741	0.85374	94.781	13061
U1490	B	24	H	6	73	217.23	239.32	237.09	1113	1778150	6749	686	11568	1567	2.245	2.1468	0.86819	94.337	13062
U1490	B	24	H	6	74	217.24	239.33	237.1	1171	2080950	7608	1439	12880	2091	2.228	2.1706	0.78956	94.724	13063
U1490	B	24	H	6	75	217.25	239.34	237.11	1087	1799740	6855	1201	11410	1631	2.2228	2.1584	0.84483	94.526	13064
U1490	B	24	H	6	76	217.26	239.35	237.12	1180	1786650	6963	1002	12282	1405	2.2288	2.1229	0.94159	93.947	13065
U1490	B	24	H	6	77	217.27	239.36	237.13	1130	1710580	7197	1118	11857	1787	2.1827	2.1196	0.82185	93.894	13066
U1490	B	24	H	6	78	217.28	239.37	237.14	958	1520690	6748	517	10175	1377	2.1998	2.1354	0.8686	94.151	13067
U1490	B	24	H	6	79	217.29	239.38	237.15	1077	1619590	7664	1082	11510	1571	2.1527	2.1095	0.8649	93.728	13068
U1490	B	24	H	6	80	217.3	239.39	237.16	1011	1590770	6881	1273	10547	1593	2.1699	2.1387	0.82091	94.205	13069
U1490	B	24	H	6	81	217.31	239.4	237.17	1166	1789210	7500	1054	12446	1813	2.1907	2.1187	0.83663	93.879	13071
U1490	B	24	H	6	82	217.32	239.41	237.18	985	1728340	7531	1268	11777	1750	2.1756	2.1317	0.828	94.09	13072
U1490	B	24	H	6	83	217.33	239.42	237.19	1243	1850030	8236	1535	13312	1931	2.1551	2.1042	0.83846	93.642	13073
U1490	B	24	H	6	84	217.34	239.43	237.2	1146	1762370	7303	1367	12248	1898	2.1774	2.1192	0.80977	93.886	13074
U1490	B	24	H	6	84	217.34	239.44	237.21	1218	1811620	7841	712	13562	1896	2.1911	2.0884	0.85449	93.385	13075
U1490	B	24	H	6	86	217.36	239.46	237.23	1252	1807610	7447	788	13496	1845	2.2028	2.0884	0.86421	93.384	13077
U1490	B	24	H	6	87	217.37	239.46	237.23	1215	1755750	7082	1176	12810	1687	2.1968	2.0976	0.88043	93.534	13077
U1490	B	24	H	6	88	217.38	239.47	237.24	1077	1615420	6870	1251	12270	1562	2.1765	2.0829	0.89516	93.295	13078
U1490	B	24	H	6	89	217.39	239.48	237.25	1164	1626840	6768	1104	12171	1794	2.1767	2.0864	0.8315	93.351	13079
U1490	B	24	H	6	90	217.4	239.49	237.26	1184	1705800	7468	1536	12624	1808	2.1529	2.0918	0.844	93.44	13080
U1490	B	24	H	6	91	217.41	239.5	237.27	1193	1720590	8267	1588	13525	2234	2.1124	2.0678	0.78205	93.049	13081
U1490	B	24	H	6	92	217.42	239.51	237.28	1297	1790240	8395	1280	14186	2159	2.1346	2.0631	0.81761	92.972	13082
U1490	B	24	H	6	93	217.43	239.52	237.29	1256	1690570	8614	1440	13718	2251	2.0957	2.0527	0.78492	92.803	13083
U1490	B	24	H	6	94	217.44	239.53	237.3	1239	1543260	7955	1032	12493	1762	2.1097	2.0507	0.85066	92.77	13084
U1490	B	24	H	6	95	217.45	239.54	237.31	1302	1716660	8862	1410	13850	2344	2.0911	2.0542	0.77149	92.828	13085
U1490	B	24	H	6	96	217.46	239.55	237.32	1254	1669900	8896	1186	13376	1968	2.0987	2.0574	0.8323	92.88	13086
U1490	B	24	H	6	97	217.47	239.56	237.33	1414	1781360	9830	1769	15461	2293	2.0659	2.0235	0.82883	92.327	13087
U1490	B	24	H	6	98	217.48	239.57	237.34	1368	1686040	9481	1687	13957	2348	2.0541	2.0415	0.77409	92.62	13088
U1490	B	24	H	6	100	217.5	239.59	237.36	1266	1717540	9211	1459	14623	1814	2.0966	2.0338	0.9064	92.495	13090
U1490	B	24	H	6	101	217.51	239.6	237.37	1441	1820630	9650	1773	15927	2260	2.0806	2.0205	0.84803	92.278	13092
U1490	B	24	H	6	102	217.52	239.61	237.38	1424	1716230	9204	1812	14783	1983	2.0755	2.0249	0.87244	92.349	13093
U1490	B	24	H	6	103	217.53	239.62	237.39	1469	1825340	10074	2308	16555	2367	2.0513	2.0055	0.84473	92.034	13094
U1490	B	24	H	6	104	217.54	239.63	237.4	1318	1796860	8975	1262	14107	2110	2.1189	2.0663	0.82515	93.024	13095
U1490	B	24	H	6	105	217.55	239.64	237.41	1331	1775550	8461	1228	13318	2048	2.1331	2.0835	0.81311	93.305	13096
U1490	B	24	H	6	106	217.56	239.65	237.42	1141	1519450	7044	1180	10804	1704	2.1376	2.1045	0.80211	93.647	13097
U1490	B	24	H	6	107	217.57	239.66	237.43	1074	1533540	7236	1042	10214	1831	2.1371	2.1331	0.74651	94.113	13098
U1490	B	24	H	6	108	217.58	239.67	237.44	1139	1701940	6892	1288	11325	1505	2.1966	2.1353	0.8765	94.149	13099
U1490	B	24	H	6	109	217.59	239.68	237.45	1381	1915170	7910	1091	13782	1825	2.1956	2.1014	0.87805	93.597	13100
U1490	B	24	H	6	110	217.6	239.69	237.46	1026	1585910	6499	397	10451	1697	2.2171	2.1405	0.78948	94.233	13101
U1490	B	24	H	6	111	217.61	239.7	237.47	1038	1678600	6812	624	11119	1498	2.2262	2.1401	0.87055	94.228	13102
U1490	B	24	H	6	112	217.62	239.71	237.48	1252	1760640	7426	1174	12177	1791	2.1796	2.1176	0.83244	93.861	13103
U1490	B	24	H	6	113	217.63	239.72	237.49	924	1613550	6988	1117	10846	1810	2.1728	2.137	0.77759	94.177	13104
U1490	B	24	H	6	114	217.64	239.73	237.5	972	1694050	7157	976	11108	1744	2.1935	2.1469	0.80409	94.337	13105
U1490	B	24	H	6	116	217.66	239.75	237.52	1268	1628980	6745	743	11732	1619	2.1959	2.098	0.86013	93.541	13107
U1490	B	24	H	6	117	217.67	239.76	237.53	1113	1664420	7210	1179	11826	1885	2.1649	2.1094	0.79753	93.726	13108
U1490	B	24	H	6	118	217.68	239.77	237.54	1204	1794760	7478	1231	13595	1730	2.1879	2.0838	0.89533	93.309	13109
U1490	B	24	H	6	119	217.69	239.78	237.55	1168	1736900	7499	1332	13727	1871	2.1653	2.0667	0.8655	93.032	13110
U1490	B	24	H	6	120	217.7	239.79	237.56	1031	1386400	6604	1136	11013	1716	2.1212	2.0611	0.80739	92.94	13111
U1490	B	24	H	6	121	217.71	239.8	237.57	996	1402490	6376	880	10286	1554	2.1554	2.0945	0.8208	93.484	13112
U1490	B	24	H	6	122	217.72	239.81	237.58	1281	1545480	6921	1046	11759	1544	2.156	2.0738	0.88172	93.146	13114
U1490	B	24	H	6	123	217.73	239.82	237.59	1119	1469430	6895	1382	11350	1664	2.1234	2.0713	0.83384	93.106	13115
U1490	B	24	H	6	124	217.74	239.83	237.6	1197	1627950	7484	1513	12130	1653	2.138	2.0869	0.86559	93.36	13116
U1490	B	24	H	6	125	217.75	239.84	237.61	1236	1478530	6735	1357	10958	1774	2.1244	2.0837	0.79078	93.308	13117
U1490	B	24	H	6	126	217.76	239.85	237.62	1040	1484200	7081	911	10262	1792	2.1371	2.1183	0.75789	93.873	13118
U1490	B	24	H	6	127	217.77	239.86	237.63	987	1436300	6962	1006	10305	1505	2.1377	2.1045	0.83551	93.647	13119
U1490	B	24	H	6	128	217.78	239.87	237.64	1003	1550410	7026	1109	11066	1560	2.1611	2.1088	0.85087	93.717	13120
U1490	B	24	H	6	129	217.79	239.88	237.65	1189	1820440	7346	1392	12341	1549	2.2004	2.1289	0.9013	94.044	13121
U1490	B	24	H	6	130	217.8	239.89	237.66	1397	2022910	7960	1111	14594	2221	2.2025	2.1021	0.81763	93.608	13122
U1490	B	24	H	6	131	217.81	239.9	237.67	1134	1578030	6578	883	10543	1464	2.1956	2.1308	0.85742	94.075	13123
U1490	B	24	H	6	132	217.82	239.91	237.68	760	1181720	4793	369	7181	1252	2.2168	2.1726	0.75858	94.758	13124
U1490	B	24	H	6	133	217.83	239.92	237.69	1056	1559680	6758	661	11093	1505	2.1939	2.1085	0.86751	93.712	13125
U1490	B	24	H	6	134	217.84	239.93	237.7	1137	1677100	6990	1093	11476	1700	2.1863	2.1237	0.82934	93.961	13126
U1490	B	24	H	6	135	217.85	239.94	237.71	1082	1674900	7131	1484	12169	1626	2.17	2.1017	0.87413	93.602	13127
U1490	B	24	H	6	136	217.86	239.95	237.72	1192	1646730	7539	1221	12090	1597	2.1541	2.0934	0.87912	93.465	13128
U1490	B	24	H	6	137	217.87	239.96	237.73	1304	1823380	8318	1513	14025	1749	2.1508	2.0754	0.90411	93.172	13129
U1490	B	24	H	6	138	217.88	239.97	237.74	1176	1811180	8273	1369	14078	1911	2.1532	2.0746	0.86728	93.159	13130
U1490	B	24	H	6	139	217.89	239.98	237.75	1205	1629900	7488	1446	12797	1465	2.1476	2.066	0.94127	93.019	13131
U1490	B	24	H	6	140	217.9	239.99	237.76	1419	1799100	8822	2549	15399	2211	2.0789	2.0293	0.8429	92.421	13132
U1490	B	24	H	6	141	217.91	240	237.77	1339	1671310	8200	1518	13616	1623	2.1199	2.0483	0.92373	92.731	13133
U1490	B	24	H	6	142	217.92	240.01	237.78	1369	1762540	8955	2169	15235	2002	2.0849	2.0259	0.88138	92.367	13135
U1490	B	24	H	6	143	217.93	240.02	237.79	1420	2052720	9459	2376	17665	2242	2.1221	2.0316	0.89648	92.46	13136
U1490	A	24	H	2	9	214.79	239.97	237.8	1236	1609203	8243	1784	13056	1738	2.0926	2.0515	0.87576	92.784	13137
U1490	A	24	H	2	10	214.8	239.98	237.81	1306	1772050	9940	2704	15755	2388	2.0353	2.0165	0.81938	92.212	13138
U1490	A	24	H	2	11	214.81	239.99	237.82	1373	1665032	9632	2699	14719	1744	2.0326	2.0148	0.92633	92.185	13139
U1490	A	24	H	2	12	214.82	240	237.83	1339	1595201	9226	1964	14553	1968	2.0415	2.0016	0.86893	91.971	13140
U1490	A	24	H	2	13	214.83	240.01	237.84	1475	1685980	10945	2522	16091	2424	1.9872	1.9822	0.82205	91.654	13141
U1490	A	24	H	2	14	214.84	240.02	237.85	1628	1763538	11016	2689	17404	2292	2.0003	1.9669	0.88043	91.405	13142
U1490	A	24	H	2	15	214.85	240.03	237.86	1537	1780620	11104	2834	16753	2235	2.0024	1.9884	0.87482	91.754	13143
U1490	A	24	H	2	16	214.86	240.04	237.87	1399	1832900	10417	2272	16027	2064	2.0549	2.0219	0.89014	92.302	13144
U1490	A	24	H	2	17	214.87	240.05	237.88	1371	1807640	10170	2775	15433	2165	2.0401	2.0317	0.85299	92.461	13145
U1490	A	24	H	2	18	214.88	240.06	237.89	1330	1785240	9659	1797	14652	2239	2.0749	2.0481	0.81584	92.727	13146
U1490	A	24	H	2	19	214.89	240.07	237.9	1137	1634960	8279	1324	12419	1764	2.1165	2.0814	0.84759	93.27	13147
U1490	A	24	H	2	20	214.9	240.08	237.91	1228	1697460	8303	1703	13427	2140	2.1035	2.0638	0.79757	92.984	13148
U1490	A	24	H	2	21	214.91	240.09	237.92	1107	1698140	7808	1543	11676	1935	2.1368	2.1233	0.78061	93.954	13149
U1490	A	24	H	2	22	214.92	240.1	237.93	1236	1748140	8326	1698	13284	1883	2.1239	2.0806	0.84848	93.258	13150
U1490	A	24	H	2	23	214.93	240.11	237.94	1237	1813820	8328	1834	13875	2040	2.1302	2.0793	0.8326	93.236	13151
U1490	A	24	H	2	24	214.94	240.12	237.95	1312	1835740	8958	2001	14286	2327	2.0995	2.0707	0.78811	93.097	13152
U1490	A	24	H	2	25	214.95	240.13	237.96	1219	1742910	9207	1762	13985	2042	2.0881	2.0593	0.83561	92.911	13153
U1490	A	24	H	2	26	214.96	240.14	237.97	1261	1808520	8852	1737	13706	2023	2.1152	2.0822	0.83091	93.283	13154
U1490	A	24	H	2	27	214.97	240.15	237.98	1345	1852440	9250	1984	14912	1937	2.1059	2.0567	0.88641	92.868	13156
U1490	A	24	H	2	28	214.98	240.16	237.99	1339	1753580	9557	2131	15095	1956	2.0683	2.0282	0.88746	92.403	13157
U1490	A	24	H	2	29	214.99	240.17	238	1502	1863030	10176	2295	16944	2101	2.0641	2.0043	0.90659	92.014	13158
U1490	A	24	H	2	30	215	240.18	238.01	1520	1788140	10502	2123	15532	2442	2.0326	2.0206	0.80348	92.28	13159
U1490	A	24	H	2	31	215.01	240.19	238.02	1306	1763790	10010	1491	14813	1989	2.0763	2.0391	0.87201	92.581	13160
U1490	A	24	H	2	32	215.02	240.2	238.03	1519	1863580	10516	1996	15678	2431	2.0539	2.0349	0.80951	92.513	13161
U1490	A	24	H	2	33	215.03	240.21	238.04	1498	1896370	10708	1981	15727	2651	2.0516	2.0418	0.77324	92.625	13162
U1490	A	24	H	2	34	215.04	240.22	238.05	1704	1938680	10680	2330	16231	2149	2.0606	2.0338	0.87811	92.495	13163
U1490	A	24	H	2	35	215.05	240.23	238.06	1331	1800670	10320	1380	14420	2319	2.0693	2.0581	0.79366	92.891	13164
U1490	A	24	H	2	36	215.06	240.24	238.07	1410	1836440	9618	1912	14997	2209	2.0836	2.0489	0.83181	92.742	13165
U1490	A	24	H	2	37	215.07	240.25	238.08	1399	1841540	9604	1264	15038	2244	2.1035	2.0494	0.82617	92.748	13166
U1490	A	24	H	2	38	215.08	240.26	238.09	1354	1755300	8977	1513	13023	2087	2.1004	2.0867	0.79519	93.357	13167
U1490	A	24	H	2	39	215.09	240.27	238.1	1354	1866250	10023	1908	14160	2195	2.0812	2.0802	0.80963	93.252	13168
U1490	A	24	H	2	40	215.1	240.28	238.11	1409	1846740	9611	1770	14346	2119	2.093	2.069	0.8306	93.068	13169
U1490	A	24	H	2	41	215.11	240.29	238.12	1460	1964760	9928	1931	15796	2349	2.0983	2.0564	0.82766	92.863	13170
U1490	A	24	H	2	42	215.12	240.3	238.13	1312	1871980	9175	1755	13738	2078	2.1164	2.0948	0.82028	93.488	13171
U1490	A	24	H	2	43	215.13	240.31	238.14	1351	1873680	9294	1577	13750	1964	2.1208	2.0937	0.84516	93.471	13172
U1490	A	24	H	2	44	215.14	240.32	238.15	1287	1854970	9574	1602	14285	1873	2.1119	2.076	0.88234	93.182	13173
U1490	A	24	H	2	45	215.15	240.33	238.16	1343	1810260	9055	1346	14249	2017	2.1191	2.0648	0.84908	93.001	13174
U1490	A	24	H	2	46	215.16	240.34	238.17	1189	1581820	7622	1355	11607	1327	2.1387	2.0921	0.94185	93.445	13175
U1490	A	24	H	2	47	215.17	240.35	238.18	1083	1658500	8082	1485	12951	1776	2.1254	2.0725	0.86286	93.126	13177
U1490	A	24	H	2	48	215.18	240.36	238.19	1190	1622190	7371	885	12258	1496	2.171	2.0814	0.91349	93.271	13178
U1490	A	24	H	2	49	215.19	240.37	238.2	1116	1556360	8091	1155	11870	2051	2.0982	2.0786	0.76249	93.226	13179
U1490	A	24	H	2	50	215.2	240.38	238.21	971	1526920	7690	1598	11483	1973	2.0963	2.0885	0.76493	93.386	13180
U1490	A	24	H	2	51	215.21	240.39	238.22	1126	1522770	7802	1405	11687	1614	2.1054	2.075	0.8598	93.166	13181
U1490	A	24	H	2	52	215.22	240.4	238.23	1202	1579580	8218	1540	12519	2054	2.0841	2.0612	0.78497	92.941	13182
U1490	A	24	H	2	53	215.23	240.41	238.24	1209	1523950	7896	1265	11966	1751	2.0994	2.0632	0.83466	92.974	13183
U1490	A	24	H	2	54	215.24	240.42	238.25	1229	1580340	8247	1615	12808	1890	2.0854	2.0515	0.83102	92.783	13184
U1490	A	24	H	2	55	215.25	240.43	238.26	1285	1744400	8955	1831	15026	2216	2.0867	2.0292	0.83127	92.419	13185
U1490	A	24	H	2	56	215.26	240.44	238.27	1335	1532120	8249	1637	12450	2125	2.0599	2.0459	0.76781	92.692	13186
U1490	A	24	H	2	57	215.27	240.45	238.28	1342	1738040	9223	1738	14127	2004	2.0845	2.0506	0.84815	92.769	13187
U1490	A	24	H	2	58	215.28	240.46	238.29	1341	1605840	8023	1597	12945	2190	2.0867	2.0508	0.77166	92.772	13188
U1490	A	24	H	2	59	215.29	240.47	238.3	1209	1699660	9188	1660	13429	2347	2.0719	2.0649	0.75753	93.001	13189
U1490	A	24	H	2	60	215.3	240.48	238.31	1285	1734460	8962	2138	14105	2198	2.0753	2.0519	0.80735	92.79	13190
U1490	A	24	H	2	61	215.31	240.49	238.32	1394	1721500	8844	2100	14462	2131	2.0755	2.0357	0.83164	92.526	13191
U1490	A	24	H	2	62	215.32	240.5	238.33	1112	1685500	8204	1535	12655	2062	2.1157	2.0879	0.78797	93.376	13192
U1490	A	24	H	2	63	215.33	240.51	238.34	1160	1599320	7416	1042	11657	1685	2.1507	2.0961	0.83999	93.511	13193
U1490	A	24	H	2	64	215.34	240.52	238.35	1265	1778140	8382	1715	13371	2030	2.1231	2.0845	0.81867	93.322	13194
U1490	A	24	H	2	65	215.35	240.53	238.36	1162	1654460	8035	1726	12273	1600	2.1209	2.0904	0.88483	93.418	13195
U1490	A	24	H	2	66	215.36	240.54	238.37	1065	1578610	7388	933	11083	1807	2.1493	2.1138	0.7877	93.798	13196
U1490	A	24	H	2	67	215.37	240.55	238.38	1107	1593020	6980	1267	10869	1745	2.1569	2.1239	0.79439	93.963	13198
U1490	A	24	H	2	68	215.38	240.56	238.39	933	1535130	7056	968	10449	1810	2.1541	2.1299	0.7614	94.061	13199
U1490	A	24	H	2	69	215.39	240.57	238.4	1050	1583580	7301	937	10867	1756	2.1565	2.1235	0.79159	93.956	13200
U1490	A	24	H	2	70	215.4	240.58	238.41	997	1598400	6695	1392	10519	1642	2.1732	2.1424	0.8066	94.264	13201
U1490	A	24	H	2	71	215.41	240.59	238.42	1278	1858410	8133	1736	13099	1878	2.1544	2.1115	0.84354	93.761	13202
U1490	A	24	H	2	72	215.42	240.6	238.43	1367	1891460	8529	1839	13208	2259	2.1309	2.1132	0.76692	93.789	13203
U1490	A	24	H	2	73	215.43	240.61	238.44	1307	1859500	7688	1839	13876	2056	2.1591	2.088	0.82924	93.379	13204
U1490	A	24	H	2	74	215.44	240.62	238.45	1181	1720290	8223	1633	13390	2131	2.1161	2.0721	0.7982	93.119	13205
U1490	A	24	H	2	75	215.45	240.63	238.46	1186	1889500	8545	1936	14094	1939	2.1426	2.0922	0.86146	93.447	13206
U1490	A	24	H	2	76	215.46	240.64	238.47	1275	1793420	8655	1272	14750	1837	2.1384	2.0489	0.90468	92.741	13207
U1490	A	24	H	2	77	215.47	240.65	238.48	1133	1747280	8766	1227	13831	2084	2.1215	2.0673	0.82196	93.041	13208
U1490	A	24	H	2	78	215.48	240.66	238.49	1179	1645880	8894	1486	13565	1987	2.0846	2.0478	0.83422	92.723	13209
U1490	A	24	H	2	79	215.49	240.67	238.5	1231	1857560	9952	2049	15217	1919	2.0885	2.0528	0.89925	92.805	13210
U1490	A	24	H	2	81	215.51	240.69	238.52	1249	1623380	9894	1825	14477	2101	2.0323	2.0138	0.83825	92.169	13212
U1490	A	24	H	2	82	215.52	240.7	238.53	1209	1593110	9547	1978	14014	2170	2.0289	2.0197	0.8101	92.266	13213
U1490	A	24	H	2	83	215.53	240.71	238.54	1366	1603460	9896	1443	14851	2339	2.0277	1.9951	0.80273	91.864	13214
U1490	A	24	H	2	84	215.54	240.72	238.55	1541	1607660	10066	2210	16198	2548	1.9923	1.9573	0.80326	91.248	13215
U1490	A	24	H	2	85	215.55	240.73	238.56	1556	1780800	11469	2681	17144	2500	1.9904	1.9788	0.83617	91.598	13216
U1490	A	24	H	2	86	215.56	240.74	238.57	1615	1787320	11839	2243	18211	2569	1.9906	1.955	0.85057	91.21	13217
U1490	A	24	H	2	87	215.57	240.75	238.58	1646	1768050	11356	2912	18164	2471	1.983	1.9506	0.86634	91.139	13219
U1490	A	24	H	2	88	215.58	240.76	238.59	1555	1746500	11350	2462	17600	2360	1.9935	1.9599	0.8726	91.29	13220
U1490	A	24	H	2	89	215.59	240.77	238.6	1573	1695530	10766	2671	16488	2372	1.9892	1.9726	0.84205	91.497	13221
U1490	A	24	H	2	90	215.6	240.78	238.61	1590	1726240	11683	2345	16487	2451	1.9802	1.98	0.8278	91.618	13222
U1490	A	24	H	2	91	215.61	240.79	238.62	1278	1625260	9351	2003	14306	2139	2.0415	2.0182	0.82531	92.241	13223
U1490	A	24	H	2	92	215.62	240.8	238.63	1479	1764700	9625	2115	15572	2181	2.0592	2.0149	0.85369	92.187	13224
U1490	A	24	H	2	93	215.63	240.81	238.64	1420	1863230	9755	2112	15639	2323	2.0769	2.0383	0.82816	92.568	13225
U1490	A	24	H	2	94	215.64	240.82	238.65	1410	1789180	9089	1744	14598	2055	2.0974	2.0483	0.85148	92.731	13226
U1490	A	24	H	2	95	215.65	240.83	238.66	1367	1671780	8778	1901	14188	2433	2.0624	2.0313	0.76578	92.454	13227
U1490	A	24	H	2	96	215.66	240.84	238.67	1290	1656450	9099	1765	14743	2341	2.058	2.0142	0.79918	92.175	13228
U1490	A	24	H	2	97	215.67	240.85	238.68	1485	1775160	10096	2257	17191	2659	2.0318	1.978	0.81058	91.585	13229
U1490	A	24	H	2	98	215.68	240.86	238.69	1395	1869560	10724	2812	17031	2436	2.032	2.0063	0.84456	92.047	13230
U1490	A	24	H	2	99	215.69	240.87	238.7	1637	1923390	11287	2849	17941	2841	2.0142	1.9923	0.80038	91.818	13231
U1490	A	24	H	2	100	215.7	240.88	238.71	1333	1688030	10488	1981	15990	2322	2.0199	1.9888	0.83799	91.761	13232
U1490	A	24	H	2	101	215.71	240.89	238.72	1333	1415230	8626	1727	13851	2289	2.0055	1.9694	0.78184	91.446	13233
U1490	A	24	H	2	102	215.72	240.9	238.73	1329	1432570	8377	1378	13904	2157	2.0342	1.9733	0.80929	91.509	13234
U1490	A	24	H	2	103	215.73	240.91	238.74	1337	1435760	8793	1595	14567	2186	2.0137	1.9556	0.82372	91.22	13235
U1490	A	24	H	2	104	215.74	240.92	238.75	1372	1587220	9976	1841	15287	2243	2.0122	1.979	0.83349	91.602	13236
U1490	A	24	H	2	105	215.75	240.93	238.76	1273	1510620	9636	1852	14915	2226	2.0034	1.97	0.8261	91.454	13237
U1490	A	24	H	2	106	215.76	240.94	238.77	1609	1626410	9682	2360	16291	2381	2.0062	1.9584	0.83519	91.266	13238
U1490	A	24	H	2	107	215.77	240.95	238.78	1415	1643390	10159	2069	16080	2375	2.0111	1.9728	0.83062	91.501	13240
U1490	A	24	H	2	108	215.78	240.96	238.79	1437	1857940	10246	2280	16717	2276	2.0585	2.0101	0.86599	92.108	13241
U1490	A	24	H	2	109	215.79	240.97	238.8	1339	1756510	9291	2195	15584	2206	2.0677	2.0162	0.84907	92.208	13242
U1490	A	24	H	2	110	215.8	240.98	238.81	1336	1687250	8054	1524	14458	2098	2.1128	2.0287	0.8383	92.412	13243
U1490	A	24	H	2	111	215.81	240.99	238.82	1038	1470400	6705	1619	12043	1806	2.1195	2.0508	0.82402	92.772	13244
U1490	A	24	H	2	112	215.82	241	238.83	1278	1651940	8237	1963	13042	1787	2.0953	2.0621	0.86322	92.955	13245
U1490	A	24	H	2	113	215.83	241.01	238.84	1194	1664720	9307	1838	14548	1974	2.0656	2.0243	0.86746	92.34	13246
U1490	A	24	H	2	114	215.84	241.02	238.85	1461	1745940	9758	2398	16208	1972	2.0492	1.9948	0.91482	91.86	13247
U1490	A	24	H	2	115	215.85	241.03	238.86	1452	1726490	9972	2329	16243	2024	2.0391	1.9893	0.90446	91.77	13248
U1490	A	24	H	2	116	215.86	241.04	238.87	1536	1786070	10575	2553	17034	2312	2.0221	1.9831	0.86733	91.668	13249
U1490	A	24	H	2	117	215.87	241.05	238.88	1507	1730550	10076	2419	16696	2275	2.0266	1.978	0.86563	91.586	13250
U1490	A	24	H	2	118	215.88	241.06	238.89	1466	1559160	10110	2502	15719	2276	1.9793	1.9577	0.83925	91.255	13251
U1490	A	24	H	2	119	215.89	241.07	238.9	1491	1540470	12083	2549	17467	2656	1.914	1.9099	0.81799	90.475	13252
U1490	A	24	H	2	120	215.9	241.08	238.91	1519	1596210	12617	2693	18053	2518	1.9165	1.9115	0.85549	90.501	13253
U1490	A	24	H	2	121	215.91	241.09	238.92	1515	1508670	10687	2298	15873	2314	1.9529	1.9383	0.8363	90.939	13254
U1490	A	24	H	2	122	215.92	241.1	238.93	1420	1465480	11192	2335	16376	2755	1.918	1.9157	0.77409	90.569	13255
U1490	A	24	H	2	123	215.93	241.11	238.94	1455	1415330	10708	2174	15667	2737	1.9185	1.9173	0.75771	90.596	13256
U1490	A	24	H	2	124	215.94	241.12	238.95	1408	1463770	9467	2327	14831	2282	1.9756	1.9549	0.81285	91.209	13257
U1490	A	24	H	2	125	215.95	241.13	238.96	1551	1722770	10080	2933	17754	2887	1.9944	1.9506	0.78885	91.138	13258
U1490	A	24	H	2	126	215.96	241.14	238.97	1328	1473790	8284	1838	13561	1902	2.0429	1.9956	0.85308	91.872	13259
U1490	A	24	H	2	127	215.97	241.15	238.98	1237	1489790	10009	2124	14781	2374	1.976	1.9685	0.79422	91.431	13260
U1490	A	24	H	2	128	215.98	241.16	238.99	1451	1613340	9780	2186	15452	2079	2.0175	1.9798	0.87113	91.614	13261
U1490	A	24	H	2	129	215.99	241.17	239	1287	1536720	9068	1846	14478	2257	2.0265	1.9889	0.80718	91.763	13262
U1490	A	24	H	2	130	216	241.18	239.01	1171	1490430	8141	1489	13174	2019	2.0654	2.0166	0.81458	92.215	13263
U1490	A	24	H	2	131	216.01	241.19	239.02	1005	1367430	7706	1528	11727	1817	2.0547	2.031	0.80983	92.449	13264
U1490	A	24	H	2	132	216.02	241.2	239.03	1262	1534220	8057	1810	12837	2017	2.0671	2.0367	0.80376	92.542	13265
U1490	A	24	H	2	133	216.03	241.21	239.04	1414	1678150	9557	1945	15346	2193	2.0456	2.0006	0.84496	91.953	13266
U1490	A	24	H	2	134	216.04	241.22	239.05	1290	1652550	8147	1669	15613	2183	2.0947	1.9902	0.85443	91.784	13267
U1490	A	24	H	2	135	216.05	241.23	239.06	1261	1561330	7841	1776	14585	2194	2.0772	1.9936	0.82267	91.839	13268
U1490	A	24	H	2	136	216.06	241.24	239.07	1325	1521120	9069	1662	15309	1988	2.0347	1.9612	0.88653	91.311	13269
U1490	A	24	H	2	137	216.07	241.25	239.08	1402	1523410	9435	1812	15026	2375	2.006	1.9672	0.80118	91.41	13270
U1490	A	24	H	2	138	216.08	241.26	239.09	1458	1626350	9765	2044	16166	2297	2.0191	1.9651	0.84744	91.375	13271
U1490	A	24	H	2	139	216.09	241.27	239.1	1396	1575730	9803	2397	15930	2340	1.9951	1.9588	0.833	91.272	13272
U1490	A	24	H	2	140	216.1	241.28	239.11	1340	1522460	9971	1822	14719	2307	1.9939	1.9768	0.80483	91.566	13273
U1490	A	24	H	2	141	216.11	241.29	239.12	1344	1555220	9798	1922	15573	2158	2.0093	1.9635	0.85832	91.349	13274
U1490	A	24	H	2	142	216.12	241.3	239.13	1401	1649530	10062	2028	15366	2415	2.0158	1.9929	0.80364	91.828	13275
U1490	A	24	H	2	143	216.13	241.31	239.14	1337	1614730	10194	2227	15413	2186	2.0055	1.9841	0.84824	91.685	13276
U1490	A	24	H	2	144	216.14	241.32	239.15	1367	1681800	9505	1807	15000	2187	2.0536	2.0118	0.83624	92.136	13277
U1490	A	24	H	2	145	216.15	241.33	239.16	1062	1474660	7808	1727	12279	1968	2.0695	2.0435	0.79514	92.653	13278
U1490	A	24	H	2	146	216.16	241.34	239.17	1165	1496080	7855	1491	11599	1946	2.0795	2.069	0.77528	93.068	13279
U1490	A	24	H	2	147	216.17	241.35	239.18	1499	1856920	10579	2208	15508	2311	2.0488	2.0382	0.82676	92.566	13280
U1490	A	24	H	2	148	216.18	241.36	239.19	1580	2006980	11220	1970	17051	2521	2.0647	2.0323	0.83018	92.471	13281
U1490	A	24	H	2	149	216.19	241.37	239.2	1672	2007700	11470	2361	18134	2568	2.0457	2.0059	0.8489	92.04	13282
U1490	A	24	H	3	2	216.22	241.4	239.23	1360	1644540	10717	2021	14255	2596	1.9935	2.0225	0.73966	92.311	13285
U1490	A	24	H	3	4	216.24	241.42	239.25	1666	1924100	12794	2833	17993	2374	1.9905	1.9907	0.87962	91.792	13287
U1490	A	24	H	3	5	216.25	241.43	239.26	1588	1873300	11571	1963	16941	2649	2.0229	2.0048	0.80586	92.021	13288
U1490	A	24	H	3	6	216.26	241.44	239.27	1622	1779580	11080	2645	16220	2446	2.0001	1.9989	0.82159	91.926	13289
U1490	A	24	H	3	7	216.27	241.45	239.28	1698	1890860	11681	1815	17712	2853	2.0203	1.9886	0.79297	91.759	13290
U1490	A	24	H	3	8	216.28	241.46	239.29	1338	1889480	10513	2452	16009	2393	2.0537	2.0371	0.82542	92.549	13291
U1490	A	24	H	3	9	216.29	241.47	239.3	1461	1974960	11423	2582	16355	2279	2.0465	2.0447	0.85591	92.673	13292
U1490	A	24	H	3	10	216.3	241.48	239.31	1509	1950260	11587	2572	16649	2413	2.0329	2.031	0.83883	92.45	13292
U1490	A	24	H	3	11	216.31	241.49	239.32	1464	1948760	11440	2490	16442	2623	2.0341	2.0368	0.79716	92.543	13293
U1490	A	24	H	3	12	216.32	241.5	239.33	1529	1987900	11827	2643	16318	2411	2.0333	2.0468	0.83047	92.707	13294
U1490	A	24	H	3	13	216.33	241.51	239.34	1232	1798960	10579	1908	14057	1913	2.061	2.0706	0.86618	93.095	13295
U1490	A	24	H	3	14	216.34	241.52	239.35	1468	2013040	11455	2638	15900	2757	2.041	2.0641	0.76096	92.989	13296
U1490	A	24	H	3	15	216.35	241.53	239.36	1555	2053680	12758	2840	16967	2832	2.0118	2.0448	0.77751	92.675	13297
U1490	A	24	H	3	16	216.36	241.54	239.37	1441	2018880	11602	2770	15900	2662	2.0385	2.066	0.77619	93.02	13298
U1490	A	24	H	3	17	216.37	241.55	239.38	1637	1978090	10763	2726	15909	2535	2.0492	2.0521	0.79766	92.793	13299
U1490	A	24	H	3	18	216.38	241.56	239.39	1471	1944640	10995	2724	15481	2360	2.0446	2.0596	0.81689	92.916	13300
U1490	A	24	H	3	19	216.39	241.57	239.4	1380	1968920	10984	2487	15741	2296	2.06	2.0607	0.83606	92.933	13301
U1490	A	24	H	3	20	216.4	241.58	239.41	1621	1855520	10320	2210	16363	2364	2.0506	2.0136	0.84022	92.165	13302
U1490	A	24	H	3	21	216.41	241.59	239.42	1495	1866740	10571	2218	15673	2063	2.0576	2.0364	0.88065	92.537	13303
U1490	A	24	H	3	22	216.42	241.6	239.43	1596	1988010	11113	2564	15882	2525	2.048	2.0559	0.79864	92.855	13304
U1490	A	24	H	3	23	216.43	241.61	239.44	1577	1991690	11243	2536	16865	2447	2.0487	2.0334	0.83835	92.489	13305
U1490	A	24	H	3	24	216.44	241.62	239.45	1379	1774150	9488	2175	14913	2395	2.0604	2.037	0.79426	92.547	13306
U1490	A	24	H	3	25	216.45	241.63	239.46	1418	1681480	8703	2163	13902	2234	2.0638	2.0404	0.79399	92.603	13307
U1490	A	24	H	3	26	216.46	241.64	239.47	1486	1846770	10462	1867	16148	2385	2.0569	2.0201	0.83063	92.271	13308
U1490	A	24	H	3	27	216.47	241.65	239.48	1607	1859550	10795	2303	16013	2572	2.0319	2.0234	0.7942	92.325	13309
U1490	A	24	H	3	28	216.48	241.66	239.49	1455	1835320	10890	2360	15719	2571	2.0263	2.0288	0.78632	92.414	13310
U1490	A	24	H	3	29	216.49	241.67	239.5	1574	1966900	11698	2615	17515	2591	2.0271	2.013	0.82994	92.156	13311
U1490	A	24	H	3	30	216.5	241.68	239.51	1530	1851550	11097	2301	16383	2792	2.0191	2.0144	0.76848	92.178	13312
U1490	A	24	H	3	31	216.51	241.69	239.52	1399	1805720	10764	2352	15750	2316	2.0305	2.0224	0.83254	92.309	13313
U1490	A	24	H	3	32	216.52	241.7	239.53	1533	1903230	11657	2079	18221	2464	2.0307	1.9838	0.86893	91.681	13314
U1490	A	24	H	3	33	216.53	241.71	239.54	1802	1857030	11368	2582	17502	2633	2.0044	1.9832	0.82264	91.67	13315
U1490	A	24	H	3	35	216.55	241.73	239.56	1671	2027880	12434	2400	18060	2590	2.0261	2.0119	0.84342	92.138	13317
U1490	A	24	H	3	36	216.56	241.74	239.57	1576	1966080	11642	2313	19078	2695	2.0329	1.9786	0.84997	91.595	13318
U1490	A	24	H	3	37	216.57	241.75	239.58	1822	1948280	10763	2472	18425	2582	2.0432	1.9833	0.85345	91.672	13319
U1490	A	24	H	3	38	216.58	241.76	239.59	1468	1816360	10994	2521	17221	2379	2.0196	1.9876	0.85966	91.742	13320
U1490	A	24	H	3	39	216.59	241.77	239.6	1643	1867260	11990	2796	17670	2245	2	1.9854	0.89602	91.705	13321
U1490	A	24	H	3	40	216.6	241.78	239.61	1607	1965680	12404	2651	18625	2641	2.0079	1.9875	0.84833	91.74	13322
U1490	A	24	H	3	42	216.62	241.8	239.63	1771	1964500	13131	2897	20173	2833	1.9787	1.9519	0.85252	91.161	13324
U1490	A	24	H	3	43	216.63	241.81	239.64	1819	1990890	14236	3452	20954	3278	1.9414	1.9416	0.80566	90.993	13325
U1490	A	24	H	3	44	216.64	241.82	239.65	1867	1959490	13800	3178	21232	2940	1.954	1.9285	0.85864	90.78	13326
U1490	A	24	H	3	45	216.65	241.83	239.66	1884	1918290	14204	3000	20594	3156	1.9357	1.9312	0.8146	90.822	13327
U1490	A	24	H	3	46	216.66	241.84	239.67	1783	1858920	12948	2652	20206	2453	1.9718	1.9271	0.91578	90.755	13328
U1490	A	24	H	3	47	216.67	241.85	239.68	1710	1929030	13466	3202	20445	3172	1.9519	1.9399	0.80925	90.964	13329
U1490	A	24	H	3	48	216.68	241.86	239.69	1745	1930230	13706	3315	20149	3358	1.9407	1.9453	0.77817	91.052	13330
U1490	A	24	H	3	49	216.69	241.87	239.7	1932	2002750	14527	3044	20835	3325	1.9432	1.9443	0.797	91.037	13331
U1490	A	24	H	3	50	216.7	241.88	239.71	1723	1963570	13206	2959	19827	2717	1.9791	1.9596	0.86317	91.286	13332
U1490	A	24	H	3	51	216.71	241.89	239.72	1932	1953400	12996	2854	20182	2740	1.9786	1.9461	0.86721	91.066	13333
U1490	A	24	H	3	52	216.72	241.9	239.73	1793	1893600	12931	2918	19102	2998	1.9626	1.9572	0.80425	91.247	13334
U1490	A	24	H	3	53	216.73	241.91	239.74	1642	1841730	12436	2955	18663	2807	1.9677	1.9576	0.82274	91.253	13335
U1490	A	24	H	3	54	216.74	241.92	239.75	1564	1895080	12402	2622	19059	2640	1.9937	1.9633	0.8585	91.346	13336
U1490	A	24	H	3	55	216.75	241.93	239.76	1739	1888010	12690	2873	19800	3071	1.9669	1.9428	0.80939	91.011	13337
U1490	A	24	H	3	56	216.76	241.94	239.77	1657	1854380	12546	3015	18923	2484	1.9737	1.9548	0.88184	91.207	13338
U1490	A	24	H	3	57	216.77	241.95	239.78	1738	1981150	13063	2899	20505	2728	1.9867	1.9497	0.87602	91.125	13339
U1490	A	24	H	3	58	216.78	241.96	239.79	1690	1996570	14103	3647	20956	2949	1.9502	1.9453	0.85163	91.052	13340
U1490	A	24	H	3	59	216.79	241.97	239.8	1761	1961640	13879	3333	21263	2600	1.9587	1.9304	0.91265	90.81	13341
U1490	A	24	H	3	60	216.8	241.98	239.81	1618	1808390	11977	2722	18312	2469	1.9835	1.9578	0.87021	91.256	13342
U1490	A	24	H	3	61	216.81	241.99	239.82	1782	1990040	12733	3192	21180	2966	1.9835	1.9379	0.85375	90.931	13343
U1490	A	24	H	3	62	216.82	242	239.83	1827	1901630	12528	2704	20755	2706	1.9832	1.9254	0.88479	90.728	13344
U1490	A	24	H	3	63	216.83	242.01	239.84	1701	1912920	12681	3052	20645	2558	1.9808	1.9325	0.90691	90.844	13345
U1490	A	24	H	3	64	216.84	242.02	239.85	1816	1958960	12867	3337	20050	2689	1.9759	1.9523	0.87252	91.166	13346
U1490	A	24	H	3	65	216.85	242.03	239.86	1487	1809700	11730	3108	17599	2495	1.983	1.9769	0.84842	91.567	13347
U1490	A	24	H	3	66	216.86	242.04	239.87	1671	1979830	11531	3122	18435	2295	2.0267	1.9933	0.90486	91.835	13348
U1490	A	24	H	3	67	216.87	242.05	239.88	1698	1965950	11414	2585	18652	2409	2.0357	1.985	0.88889	91.7	13349
U1490	A	24	H	3	68	216.88	242.06	239.89	1589	2026130	11235	2988	17711	2378	2.0468	2.0211	0.87203	92.288	13350
U1490	A	24	H	3	69	216.89	242.07	239.9	1367	1893840	11068	2643	16730	2566	2.0307	2.0197	0.81424	92.266	13351
U1490	A	24	H	3	70	216.9	242.08	239.91	1514	1966770	11361	2622	18467	2287	2.0437	1.9931	0.90713	91.832	13352
U1490	A	24	H	3	71	216.91	242.09	239.92	1566	2028750	11187	2873	18223	2830	2.0411	2.0108	0.80883	92.12	13353
U1490	A	24	H	3	72	216.92	242.1	239.93	1577	2068240	12342	3191	19567	2603	2.0208	1.9904	0.87605	91.788	13354
U1490	A	24	H	3	73	216.93	242.11	239.94	1641	2022980	11108	2499	19282	2419	2.0588	1.9854	0.90152	91.706	13355
U1490	A	24	H	3	74	216.94	242.12	239.95	1679	1964020	11169	2572	18940	2572	2.0381	1.9789	0.86711	91.6	13356
U1490	A	24	H	3	75	216.95	242.13	239.96	1646	2001070	11630	2627	19086	2563	2.0349	1.9846	0.87197	91.693	13357
U1490	A	24	H	3	76	216.96	242.14	239.97	1554	1925900	11106	2634	18414	2255	2.0404	1.9843	0.912	91.688	13358
U1490	A	24	H	3	77	216.97	242.15	239.98	1495	1926930	10661	2177	17907	2215	2.0661	1.997	0.90765	91.895	13359
U1490	A	24	H	3	78	216.98	242.16	239.99	1435	1913010	11089	2463	16890	2483	2.0394	2.0187	0.83265	92.248	13360
U1490	A	24	H	3	79	216.99	242.17	240	1589	1927260	10389	2914	17612	2128	2.054	2.0016	0.91784	91.97	13361
U1490	A	24	H	3	80	217	242.18	240.01	1356	1852850	10479	2697	16823	2237	2.0433	2.0083	0.87624	92.079	13362
U1490	A	24	H	3	81	217.01	242.19	240.02	1221	1659920	8926	1943	13882	1867	2.0753	2.041	0.87131	92.613	13363
U1490	A	24	H	3	82	217.02	242.2	240.03	1356	1631970	8745	2013	13628	2089	2.0603	2.0371	0.81449	92.548	13364
U1490	A	24	H	3	83	217.03	242.21	240.04	1350	1690750	9442	1954	14338	2042	2.0582	2.0325	0.84643	92.474	13365
U1490	A	24	H	3	84	217.04	242.22	240.05	1319	1757630	9713	1949	15394	1980	2.07	2.0219	0.89069	92.3	13366
U1490	A	24	H	3	85	217.05	242.23	240.06	1516	1891600	10785	2400	17076	2407	2.0436	2.0075	0.85091	92.066	13367
U1490	A	24	H	3	86	217.06	242.24	240.07	1391	1747390	10704	2136	15607	2190	2.027	2.012	0.85288	92.139	13368
U1490	A	24	H	3	87	217.07	242.25	240.08	1453	2018230	11394	2595	17442	2358	2.0546	2.0286	0.86905	92.41	13369
U1490	A	24	H	3	88	217.08	242.26	240.09	1630	1970140	11481	2698	17347	2480	2.0323	2.0163	0.84477	92.209	13370
U1490	A	24	H	3	89	217.09	242.27	240.1	1761	2081770	11584	2337	18144	2229	2.0653	2.0195	0.91062	92.261	13371
U1490	A	24	H	3	90	217.1	242.28	240.11	1488	1970190	11508	2477	17020	2364	2.0432	2.0271	0.85731	92.386	13372
U1490	A	24	H	3	91	217.11	242.29	240.12	1611	1908290	10066	2313	16446	2302	2.0687	2.024	0.85395	92.335	13373
U1490	A	24	H	3	92	217.12	242.3	240.13	1365	1701890	9854	1888	14026	2176	2.0467	2.0437	0.80927	92.656	13374
U1490	A	24	H	3	93	217.13	242.31	240.14	1348	1799500	10081	2164	15251	2133	2.0585	2.0351	0.85431	92.516	13375
U1490	A	24	H	3	94	217.14	242.32	240.15	1540	1904490	10720	2247	16426	2063	2.0605	2.0253	0.90103	92.357	13375
U1490	A	24	H	3	95	217.15	242.33	240.16	1575	1919780	10573	2240	16180	2507	2.0555	2.0339	0.80982	92.497	13376
U1490	A	24	H	3	96	217.16	242.34	240.17	1267	1892010	10258	2815	16240	1914	2.066	2.0337	0.92864	92.493	13377
U1490	A	24	H	3	97	217.17	242.35	240.18	1566	1913150	11054	2964	16674	2268	2.0301	2.0207	0.8664	92.282	13378
U1490	A	24	H	3	98	217.18	242.36	240.19	1653	1995840	11779	2976	18091	2434	2.025	2.0047	0.87114	92.02	13379
U1490	A	24	H	3	99	217.19	242.37	240.2	1528	2004320	11522	2929	18230	2408	2.0375	2.0062	0.87913	92.045	13380
U1490	A	24	H	3	100	217.2	242.38	240.21	1679	2036690	11121	2492	18975	2705	2.0537	1.9939	0.84601	91.845	13381
U1490	A	24	H	3	101	217.21	242.39	240.22	1634	2007460	11527	2834	18350	2490	2.0358	2.002	0.86744	91.976	13382
U1490	A	24	H	3	102	217.22	242.4	240.23	1537	1923070	10410	2000	17130	2516	2.0675	2.0129	0.83305	92.155	13383
U1490	A	24	H	3	103	217.23	242.41	240.24	1557	1893220	10832	2601	16894	2565	2.0328	2.0112	0.81865	92.126	13384
U1490	A	24	H	3	104	217.24	242.42	240.25	1323	1850510	11119	2685	17068	2070	2.0318	2.0027	0.91621	91.988	13385
U1490	A	24	H	3	105	217.25	242.43	240.26	1298	1636670	10265	2252	14738	2067	2.0131	2.0089	0.8531	92.088	13386
U1490	A	24	H	3	106	217.26	242.44	240.27	1673	1914480	11833	2839	17218	2107	2.016	2.0058	0.91232	92.038	13387
U1490	A	24	H	3	107	217.27	242.45	240.28	1631	1942560	12225	2890	17783	2555	2.0028	2.0003	0.84261	91.948	13388
U1490	A	24	H	3	108	217.28	242.46	240.29	1617	1818480	11236	2488	17346	2577	2.0064	1.9818	0.82808	91.647	13389
U1490	A	24	H	3	109	217.29	242.47	240.3	1593	1765250	10739	2037	16487	2418	2.0218	1.9896	0.83369	91.775	13390
U1490	A	24	H	3	110	217.3	242.48	240.31	1593	1724460	10701	2055	15991	2444	2.0115	1.9915	0.81577	91.806	13391
U1490	A	24	H	3	111	217.31	242.49	240.32	1603	1996870	11409	2853	18317	3036	2.0239	2.0011	0.78055	91.961	13392
U1490	A	24	H	3	112	217.32	242.5	240.33	1635	2022240	9996	2800	17264	2787	2.0698	2.0294	0.792	92.423	13393
U1490	A	24	H	3	113	217.33	242.51	240.34	1804	2025620	11185	2624	18289	2924	2.0385	2.0035	0.79621	92.001	13394
U1490	A	24	H	3	114	217.34	242.52	240.35	1843	1894280	14465	2810	20709	3248	1.9279	1.9243	0.80454	90.71	13395
U1490	A	24	H	3	115	217.35	242.53	240.36	2037	1863020	17568	3225	23355	3983	1.8419	1.8655	0.76817	89.752	13396
U1490	A	24	H	3	116	217.36	242.54	240.37	2074	1763750	19967	3027	25225	3818	1.7857	1.8103	0.82	88.852	13397
U1490	A	24	H	3	117	217.37	242.55	240.38	2173	1691330	19941	2863	24736	4396	1.7603	1.7983	0.75027	88.657	13398
U1490	A	24	H	3	118	217.38	242.56	240.39	2120	1596480	18459	2715	22371	4198	1.764	1.8142	0.72664	88.915	13399
U1490	A	24	H	3	119	217.39	242.57	240.4	1816	1655080	16743	2499	21060	3492	1.8288	1.8594	0.78038	89.653	13400
U1490	A	24	H	3	120	217.4	242.58	240.41	1611	1505590	15530	2113	18764	3167	1.8271	1.8686	0.77268	89.803	13401
U1490	A	24	H	3	121	217.41	242.59	240.42	1843	1614290	14584	2612	20419	3085	1.8631	1.8604	0.82078	89.669	13402
U1490	A	24	H	3	122	217.42	242.6	240.43	1665	1669280	13023	2049	18544	2825	1.9311	1.917	0.81718	90.591	13403
U1490	A	24	H	3	123	217.43	242.61	240.44	1379	1757260	10578	1627	14494	2511	2.0381	2.0442	0.76134	92.664	13404
U1490	A	24	H	3	124	217.44	242.62	240.45	1437	1794190	10388	2187	15660	2558	2.0345	2.0209	0.78689	92.285	13405
U1490	A	24	H	3	125	217.45	242.63	240.46	1566	1891870	14121	2620	18685	2909	1.9502	1.9704	0.80775	91.462	13406
U1490	A	24	H	3	126	217.46	242.64	240.47	1246	1804820	10126	1455	13738	2075	2.0832	2.0808	0.82091	93.261	13407
U1490	A	24	H	3	127	217.47	242.65	240.48	1084	1740970	7788	1530	12361	1853	2.1525	2.1122	0.82418	93.773	13408
U1490	A	24	H	3	128	217.48	242.66	240.49	1247	1651750	8397	1531	12721	2093	2.0951	2.0728	0.78375	93.131	13409
U1490	A	24	H	3	129	217.49	242.67	240.5	1211	1717070	8874	1897	12234	2065	2.0872	2.1062	0.77265	93.675	13410
U1490	A	24	H	3	130	217.5	242.68	240.51	1316	1909760	9326	2090	14786	2206	2.1067	2.0741	0.82625	93.152	13411
U1490	A	24	H	3	131	217.51	242.69	240.52	1449	1874470	10458	2139	15406	2446	2.0556	2.0461	0.79923	92.696	13412
U1490	A	24	H	3	132	217.52	242.7	240.53	1359	1853530	10131	1962	15304	2676	2.0604	2.0462	0.75732	92.698	13413
U1490	A	24	H	3	133	217.53	242.71	240.54	1505	1925120	10376	2443	15736	2131	2.0682	2.0479	0.86831	92.725	13414
U1490	A	24	H	3	134	217.54	242.72	240.55	1817	1994610	13993	2996	20372	3161	1.9581	1.9537	0.80921	91.19	13415
U1490	A	24	H	3	136	217.56	242.74	240.57	1481	1915670	11024	2889	16282	2744	2.0237	2.0328	0.77332	92.479	13417
U1490	A	24	H	3	137	217.57	242.75	240.58	1648	1892970	11575	2209	18421	2835	2.0155	1.9746	0.81276	91.53	13418
U1490	A	24	H	3	138	217.58	242.76	240.59	1775	1895080	12824	3254	20691	2739	1.9639	1.9261	0.87819	90.74	13419
U1490	A	24	H	3	139	217.59	242.77	240.6	1791	1836270	12060	2970	19057	2908	1.9688	1.9449	0.81646	91.046	13420
U1490	A	24	H	3	140	217.6	242.78	240.61	1951	1851600	13715	3808	21500	3033	1.9152	1.8974	0.85057	90.272	13421
U1490	A	24	H	3	141	217.61	242.79	240.62	1747	1898910	15020	3753	21831	2899	1.9089	1.906	0.87683	90.412	13422
U1490	A	24	H	3	142	217.62	242.8	240.63	1987	1844410	15359	3891	22287	3472	1.873	1.8807	0.80747	90	13423
U1490	A	24	H	3	145	217.65	242.83	240.66	1876	1837350	14991	3415	20759	3020	1.8968	1.9094	0.8372	90.468	13426
U1490	A	24	H	3	146	217.66	242.84	240.67	1955	1870980	13880	3909	21207	3047	1.9143	1.9073	0.84261	90.433	13427
U1490	A	24	H	3	147	217.67	242.85	240.68	1769	1844640	12368	3613	19428	2558	1.9582	1.9396	0.88053	90.96	13428
U1490	A	24	H	3	148	217.68	242.86	240.69	1439	1862880	11215	3191	16838	2398	2.0091	2.0083	0.84644	92.079	13429
U1490	A	24	H	4	2	217.72	242.9	240.73	1055	1400520	7357	1836	11827	1910	2.0614	2.0363	0.79184	92.536	13434
U1490	A	24	H	4	3	217.73	242.91	240.74	978	1221970	6499	1482	9860	1432	2.0704	2.0521	0.83793	92.793	13435
U1490	A	24	H	4	4	217.74	242.92	240.75	1094	1391420	7551	1651	11475	1704	2.0643	2.0442	0.82828	92.664	13436
U1490	A	24	H	4	5	217.75	242.93	240.76	1201	1426450	7267	1603	11842	1720	2.0827	2.0389	0.8379	92.578	13437
U1490	A	24	H	4	6	217.76	242.94	240.77	1260	1486050	7923	2071	13055	1876	2.0538	2.0162	0.84254	92.209	13438
U1490	A	24	H	4	7	217.77	242.95	240.78	1047	1383150	6451	2049	11674	1447	2.0997	2.0363	0.90675	92.536	13439
U1490	A	24	H	4	8	217.78	242.96	240.79	1263	1498800	7565	1530	13372	1739	2.0931	2.0104	0.8859	92.113	13440
U1490	A	24	H	4	9	217.79	242.97	240.8	1170	1458470	7225	1873	12987	1774	2.0832	2.0129	0.86456	92.155	13441
U1490	A	24	H	4	10	217.8	242.98	240.81	1170	1504210	7619	1986	13108	1626	2.0839	2.0226	0.90642	92.313	13442
U1490	A	24	H	4	11	217.81	242.99	240.82	1187	1438790	8268	1734	12674	1700	2.0478	2.0162	0.87246	92.208	13443
U1490	A	24	H	4	12	217.82	243	240.83	1180	1336000	8254	1974	12138	1586	2.0121	2.0014	0.88384	91.966	13444
U1490	A	24	H	4	13	217.83	243.01	240.84	1201	1416800	8461	2087	13476	1751	2.021	1.9847	0.88627	91.694	13445
U1490	A	24	H	4	14	217.84	243.02	240.85	1098	1291490	7420	1631	11832	1592	2.0414	1.9995	0.87112	91.936	13446
U1490	A	24	H	4	15	217.85	243.03	240.86	1178	1308700	7759	1682	12129	1485	2.0339	1.9928	0.9121	91.826	13447
U1490	A	24	H	4	16	217.86	243.04	240.87	1460	1582480	8954	1933	15177	2287	2.034	1.9783	0.82192	91.59	13448
U1490	A	24	H	4	17	217.87	243.05	240.88	1487	1572660	8856	2228	15366	2270	2.0252	1.97	0.83053	91.454	13449
U1490	A	24	H	4	18	217.88	243.06	240.89	1366	1553050	9098	1816	14955	2006	2.0363	1.9784	0.87246	91.593	13450
U1490	A	24	H	4	19	217.89	243.07	240.9	1414	1585350	8636	2258	15418	2007	2.0443	1.974	0.88548	91.52	13451
U1490	A	24	H	4	20	217.9	243.08	240.91	1395	1581330	8891	1893	15232	1969	2.0483	1.9782	0.88851	91.589	13452
U1490	A	24	H	4	21	217.91	243.09	240.92	1272	1324550	7738	1866	12565	1724	2.0217	1.981	0.86263	91.635	13453
U1490	A	24	H	4	22	217.92	243.1	240.93	1187	1361690	7914	1642	12788	1628	2.0417	1.9887	0.89515	91.76	13454
U1490	A	24	H	4	23	217.93	243.11	240.94	1428	1570860	8364	2108	15616	2269	2.0448	1.9646	0.83774	91.367	13455
U1490	A	24	H	4	24	217.94	243.12	240.95	1216	1489120	7853	1869	13826	1861	2.0658	1.9956	0.87095	91.873	13456
U1490	A	24	H	4	25	217.95	243.13	240.96	1297	1505650	7596	1721	14326	1749	2.0856	1.984	0.91334	91.683	13457
U1490	A	24	H	4	26	217.96	243.14	240.97	1279	1496120	8275	1967	13925	2234	2.0365	1.993	0.79471	91.83	13458
U1490	A	24	H	4	27	217.97	243.15	240.98	1445	1518570	8915	2440	15177	1915	2.0137	1.9608	0.89902	91.304	13459
U1490	A	24	H	4	28	217.98	243.16	240.99	1548	1588680	9438	2247	16555	2413	2.0066	1.9433	0.83637	91.02	13461
U1490	A	24	H	4	29	217.99	243.17	241	1379	1540020	8777	2192	15670	2041	2.0295	1.9558	0.88523	91.224	13462
U1490	A	24	H	4	30	218	243.18	241.01	1262	1362020	7635	2240	13741	1746	2.0242	1.958	0.89597	91.26	13463
U1490	A	24	H	4	31	218.01	243.19	241.02	1258	1416470	8131	2415	13809	1842	2.0162	1.9732	0.87487	91.507	13464
U1490	A	24	H	4	32	218.02	243.2	241.03	1274	1388240	8695	2280	14061	1947	1.9903	1.9568	0.85865	91.24	13465
U1490	A	24	H	4	34	218.04	243.22	241.05	1202	1272930	7612	1757	12541	1746	2.0143	1.9667	0.85629	91.402	13467
U1490	A	24	H	4	35	218.05	243.23	241.06	1140	1297560	7502	1647	12723	1716	2.0338	1.9713	0.87007	91.476	13468
U1490	A	24	H	4	36	218.06	243.24	241.07	1328	1466970	8225	2228	14729	1966	2.0282	1.9608	0.87459	91.304	13469
U1490	A	24	H	4	37	218.07	243.25	241.08	1440	1477310	8090	2100	15254	1757	2.0428	1.9469	0.93861	91.079	13470
U1490	A	24	H	4	38	218.08	243.26	241.09	1280	1525910	9247	2297	16270	2128	2.0088	1.9393	0.88342	90.954	13471
U1490	A	24	H	4	39	218.09	243.27	241.1	1496	1586820	9256	2694	15944	2096	2.009	1.959	0.88121	91.276	13472
U1490	A	24	H	4	40	218.1	243.28	241.11	1392	1570290	8781	2262	15836	1880	2.0402	1.9597	0.92549	91.288	13473
U1490	A	24	H	4	41	218.11	243.29	241.12	1356	1624440	9697	2493	16458	2199	2.0136	1.9599	0.87415	91.291	13474
U1490	A	24	H	4	42	218.12	243.3	241.13	1536	1569650	9103	2134	16269	1860	2.0305	1.9453	0.94185	91.052	13475
U1490	A	24	H	4	43	218.13	243.31	241.14	1378	1490620	7966	2336	15108	1988	2.0377	1.9563	0.88079	91.231	13476
U1490	A	24	H	4	44	218.14	243.32	241.15	1227	1413480	7866	2067	13480	1947	2.0328	1.9828	0.84032	91.663	13477
U1490	A	24	H	4	45	218.15	243.33	241.16	1308	1447010	7727	1935	14081	1874	2.0518	1.9733	0.87586	91.508	13478
U1490	A	24	H	4	46	218.16	243.34	241.17	1437	1539230	8398	1919	15898	2076	2.0465	1.9484	0.88412	91.103	13479
U1490	A	24	H	4	47	218.17	243.35	241.18	1354	1515720	7421	1889	14022	1637	2.0907	1.9938	0.93276	91.843	13480
U1490	A	24	H	4	48	218.18	243.36	241.19	1244	1418260	6964	1368	12483	1588	2.1039	2.0142	0.89547	92.175	13481
U1490	A	24	H	4	49	218.19	243.37	241.2	1218	1469810	7261	1535	12732	1765	2.0962	2.0227	0.85815	92.314	13482
U1490	A	24	H	4	50	218.2	243.38	241.21	1177	1477130	7312	1813	12784	1642	2.0923	2.0245	0.89129	92.343	13483
U1490	A	24	H	4	51	218.21	243.39	241.22	1019	1433840	7041	2015	11671	1628	2.0882	2.053	0.85545	92.808	13484
U1490	A	24	H	4	52	218.22	243.4	241.23	1083	1392560	6314	1963	11572	1490	2.1084	2.0416	0.89022	92.621	13485
U1490	A	24	H	4	53	218.23	243.41	241.24	1175	1281680	6146	1173	10666	1449	2.1103	2.0344	0.86693	92.504	13486
U1490	A	24	H	4	54	218.24	243.42	241.25	1062	1440380	7134	1853	12278	1380	2.1005	2.0333	0.94925	92.487	13487
U1490	A	24	H	4	55	218.25	243.43	241.26	1040	1409780	6496	1827	12178	1586	2.1098	2.028	0.88527	92.4	13488
U1490	A	24	H	4	56	218.26	243.44	241.27	1242	1489120	7148	1954	12748	1723	2.0913	2.0271	0.86916	92.386	13490
U1490	A	24	H	4	57	218.27	243.45	241.28	1204	1411010	7103	2270	12730	1722	2.0597	2.0055	0.8688	92.033	13491
U1490	A	24	H	4	58	218.28	243.46	241.29	1418	1541220	8361	2018	14784	1895	2.0514	1.9783	0.89218	91.59	13492
U1490	A	24	H	4	59	218.29	243.47	241.3	1328	1516860	8229	2381	14819	1691	2.0465	1.9729	0.94268	91.502	13493
U1490	A	24	H	4	60	218.3	243.48	241.31	1044	1286550	6932	2100	12113	1551	2.044	1.9903	0.89264	91.785	13494
U1490	A	24	H	4	61	218.31	243.49	241.32	1260	1401510	7846	2091	14215	1816	2.0322	1.957	0.89363	91.243	13495
U1490	A	24	H	4	62	218.32	243.5	241.33	1294	1516720	7984	2817	15939	1973	2.0327	1.9445	0.90733	91.04	13496
U1490	A	24	H	4	63	218.33	243.51	241.34	1396	1626690	7889	2785	15989	2051	2.0614	1.9711	0.89186	91.474	13497
U1490	A	24	H	4	64	218.34	243.52	241.35	1415	1592870	8962	3225	16716	2284	2.0012	1.9438	0.86444	91.027	13498
U1490	A	24	H	4	65	218.35	243.53	241.36	1503	1545610	8814	2968	16867	2052	2.0034	1.925	0.91486	90.722	13499
U1490	A	24	H	4	66	218.36	243.54	241.37	1602	1531280	9793	3406	17765	1923	1.9617	1.898	0.96559	90.282	13500
U1490	A	24	H	4	67	218.37	243.55	241.38	1496	1526750	10401	3590	17681	2118	1.9381	1.901	0.92158	90.33	13501
U1490	A	24	H	4	68	218.38	243.56	241.39	1589	1537920	10418	3613	17777	2313	1.9333	1.8999	0.88568	90.313	13502
U1490	A	24	H	4	69	218.39	243.57	241.4	1653	1600930	9894	3205	18361	2211	1.9749	1.903	0.91931	90.364	13503
U1490	A	24	H	4	70	218.4	243.58	241.41	1390	1448940	9019	2732	15425	1983	1.9814	1.9354	0.8909	90.89	13504
U1490	A	24	H	4	71	218.41	243.59	241.42	1404	1525380	8924	3044	16244	1944	1.9982	1.9367	0.922	90.912	13505
U1490	A	24	H	4	72	218.42	243.6	241.43	1500	1543470	8268	2460	15028	1893	2.0386	1.9703	0.89975	91.46	13506
U1490	A	24	H	4	73	218.43	243.61	241.44	1260	1497500	7942	2076	13592	1716	2.0616	2.0036	0.89877	92.002	13507
U1490	A	24	H	4	74	218.44	243.62	241.45	1043	1393330	6228	2062	11096	1645	2.1035	2.0599	0.829	92.92	13508
U1490	A	24	H	4	75	218.45	243.63	241.46	1329	1465820	6967	2433	13520	1927	2.0638	1.9944	0.84609	91.852	13509
U1490	A	24	H	4	76	218.46	243.64	241.47	1315	1606360	8361	2792	15333	2089	2.0428	1.9845	0.86569	91.691	13510
U1490	A	24	H	4	77	218.47	243.65	241.48	1242	1367260	7051	2125	12741	1697	2.0525	1.9903	0.87552	91.785	13511
U1490	A	24	H	4	78	218.48	243.66	241.49	1474	1525880	8052	2617	15462	1816	2.0387	1.9547	0.93015	91.206	13512
U1490	A	24	H	4	79	218.49	243.67	241.5	1392	1610110	7724	2091	16427	1876	2.0901	1.956	0.94233	91.226	13513
U1490	A	24	H	4	80	218.5	243.68	241.51	1254	1445780	8110	2219	15341	1884	2.0308	1.9401	0.91077	90.968	13514
U1490	A	24	H	4	81	218.51	243.69	241.52	1405	1475420	8764	2253	17331	2277	2.0016	1.8962	0.88146	90.253	13515
U1490	A	24	H	4	82	218.52	243.7	241.53	1109	1357300	7678	2040	14452	1722	2.0341	1.9406	0.92389	90.977	13516
U1490	A	24	H	4	83	218.53	243.71	241.54	1572	1483820	9057	2279	17237	1972	1.9988	1.897	0.94155	90.266	13517
U1490	A	24	H	4	85	218.55	243.73	241.56	1450	1524720	8887	2403	16907	2007	2.0145	1.9194	0.92552	90.63	13520
U1490	A	24	H	4	86	218.56	243.74	241.57	1412	1488070	8545	2223	16444	1980	2.0216	1.9208	0.91934	90.654	13521
U1490	A	24	H	4	87	218.57	243.75	241.58	1329	1530710	8560	2087	16288	2221	2.0327	1.939	0.86532	90.949	13522
U1490	A	24	H	4	88	218.58	243.76	241.59	1269	1444240	7623	1423	14184	2069	2.0668	1.9706	0.83604	91.465	13523
U1490	A	24	H	4	89	218.59	243.77	241.6	1244	1564390	7472	2011	14729	1995	2.0898	1.991	0.86823	91.797	13524
U1490	A	24	H	4	90	218.6	243.78	241.61	1353	1535800	7043	1772	14454	1978	2.1019	1.9875	0.86376	91.74	13525
U1490	A	24	H	4	91	218.61	243.79	241.62	1042	1361540	5530	1462	12440	1610	2.1498	2.0043	0.88799	92.014	13526
U1490	A	24	H	4	92	218.62	243.8	241.63	908	1180470	4996	1012	9905	1465	2.1488	2.0381	0.83002	92.565	13527
U1490	A	24	H	4	93	218.63	243.81	241.64	1009	1265860	5449	1332	10833	1645	2.1276	2.029	0.81858	92.416	13528
U1490	A	24	H	4	94	218.64	243.82	241.65	937	1249770	5903	1447	10390	1376	2.1117	2.0427	0.878	92.64	13529
U1490	A	24	H	4	95	218.65	243.83	241.66	1176	1500470	6696	1644	13012	1731	2.1252	2.0243	0.87605	92.34	13530
U1490	A	24	H	4	96	218.66	243.84	241.67	1120	1321050	6299	1505	11857	1660	2.0963	2.0077	0.85387	92.07	13531
U1490	A	24	H	4	97	218.67	243.85	241.68	1205	1447580	7596	2095	12960	1721	2.0597	2.0094	0.87682	92.098	13532
U1490	A	24	H	4	98	218.68	243.86	241.69	1467	1600020	7818	2043	14813	1722	2.0885	1.9925	0.93461	91.821	13533
U1490	A	24	H	4	99	218.69	243.87	241.7	1488	1582260	8479	2750	16436	1616	2.0429	1.9458	1.0074	91.061	13534
U1490	A	24	H	4	100	218.7	243.88	241.71	1395	1507800	8607	2584	15019	1985	2.0149	1.9631	0.87888	91.343	13534
U1490	A	24	H	4	101	218.71	243.89	241.72	1714	1668470	10623	3097	19353	2536	1.9678	1.8987	0.8826	90.293	13535
U1490	A	24	H	4	102	218.72	243.9	241.73	1509	1504380	10126	2415	17133	2065	1.9701	1.9069	0.91891	90.426	13536
U1490	A	24	H	4	103	218.73	243.91	241.74	1593	1378730	10752	2835	16186	2300	1.8969	1.8896	0.84741	90.144	13536
U1490	A	24	H	4	104	218.74	243.92	241.75	1733	1598240	12696	2832	19762	2604	1.9056	1.8713	0.88019	89.847	13537
U1490	A	24	H	4	105	218.75	243.93	241.76	1706	1512330	11553	3273	19426	2620	1.8974	1.8547	0.87008	89.576	13538
U1490	A	24	H	4	106	218.76	243.94	241.77	1808	1502690	12649	3281	21008	2667	1.8671	1.8186	0.89636	88.988	13538
U1490	A	24	H	4	107	218.77	243.95	241.78	1728	1446920	11484	2471	19328	2458	1.9018	1.8371	0.89561	89.289	13539
U1490	A	24	H	4	108	218.78	243.96	241.79	1591	1359140	12127	2922	16692	2467	1.8521	1.8712	0.83034	89.845	13540
U1490	A	24	H	4	109	218.79	243.97	241.8	1647	1389740	11514	2338	17029	2429	1.8894	1.8716	0.84576	89.852	13540
U1490	A	24	H	4	110	218.8	243.98	241.81	1430	1336500	10151	2214	14939	1948	1.9289	1.9119	0.88473	90.509	13541
U1490	A	24	H	4	111	218.81	243.99	241.82	1749	1598520	10651	2628	18079	2181	1.968	1.9064	0.91852	90.419	13542
U1490	A	24	H	4	112	218.82	244	241.83	1656	1476920	10131	2047	15846	2028	1.969	1.9263	0.89285	90.742	13542
U1490	A	24	H	4	113	218.83	244.01	241.84	1495	1596960	8650	2112	15458	1750	2.0569	1.974	0.94612	91.521	13543
U1490	A	24	H	4	114	218.84	244.02	241.85	1247	1529700	8071	2443	14039	1846	2.0508	2.0003	0.8811	91.949	13544
U1490	A	24	H	4	115	218.85	244.03	241.86	1011	1338620	6935	1674	10549	1548	2.0787	2.0637	0.83344	92.982	13544
U1490	A	24	H	4	116	218.86	244.04	241.87	1138	1326550	6733	1415	10954	1543	2.0881	2.0402	0.85121	92.6	13545
U1490	A	24	H	4	117	218.87	244.05	241.88	1118	1480110	7323	1713	12178	1685	2.097	2.0466	0.85898	92.703	13546
U1490	A	24	H	4	118	218.88	244.06	241.89	1067	1428360	6551	1552	11624	1395	2.131	2.0513	0.92078	92.781	13546
U1490	A	24	H	4	119	218.89	244.07	241.9	1136	1443240	6993	1472	12283	1468	2.1152	2.0316	0.92258	92.459	13547
U1490	A	24	H	4	120	218.9	244.08	241.91	1445	1702150	8646	1716	16275	1794	2.0974	1.9825	0.9577	91.659	13548
U1490	A	24	H	4	121	218.91	244.09	241.92	1082	1439700	7813	2019	12569	1869	2.0516	2.0231	0.82769	92.321	13548
U1490	A	24	H	4	122	218.92	244.1	241.93	1338	1556380	8748	2382	14283	2000	2.0317	1.9984	0.85379	91.918	13549
U1490	A	24	H	4	123	218.93	244.11	241.94	1446	1584480	9375	1937	15535	1984	2.0313	1.9699	0.89377	91.454	13550
U1490	A	24	H	4	124	218.94	244.12	241.95	1107	1272640	7423	1702	12420	1672	2.029	1.9735	0.87089	91.512	13550
U1490	A	24	H	4	125	218.95	244.13	241.96	925	1149360	5916	642	10717	1613	2.1016	1.9944	0.82244	91.853	13551
U1490	A	24	H	4	126	218.96	244.14	241.97	1042	1383980	6032	1611	12342	1330	2.1405	2.0145	0.96753	92.181	13552
U1490	A	24	H	4	127	218.97	244.15	241.98	950	1208440	5317	1449	11253	1512	2.1171	1.9958	0.87172	91.875	13552
U1490	A	24	H	4	129	218.99	244.17	242	1194	1360000	8250	1739	14175	1643	2.0254	1.9469	0.93589	91.079	13554
U1490	A	24	H	4	130	219	244.18	242.01	1223	1417110	7807	1723	13750	1632	2.0585	1.9761	0.92558	91.554	13554
U1490	A	24	H	4	131	219.01	244.19	242.02	1224	1372960	8242	1792	13905	2007	2.015	1.9578	0.84062	91.257	13555
U1490	A	24	H	4	132	219.02	244.2	242.03	1260	1453020	8199	2191	14823	1816	2.033	1.9559	0.91182	91.225	13556
U1490	A	24	H	4	133	219.03	244.21	242.04	1193	1373190	7405	2150	14112	1857	2.0372	1.9529	0.88078	91.176	13556
U1490	A	24	H	4	134	219.04	244.22	242.05	1445	1545960	8981	2488	15832	2038	2.0145	1.9517	0.89033	91.157	13557
U1490	A	24	H	4	135	219.05	244.23	242.06	1445	1545820	9494	2317	15633	1995	2.0059	1.9567	0.8941	91.239	13558
U1490	A	24	H	4	136	219.06	244.24	242.07	1402	1546040	9028	2298	14995	2127	2.0173	1.9745	0.84818	91.528	13558
U1490	A	24	H	4	137	219.07	244.25	242.08	1486	1552880	9363	2179	15180	2046	2.0129	1.9693	0.87037	91.444	13559
U1490	A	24	H	4	138	219.08	244.26	242.09	1258	1367390	8063	1721	13122	1822	2.0265	1.9781	0.85745	91.588	13560
U1490	A	24	H	4	139	219.09	244.27	242.1	1260	1306840	8151	1691	12893	1922	2.0015	1.9654	0.8266	91.38	13560
U1490	A	24	H	4	140	219.1	244.28	242.11	1209	1397610	9386	1785	13934	2249	1.9802	1.9652	0.79209	91.376	13561
U1490	A	24	H	4	141	219.11	244.29	242.12	1375	1419210	10826	2279	15508	2584	1.92	1.9246	0.77826	90.715	13562
U1490	A	24	H	4	142	219.12	244.3	242.13	1337	1539860	9701	2092	14472	2237	2.0009	1.9886	0.81086	91.758	13562
U1490	A	24	H	4	143	219.13	244.31	242.14	1593	1659160	12167	2478	17482	2738	1.9417	1.9394	0.80516	90.957	13563
U1490	A	24	H	4	144	219.14	244.32	242.15	2114	1624810	15695	2758	22020	3818	1.8237	1.8282	0.76098	89.144	13564
U1490	A	24	H	4	145	219.15	244.33	242.16	1905	1419460	15297	2542	19892	3427	1.7872	1.8137	0.76376	88.908	13564
U1490	A	24	H	4	146	219.16	244.34	242.17	1936	1370710	17029	2730	20713	3853	1.7296	1.7819	0.73044	88.39	13565
U1490	A	24	H	4	147	219.17	244.35	242.18	1317	1328370	11731	2139	15954	2661	1.8717	1.886	0.77782	90.086	13566
U1490	A	24	H	4	148	219.18	244.36	242.19	1391	1315460	10696	1695	15354	2483	1.9078	1.8952	0.79124	90.236	13566
U1490	A	24	H	5	2	219.22	244.4	242.23	1079	1363000	7081	1818	12110	1551	2.0727	2.0143	0.89253	92.177	13569
U1490	A	24	H	5	3	219.23	244.41	242.24	1152	1442620	7126	1505	12461	1546	2.105	2.0252	0.90634	92.355	13570
U1490	A	24	H	5	4	219.24	244.42	242.25	1191	1314100	6614	1467	11476	1791	2.0748	2.016	0.80669	92.204	13570
U1490	A	24	H	5	5	219.25	244.43	242.26	1070	1376100	6750	1855	11777	1658	2.0843	2.0298	0.85145	92.43	13571
U1490	A	24	H	5	6	219.26	244.44	242.27	1162	1585540	8267	2238	13839	1926	2.0669	2.0241	0.85645	92.336	13572
U1490	A	24	H	5	7	219.27	244.45	242.28	1349	1668360	8289	2062	14539	1790	2.0923	2.0212	0.90968	92.29	13572
U1490	A	24	H	5	8	219.28	244.46	242.29	1293	1552270	7090	2445	13303	1675	2.094	2.0267	0.89993	92.38	13573
U1490	A	24	H	5	9	219.29	244.47	242.3	1186	1498060	7490	2090	14066	1895	2.0731	1.9922	0.87056	91.817	13574
U1490	A	24	H	5	10	219.3	244.48	242.31	1302	1589850	8679	2369	15173	1865	2.0486	1.9845	0.91039	91.692	13574
U1490	A	24	H	5	11	219.31	244.49	242.32	1318	1538700	7497	2146	14842	2052	2.0728	1.9787	0.85932	91.597	13575
U1490	A	24	H	5	12	219.32	244.5	242.33	1168	1365410	7194	1973	13290	1932	2.0465	1.9752	0.83752	91.539	13576
U1490	A	24	H	5	13	219.33	244.51	242.34	1251	1450190	8032	2291	14574	1576	2.0425	1.9621	0.96602	91.326	13576
U1490	A	24	H	5	14	219.34	244.52	242.35	1094	1408740	7861	2086	13684	1622	2.0463	1.9792	0.92616	91.605	13577
U1490	A	24	H	5	15	219.35	244.53	242.36	1509	1570420	9299	2804	17293	1992	2.0028	1.9218	0.93858	90.67	13578
U1490	A	24	H	5	16	219.36	244.54	242.37	1314	1444860	7910	2715	15378	1901	2.0187	1.9373	0.90792	90.922	13578
U1490	A	24	H	5	17	219.37	244.55	242.38	1348	1370320	8886	2804	15433	2094	1.9569	1.912	0.86747	90.51	13579
U1490	A	24	H	5	18	219.38	244.56	242.39	1451	1467170	9242	2579	16701	1903	1.9854	1.9076	0.9433	90.437	13580
U1490	A	24	H	5	19	219.39	244.57	242.4	1558	1553740	9743	2672	17766	2273	1.9806	1.9053	0.89299	90.4	13580
U1490	A	24	H	5	20	219.4	244.58	242.41	1290	1330910	8590	2232	14356	1803	1.9807	1.9297	0.90104	90.799	13581
U1490	A	24	H	5	21	219.41	244.59	242.42	1511	1458400	10047	3182	17358	1893	1.9429	1.8881	0.96235	90.121	13582
U1490	A	24	H	5	22	219.42	244.6	242.43	1533	1571250	10685	3028	18085	2321	1.9515	1.9036	0.89164	90.373	13582
U1490	A	24	H	5	23	219.43	244.61	242.44	1473	1602780	9685	3048	16268	1947	1.9966	1.9559	0.92197	91.225	13583
U1490	A	24	H	5	24	219.44	244.62	242.45	1358	1483270	7553	2556	14964	1858	2.0466	1.9584	0.906	91.267	13584
U1490	A	24	H	5	25	219.45	244.63	242.46	1296	1508720	7147	2127	13365	1662	2.0911	2.0124	0.90534	92.147	13585
U1490	A	24	H	5	26	219.46	244.64	242.47	1052	1375430	6049	1987	11613	1434	2.1163	2.0358	0.9084	92.528	13585
U1490	A	24	H	5	27	219.47	244.65	242.48	998	1458820	6166	1918	12602	1425	2.1425	2.0305	0.94662	92.44	13586
U1490	A	24	H	5	28	219.48	244.66	242.49	1128	1426620	6386	2069	12099	1823	2.0972	2.0328	0.82196	92.479	13587
U1490	A	24	H	5	29	219.49	244.67	242.5	963	1352890	7009	1890	9804	1454	2.0776	2.0992	0.82884	93.56	13587
U1490	A	24	H	5	30	219.5	244.68	242.51	1044	1444710	7243	2214	12165	1663	2.0747	2.0389	0.86422	92.578	13588
U1490	A	24	H	5	31	219.51	244.69	242.52	1024	1347400	6456	1978	11885	1720	2.0811	2.0186	0.83947	92.247	13589
U1490	A	24	H	5	32	219.52	244.7	242.53	948	1322070	6251	1698	11373	1462	2.1059	2.0306	0.89093	92.443	13589
U1490	A	24	H	5	33	219.53	244.71	242.54	1264	1590750	7842	2472	14229	1558	2.0831	2.0115	0.96061	92.131	13590
U1490	A	24	H	5	34	219.54	244.72	242.55	1228	1615870	7245	1904	14427	1795	2.123	2.0138	0.90511	92.168	13591
U1490	A	24	H	5	35	219.55	244.73	242.56	1199	1526190	7752	2336	13062	1612	2.0731	2.0295	0.90864	92.424	13591
U1490	A	24	H	5	36	219.56	244.74	242.57	1251	1466510	7755	2498	13005	1598	2.0489	2.0123	0.91053	92.144	13592
U1490	A	24	H	5	37	219.57	244.75	242.58	973	1331120	6274	1949	11536	1321	2.1023	2.027	0.94115	92.384	13593
U1490	A	24	H	5	38	219.58	244.76	242.59	1083	1402710	6663	1744	11892	1555	2.1038	2.0339	0.88352	92.496	13593
U1490	A	24	H	5	39	219.59	244.77	242.6	1124	1562390	7758	2319	14038	1428	2.0924	2.013	0.99258	92.156	13594
U1490	A	24	H	5	40	219.6	244.78	242.61	1353	1789450	8901	3116	17227	1883	2.0694	1.9837	0.96136	91.678	13595
U1490	A	24	H	5	41	219.61	244.79	242.62	1264	1514740	8363	2224	14176	1862	2.0432	1.9917	0.88157	91.809	13595
U1490	A	24	H	5	42	219.62	244.8	242.63	1352	1586570	8345	2414	14708	1815	2.0566	1.9947	0.90868	91.858	13596
U1490	A	24	H	5	43	219.63	244.81	242.64	1261	1583610	8722	2735	14919	2004	2.0317	1.9907	0.87184	91.792	13597
U1490	A	24	H	5	44	219.64	244.82	242.65	1192	1464640	7377	2128	13945	1826	2.068	1.9857	0.88292	91.711	13597
U1490	A	24	H	5	45	219.65	244.83	242.66	1363	1631260	8821	2665	15582	1771	2.0476	1.9835	0.9444	91.675	13598
U1490	A	24	H	5	46	219.66	244.84	242.67	1259	1468120	7258	2117	12783	1595	2.0794	2.0193	0.90387	92.259	13599
U1490	A	24	H	5	47	219.67	244.85	242.68	1322	1539630	6703	2208	13260	1529	2.1169	2.0236	0.93814	92.329	13599
U1490	A	24	H	5	48	219.68	244.86	242.69	1512	1655840	7514	2842	15525	1721	2.0858	1.9876	0.95525	91.742	13600
U1490	A	24	H	5	49	219.69	244.87	242.7	1426	1606460	7578	2563	14626	1956	2.0748	2.0003	0.87376	91.95	13601
U1490	A	24	H	5	50	219.7	244.88	242.71	1269	1544200	7101	2468	13737	1793	2.0873	2.0124	0.88431	92.147	13601
U1490	A	24	H	5	51	219.71	244.89	242.72	1110	1512570	7016	1959	12392	1501	2.1158	2.0493	0.91676	92.748	13602
U1490	A	24	H	5	52	219.72	244.9	242.73	828	1413020	5892	1831	10975	1160	2.1629	2.0782	0.97595	93.218	13603
U1490	A	24	H	5	53	219.73	244.91	242.74	871	1348210	5260	1606	9637	1395	2.1692	2.1082	0.83937	93.708	13603
U1490	A	24	H	5	54	219.74	244.92	242.75	970	1460990	5376	1569	10346	1287	2.2008	2.111	0.90519	93.752	13604
U1490	A	24	H	5	55	219.75	244.93	242.76	949	1450210	5529	1845	10461	1220	2.1817	2.1041	0.93321	93.641	13605
U1490	A	24	H	5	57	219.77	244.95	242.78	1084	1390030	5186	1433	10226	1253	2.1909	2.0896	0.91175	93.404	13606
U1490	A	24	H	5	58	219.78	244.96	242.79	1033	1362980	5065	1851	10667	1400	2.1637	2.0663	0.88191	93.025	13607
U1490	A	24	H	5	59	219.79	244.97	242.8	1124	1420940	5613	1956	12896	1465	2.1458	2.0058	0.94462	92.039	13607
U1490	A	24	H	5	60	219.8	244.98	242.81	1035	1519010	5887	1567	12742	1290	2.1913	2.0424	0.99465	92.635	13608
U1490	A	24	H	5	61	219.81	244.99	242.82	1263	1683140	6956	1843	14155	1647	2.1576	2.0381	0.93422	92.565	13609
U1490	A	24	H	5	62	219.82	245	242.83	1318	1732440	7095	2267	14107	1667	2.1471	2.0504	0.9275	92.766	13609
U1490	A	24	H	5	63	219.83	245.01	242.84	1418	1789190	7988	2812	16021	1416	2.118	2.0111	1.0536	92.125	13610
U1490	A	24	H	5	64	219.84	245.02	242.85	1194	1563210	7328	2068	14230	1575	2.1089	2.0058	0.95592	92.039	13611
U1490	A	24	H	5	65	219.85	245.03	242.86	1233	1374360	6978	1787	13096	1312	2.0846	1.9819	0.9992	91.649	13611
U1490	A	24	H	5	66	219.86	245.04	242.87	1089	1357120	6267	1671	12524	1488	2.1108	1.9987	0.92514	91.922	13612
U1490	A	24	H	5	67	219.87	245.05	242.88	993	1404990	6631	1847	13244	1471	2.1086	1.9943	0.95441	91.85	13613
U1490	A	24	H	5	68	219.88	245.06	242.89	1102	1456210	6719	2098	13516	1669	2.0992	1.9983	0.90839	91.917	13613
U1490	A	24	H	5	69	219.89	245.07	242.9	1069	1401200	5996	1993	11939	1291	2.1316	2.0323	0.96604	92.47	13614
U1490	A	24	H	5	70	219.9	245.08	242.91	1262	1508100	7313	2020	13015	1495	2.096	2.0238	0.9398	92.332	13615
U1490	A	24	H	5	71	219.91	245.09	242.92	1223	1615660	7715	2324	14757	1609	2.0987	2.0048	0.96244	92.022	13615
U1490	A	24	H	5	72	219.92	245.1	242.93	1533	1741370	8449	2531	16260	1830	2.0843	1.9906	0.94867	91.791	13616
U1490	A	24	H	5	73	219.93	245.11	242.94	1337	1653040	7817	2809	14938	1945	2.075	2.0068	0.88537	92.054	13617
U1490	A	24	H	5	74	219.94	245.12	242.95	1062	1448290	7157	1722	11961	1338	2.1086	2.0461	0.95131	92.696	13617
U1490	A	24	H	5	75	219.95	245.13	242.96	1267	1637520	7579	2496	13988	1484	2.1061	2.0308	0.97432	92.446	13618
U1490	A	24	H	5	76	219.96	245.14	242.97	1128	1522450	7475	2295	14605	1470	2.0902	1.9857	0.99718	91.711	13619
U1490	A	24	H	5	77	219.97	245.15	242.98	1141	1471490	6486	1669	12387	1395	2.1387	2.0365	0.94839	92.539	13619
U1490	A	24	H	5	78	219.98	245.16	242.99	1167	1664050	6830	1805	13266	1469	2.1692	2.0618	0.95572	92.951	13620
U1490	A	24	H	5	79	219.99	245.17	243	1230	1630160	5797	2081	12745	1475	2.1876	2.0669	0.93655	93.034	13621
U1490	A	24	H	5	80	220	245.18	243.01	1023	1512360	5351	1693	10203	1113	2.2168	2.1294	0.96223	94.053	13621
U1490	A	24	H	5	81	220.01	245.19	243.02	1005	1460360	4985	1543	9726	1000	2.2334	2.1338	0.98793	94.125	13622
U1490	A	24	H	5	82	220.02	245.2	243.03	939	1676940	4939	1458	10267	1064	2.3002	2.1751	0.9845	94.797	13623
U1490	A	24	H	5	83	220.03	245.21	243.04	955	1380100	4302	1297	8572	1254	2.2474	2.161	0.83478	94.567	13623
U1490	A	24	H	5	84	220.04	245.22	243.05	967	1489260	4350	1073	9407	1252	2.2898	2.157	0.87585	94.503	13624
U1490	A	24	H	5	85	220.05	245.23	243.06	1060	1633900	4453	960	10220	1296	2.3229	2.1609	0.89685	94.566	13625
U1490	A	24	H	5	86	220.06	245.24	243.07	768	1440250	3924	1149	8367	880	2.331	2.1977	0.97809	95.166	13625
U1490	A	24	H	5	87	220.07	245.25	243.08	856	1336310	3865	1001	7845	1033	2.2963	2.1863	0.88049	94.981	13626
U1490	A	24	H	5	88	220.08	245.26	243.09	780	1395420	3895	843	7830	1134	2.3218	2.2097	0.83915	95.362	13627
U1490	A	24	H	5	90	220.09	245.27	243.1	858	1517480	4116	1477	8882	878	2.3161	2.1926	1.005	95.082	13627
U1490	A	24	H	5	90	220.1	245.28	243.11	1016	1586080	4858	1929	9693	1192	2.2463	2.1706	0.91018	94.724	13628
U1490	A	24	H	5	91	220.11	245.29	243.12	1049	1551960	5271	1489	10524	1129	2.2396	2.1274	0.96949	94.021	13629
U1490	A	24	H	5	92	220.12	245.3	243.13	1103	1601330	5621	1568	11033	1359	2.2199	2.1204	0.90947	93.906	13629
U1490	A	24	H	5	93	220.13	245.31	243.14	1169	1660330	6355	1747	12493	1357	2.1937	2.0847	0.96409	93.324	13630
U1490	A	24	H	5	94	220.14	245.32	243.15	1151	1594990	6449	1439	11984	1452	2.1819	2.0843	0.91664	93.318	13631
U1490	A	24	H	5	95	220.15	245.33	243.16	1239	1745500	7505	1698	13668	1449	2.1667	2.0685	0.97464	93.061	13631
U1490	A	24	H	5	96	220.16	245.34	243.17	1314	1754480	7539	1786	14610	1521	2.1592	2.0421	0.98252	92.63	13632
U1490	A	24	H	5	97	220.17	245.35	243.18	1095	1458530	6179	1648	11637	1486	2.1465	2.059	0.89382	92.906	13633
U1490	A	24	H	5	98	220.18	245.36	243.19	969	1396420	6247	1668	11700	1470	2.1299	2.0423	0.90087	92.633	13633
U1490	A	24	H	5	99	220.19	245.37	243.2	1175	1520740	6897	2057	12952	1676	2.11	2.032	0.88806	92.466	13634
U1490	A	24	H	5	100	220.2	245.38	243.21	1264	1650870	7548	1608	14503	1468	2.1426	2.02	0.99473	92.269	13635
U1490	A	24	H	5	101	220.21	245.39	243.22	1292	1611640	7182	1746	14304	1553	2.1364	2.0143	0.96429	92.176	13635
U1490	A	24	H	5	102	220.22	245.4	243.23	1238	1467870	6931	1660	12555	1214	2.1236	2.027	1.0146	92.384	13636
U1490	A	24	H	5	103	220.23	245.41	243.24	1195	1480360	7268	1326	12897	1530	2.1166	2.0214	0.9258	92.293	13637
U1490	A	24	H	5	104	220.24	245.42	243.25	1301	1580020	7909	1951	14182	1711	2.089	2.0088	0.91849	92.088	13637
U1490	A	24	H	5	105	220.25	245.43	243.26	1316	1512900	8579	1943	14787	1913	2.0415	1.9729	0.88817	91.502	13638
U1490	A	24	H	5	106	220.26	245.44	243.27	1526	1573390	9613	2160	16150	2142	2.0082	1.9495	0.87735	91.12	13638
U1490	A	24	H	5	107	220.27	245.45	243.28	1390	1673580	9600	2230	16194	2001	2.0412	1.9785	0.90811	91.594	13639
U1490	A	24	H	5	108	220.28	245.46	243.29	1466	1625020	9396	2009	16730	2095	2.0358	1.9509	0.90231	91.144	13640
U1490	A	24	H	5	109	220.29	245.47	243.3	1392	1609510	8545	2016	15074	1850	2.0667	1.9901	0.91106	91.783	13640
U1490	A	24	H	5	110	220.3	245.48	243.31	1339	1503870	8294	1803	13790	1947	2.0507	1.9974	0.8502	91.902	13641
U1490	A	24	H	5	111	220.31	245.49	243.32	1340	1573770	7732	1703	14101	1746	2.0993	2.0083	0.90721	92.079	13642
U1490	A	24	H	5	112	220.32	245.5	243.33	1589	1791140	7645	2006	15252	1754	2.1394	2.0268	0.9393	92.38	13642
U1490	A	24	H	5	113	220.33	245.51	243.34	1076	1478620	6098	1458	11081	1311	2.1723	2.085	0.92698	93.33	13643
U1490	A	24	H	5	114	220.34	245.52	243.35	1089	1501240	5707	1452	10400	1203	2.201	2.1162	0.93677	93.837	13643
U1490	A	24	H	5	115	220.35	245.53	243.36	1023	1476250	5494	1220	9919	1307	2.2128	2.1301	0.88019	94.064	13644
U1490	A	24	H	5	116	220.36	245.54	243.37	1051	1522840	5632	1591	10116	989	2.2159	2.1347	1.0098	94.139	13645
U1490	A	24	H	5	117	220.37	245.55	243.38	994	1486760	5171	1492	9071	1201	2.2249	2.1694	0.87811	94.705	13645
U1490	A	24	H	5	118	220.38	245.56	243.39	1062	1601190	4967	1638	9780	1315	2.2511	2.1693	0.87141	94.704	13646
U1490	A	24	H	5	119	220.39	245.57	243.4	1078	1612430	4746	1103	10216	1232	2.2958	2.1546	0.91867	94.464	13647
U1490	A	24	H	5	120	220.4	245.58	243.41	1197	1623250	5620	1232	10934	1327	2.2384	2.1265	0.91591	94.005	13647
U1490	A	24	H	5	121	220.41	245.59	243.42	1020	1589530	5125	1400	9990	1256	2.2567	2.1595	0.90058	94.543	13648
U1490	A	24	H	5	122	220.42	245.6	243.43	820	1492460	4503	1333	8305	1138	2.2821	2.2137	0.8632	95.426	13649
U1490	A	24	H	5	123	220.43	245.61	243.44	966	1424520	4875	1021	8538	1016	2.2573	2.1758	0.92446	94.808	13649
U1490	A	24	H	5	124	220.44	245.62	243.45	848	1395360	4158	1265	8489	1060	2.2795	2.1745	0.90355	94.787	13650
U1490	A	24	H	5	125	220.45	245.63	243.46	1040	1538660	5163	1084	10514	1107	2.2632	2.1244	0.97762	93.972	13650
U1490	A	24	H	5	126	220.46	245.64	243.47	1107	1643290	5764	1806	11925	1286	2.2173	2.1007	0.96722	93.585	13651
U1490	A	24	H	5	127	220.47	245.65	243.48	890	1407960	4921	1367	9638	1214	2.2247	2.1262	0.89977	94.001	13652
U1490	A	24	H	5	128	220.48	245.66	243.49	915	1400050	4745	1854	9350	1211	2.2054	2.1348	0.88767	94.141	13652
U1490	A	24	H	5	129	220.49	245.67	243.5	956	1358100	4739	1470	9000	1360	2.2022	2.1348	0.8207	94.142	13653
U1490	A	24	H	5	130	220.5	245.68	243.51	1069	1644850	5881	1386	11684	1373	2.229	2.1105	0.92992	93.745	13654
U1490	A	24	H	5	131	220.51	245.69	243.52	956	1547930	5686	1498	11006	1131	2.2226	2.1119	0.98817	93.768	13654
U1490	A	24	H	5	132	220.52	245.7	243.53	1195	1657820	6488	1620	12784	1278	2.195	2.0741	1.0001	93.151	13655
U1490	A	24	H	5	133	220.53	245.71	243.54	1072	1517850	6066	1822	11492	1294	2.1703	2.0821	0.94846	93.282	13656
U1490	A	24	H	5	134	220.54	245.72	243.55	1135	1434820	5824	1847	10847	1346	2.1502	2.0783	0.90626	93.22	13656
U1490	A	24	H	5	135	220.55	245.73	243.56	1156	1647920	6656	2255	12473	1309	2.1609	2.0825	0.97903	93.288	13657
U1490	A	24	H	5	136	220.56	245.74	243.57	1220	1575880	6358	1510	12452	1347	2.179	2.0617	0.96587	92.949	13657
U1490	A	24	H	5	137	220.57	245.75	243.58	1105	1489380	6946	1714	12550	1611	2.117	2.0377	0.89155	92.559	13658
U1490	A	24	H	5	138	220.58	245.76	243.59	1365	1538750	7436	2412	13321	1429	2.0854	2.0203	0.9695	92.274	13659
U1490	A	24	H	5	139	220.59	245.77	243.6	1169	1375750	5952	2029	11439	1424	2.1143	2.0379	0.90488	92.562	13659
U1490	A	24	H	5	140	220.6	245.78	243.61	1293	1518850	6626	2366	13177	1464	2.1115	2.021	0.95428	92.287	13660
U1490	A	24	H	5	141	220.61	245.79	243.62	1309	1543130	7213	2077	14108	1653	2.1002	2.0004	0.93119	91.951	13661
U1490	A	24	H	5	142	220.62	245.8	243.63	1194	1434180	6722	2383	12578	1502	2.0847	2.0176	0.92294	92.231	13661
U1490	A	24	H	5	143	220.63	245.81	243.64	1115	1350440	6316	1923	10873	1386	2.0995	2.0517	0.89459	92.787	13662
U1490	A	24	H	5	144	220.64	245.82	243.65	1171	1517260	6535	2019	12623	1346	2.1369	2.0414	0.97212	92.618	13662
U1490	A	24	H	5	145	220.65	245.83	243.66	1143	1477300	6376	2225	12151	1664	2.1123	2.0458	0.86346	92.691	13663
U1490	A	24	H	5	146	220.66	245.84	243.67	1131	1502800	6641	1797	12407	1455	2.1346	2.0453	0.9308	92.683	13664
U1490	A	24	H	5	147	220.67	245.85	243.68	1234	1495260	6647	1786	12588	1661	2.1206	2.0341	0.87959	92.5	13664
U1490	A	24	H	5	148	220.68	245.86	243.69	1146	1492200	6083	2303	11555	1439	2.1336	2.07	0.90471	93.085	13665
U1490	A	24	H	5	149	220.69	245.87	243.7	1163	1521060	6558	2119	12469	1668	2.1211	2.0476	0.87364	92.72	13666
U1490	A	24	H	6	2	220.72	245.9	243.73	1151	1382100	5913	1882	10899	1055	2.1405	2.0596	1.0141	92.915	13668
U1490	A	24	H	6	3	220.73	245.91	243.74	1077	1436360	6030	1505	11543	1315	2.1604	2.0562	0.94339	92.86	13668
U1490	B	25	H	5	36	223.96	246.06	243.75	1015	1506960	6134	1903	11985	1603	2.1505	2.0642	0.8737	92.99	13669
U1490	B	25	H	5	37	223.97	246.07	243.76	1015	1459930	6416	1596	10982	1284	2.151	2.0853	0.93212	93.333	13669
U1490	B	25	H	5	38	223.98	246.08	243.77	1049	1478980	5734	1547	10905	1190	2.1913	2.0924	0.96208	93.451	13670
U1490	B	25	H	5	39	223.99	246.09	243.78	1072	1493000	5408	1869	11208	1214	2.1935	2.0849	0.96531	93.327	13671
U1490	B	25	H	5	40	224	246.1	243.79	1066	1549520	5796	2259	11182	1654	2.1578	2.1021	0.82998	93.608	13671
U1490	B	25	H	5	41	224.01	246.11	243.8	1142	1522300	5653	1816	11079	1481	2.1785	2.0954	0.87395	93.499	13672
U1490	B	25	H	5	42	224.02	246.12	243.81	1065	1478400	5454	1699	10815	1317	2.1905	2.095	0.91444	93.492	13673
U1490	B	25	H	5	43	224.03	246.13	243.82	1135	1494610	5394	1766	11550	1285	2.1932	2.0712	0.95368	93.105	13673
U1490	B	25	H	5	44	224.04	246.14	243.83	980	1414630	5259	1966	10028	1384	2.1689	2.1089	0.86008	93.719	13674
U1490	B	25	H	5	45	224.05	246.15	243.84	964	1408010	5096	1715	9692	1236	2.1938	2.121	0.89439	93.916	13674
U1490	B	25	H	5	46	224.06	246.16	243.85	1016	1430340	5223	1477	9883	1351	2.198	2.1181	0.86423	93.868	13675
U1490	B	25	H	5	47	224.07	246.17	243.86	883	1393790	5218	1374	9542	1035	2.2143	2.1261	0.9647	93.999	13676
U1490	B	25	H	5	48	224.08	246.18	243.87	992	1502080	5722	1839	10964	1245	2.1856	2.0991	0.9448	93.559	13676
U1490	B	25	H	5	49	224.09	246.19	243.88	1109	1471980	5217	1881	10865	1388	2.1859	2.0897	0.89364	93.405	13677
U1490	B	25	H	5	50	224.1	246.2	243.89	1049	1509330	6104	2156	12290	1581	2.1418	2.0537	0.89062	92.819	13678
U1490	B	25	H	5	51	224.11	246.21	243.9	1171	1555670	6821	2001	12646	1673	2.125	2.0515	0.87846	92.783	13678
U1490	B	25	H	5	52	224.12	246.22	243.91	1205	1610690	7101	2313	13506	1395	2.1273	2.0394	0.98595	92.586	13679
U1490	B	25	H	5	53	224.13	246.23	243.92	1173	1555270	7372	2365	13579	1538	2.0967	2.023	0.94591	92.318	13680
U1490	B	25	H	5	54	224.14	246.24	243.93	1319	1515950	7483	2502	13262	1717	2.066	2.0169	0.88784	92.219	13680
U1490	B	25	H	5	55	224.15	246.25	243.94	1244	1499940	7470	2515	14404	1609	2.0676	1.9816	0.95193	91.644	13681
U1490	B	25	H	5	56	224.16	246.26	243.95	1219	1481000	6824	2432	13928	1489	2.0927	1.9902	0.97099	91.785	13681
U1490	B	25	H	5	57	224.17	246.27	243.96	1129	1331230	6068	2100	12221	1534	2.0896	1.9988	0.90128	91.924	13682
U1490	B	25	H	5	62	224.21	246.31	244.01	1369	1620020	8671	2821	16202	1946	2.0391	1.9647	0.92043	91.369	13685
U1490	B	25	H	5	62	224.22	246.32	244.01	1452	1634180	9043	2756	16390	1905	2.0327	1.9619	0.93468	91.322	13685
U1490	B	25	H	5	63	224.23	246.33	244.02	1450	1580310	8163	2517	15050	1715	2.0574	1.9813	0.94327	91.639	13686
U1490	B	25	H	5	64	224.24	246.34	244.03	1296	1637530	7142	2753	15363	1502	2.1106	1.9925	1.0098	91.822	13687
U1490	B	25	H	5	65	224.25	246.35	244.04	1304	1647030	7906	3151	16214	1839	2.0644	1.9732	0.94531	91.508	13687
U1490	B	25	H	5	66	224.26	246.36	244.05	1234	1515000	7094	2577	15199	1824	2.0756	1.9647	0.92079	91.369	13688
U1490	B	25	H	5	67	224.27	246.37	244.06	1078	1494070	6300	2291	13848	1415	2.1297	2.0004	0.99063	91.951	13688
U1490	B	25	H	5	68	224.28	246.38	244.07	1216	1538360	6622	2552	14524	1374	2.1165	1.9901	1.0241	91.782	13689
U1490	B	25	H	5	69	224.29	246.39	244.08	1094	1491620	6458	2488	13923	1069	2.128	1.9971	1.1148	91.896	13690
U1490	B	25	H	5	70	224.3	246.4	244.09	1160	1454120	6378	2195	13274	1242	2.1222	2.0032	1.0289	91.996	13690
U1490	B	25	H	5	71	224.31	246.41	244.1	1310	1549360	6790	2004	14548	1409	2.129	1.9899	1.0139	91.779	13691
U1490	B	25	H	5	72	224.32	246.42	244.11	1220	1529370	6579	2325	13363	1519	2.1184	2.0207	0.94435	92.281	13692
U1490	B	25	H	5	73	224.33	246.43	244.12	1257	1640700	6604	2017	14102	1680	2.1521	2.0287	0.92397	92.411	13692
U1490	B	25	H	5	74	224.34	246.44	244.13	1160	1572000	6786	2431	14040	1501	2.1217	2.0146	0.97099	92.182	13693
U1490	B	25	H	5	75	224.35	246.45	244.14	1237	1527550	6301	2037	13523	1439	2.1421	2.0149	0.97301	92.187	13693
U1490	B	25	H	5	76	224.36	246.46	244.15	1231	1506120	6310	2177	13440	1508	2.1276	2.0114	0.95	92.13	13694
U1490	B	25	H	5	77	224.37	246.47	244.16	1162	1458250	6614	2193	12851	1425	2.1072	2.0173	0.95512	92.226	13695
U1490	B	25	H	5	78	224.38	246.48	244.17	1293	1532460	7486	2050	14021	1577	2.0918	2.0003	0.94895	91.949	13695
U1490	B	25	H	5	79	224.39	246.49	244.18	1339	1537880	7978	2438	15142	1760	2.0561	1.9699	0.93467	91.454	13696
U1490	B	25	H	5	80	224.4	246.5	244.19	1190	1479150	7018	2185	14061	1555	2.0927	1.9867	0.95629	91.727	13697
U1490	B	25	H	5	81	224.41	246.51	244.2	1224	1498260	6859	2183	13970	1795	2.0942	1.9939	0.89113	91.845	13697
U1490	B	25	H	5	82	224.42	246.52	244.21	1004	1401940	5577	1906	12068	1088	2.1656	2.0304	1.045	92.439	13698
U1490	B	25	H	5	83	224.43	246.53	244.22	1192	1549020	5756	1810	11845	1512	2.1785	2.0749	0.89398	93.164	13699
U1490	B	25	H	5	84	224.44	246.54	244.23	1159	1659160	5993	1524	11946	1276	2.222	2.1025	0.97137	93.614	13699
U1490	B	25	H	5	85	224.45	246.55	244.24	1038	1660130	5690	2008	10557	1223	2.2219	2.1559	0.93611	94.484	13700
U1490	B	25	H	5	86	224.46	246.56	244.25	1102	1644370	5780	1757	10417	1417	2.2136	2.1546	0.86637	94.463	13700
U1490	B	25	H	5	87	224.47	246.57	244.26	1053	1564350	5475	1852	10521	1079	2.2185	2.1309	0.98904	94.076	13701
U1490	B	25	H	5	88	224.48	246.58	244.27	1087	1598590	5136	1878	9831	1054	2.2421	2.1656	0.96976	94.643	13702
U1490	B	25	H	5	89	224.49	246.59	244.28	1056	1673170	5734	2027	11121	1519	2.2092	2.138	0.86459	94.193	13702
U1490	B	25	H	5	90	224.5	246.6	244.29	1065	1669510	5659	1794	10620	1411	2.2257	2.155	0.8766	94.469	13703
U1490	B	25	H	5	91	224.51	246.61	244.3	1035	1684140	5905	1730	11128	1491	2.2194	2.1413	0.87294	94.247	13704
U1490	B	25	H	5	92	224.52	246.62	244.31	1009	1710150	5282	1957	10616	1073	2.2636	2.1676	0.99536	94.676	13704
U1490	B	25	H	5	93	224.53	246.63	244.32	1094	1678900	5741	1845	11084	1274	2.227	2.1394	0.93953	94.217	13705
U1490	B	25	H	5	94	224.54	246.64	244.33	1203	1660030	5918	2276	12003	1321	2.19	2.0993	0.95839	93.563	13706
U1490	B	25	H	5	95	224.55	246.65	244.34	1105	1550050	6816	2468	13045	1376	2.1198	2.0396	0.97683	92.589	13706
U1490	B	25	H	5	96	224.56	246.66	244.35	1374	1638970	7634	2267	15037	1751	2.0998	1.9994	0.93388	91.935	13707
U1490	B	25	H	5	97	224.57	246.67	244.36	1628	1630830	8845	2873	17153	1999	2.0264	1.9387	0.93353	90.945	13707
U1490	B	25	H	5	98	224.58	246.68	244.37	1436	1539890	9015	2773	16690	2016	2.0045	1.9292	0.91797	90.79	13708
U1490	B	25	H	5	99	224.59	246.69	244.38	1471	1591490	8526	2954	16782	2017	2.0266	1.9405	0.92014	90.974	13709
U1490	B	25	H	5	100	224.6	246.7	244.39	1485	1593680	7809	2700	16880	1735	2.0648	1.9384	0.98807	90.94	13709
U1490	B	25	H	5	101	224.61	246.71	244.4	1704	1566740	10231	3239	19297	2273	1.9533	1.8728	0.92889	89.87	13710
U1490	B	25	H	5	102	224.62	246.72	244.41	1546	1531540	10400	2594	17940	2402	1.9562	1.8954	0.87325	90.239	13711
U1490	B	25	H	5	103	224.63	246.73	244.42	1700	1602670	10834	3225	17955	2606	1.9409	1.9114	0.83821	90.5	13711
U1490	B	25	H	5	104	224.64	246.74	244.43	1496	1606610	10949	3019	18199	2392	1.9541	1.9116	0.88129	90.503	13712
U1490	B	25	H	5	105	224.65	246.75	244.44	1573	1571010	10337	2962	18570	2266	1.9622	1.8921	0.91355	90.185	13712
U1490	B	25	H	5	108	224.68	246.78	244.47	1699	1593130	11064	2574	20112	2743	1.9451	1.8636	0.86523	89.721	13714
U1490	B	25	H	5	109	224.69	246.79	244.48	1794	1580460	10897	2536	19318	2460	1.9511	1.8743	0.89503	89.895	13715
U1490	B	25	H	5	110	224.7	246.8	244.49	1604	1625930	10161	2001	18317	2448	2.0012	1.9118	0.87404	90.506	13716
U1490	B	25	H	5	111	224.71	246.81	244.5	1428	1642490	10063	1978	17311	2374	2.0157	1.9428	0.86284	91.011	13716
U1490	B	25	H	5	112	224.72	246.82	244.51	1481	1632220	8857	1684	16373	1850	2.0706	1.961	0.94696	91.309	13717
U1490	B	25	H	5	113	224.73	246.83	244.52	1480	1634860	8740	1934	15816	2159	2.0577	1.9755	0.86484	91.545	13718
U1490	B	25	H	5	114	224.74	246.84	244.53	1418	1618470	7631	1716	15365	1688	2.1138	1.9842	0.95916	91.687	13718
U1490	B	25	H	5	115	224.75	246.85	244.54	1364	1632540	7743	2005	15397	1852	2.1001	1.9886	0.9198	91.758	13719
U1490	B	25	H	5	116	224.76	246.86	244.55	1432	1610110	8072	2045	15294	1641	2.0866	1.9835	0.96941	91.675	13719
U1490	B	25	H	5	117	224.77	246.87	244.56	1380	1575520	7957	2454	15132	1631	2.0696	1.9796	0.96744	91.612	13720
U1490	B	25	H	5	118	224.78	246.88	244.57	1310	1526950	7373	2400	13946	2011	2.0668	2.0004	0.84104	91.95	13721
U1490	B	25	H	5	119	224.79	246.89	244.58	1413	1582980	7489	2467	13878	1828	2.079	2.015	0.88035	92.189	13721
U1490	B	25	H	5	120	224.8	246.9	244.59	1307	1595400	7494	2653	14027	1711	2.0834	2.0172	0.91371	92.225	13722
U1490	B	25	H	5	121	224.81	246.91	244.6	1541	1623070	7955	2922	15274	1745	2.0592	1.9846	0.94216	91.694	13723
U1490	B	25	H	5	122	224.82	246.92	244.61	1436	1596840	6896	2129	13450	1572	2.1229	2.0305	0.93227	92.441	13723
U1490	B	25	H	5	123	224.83	246.93	244.62	1224	1580800	6342	2380	12241	1740	2.1312	2.0697	0.84727	93.079	13724
U1490	B	25	H	5	124	224.84	246.94	244.63	1201	1622300	6396	2214	12598	1494	2.1569	2.0703	0.92595	93.089	13724
U1490	B	25	H	5	125	224.85	246.95	244.64	1207	1604580	6800	2505	12572	1732	2.1174	2.0661	0.86086	93.022	13725
U1490	B	25	H	5	126	224.86	246.96	244.65	1218	1603310	6616	2206	12657	1771	2.1327	2.0628	0.85411	92.967	13726
U1490	B	25	H	5	127	224.87	246.97	244.66	1139	1631700	6286	2310	12618	1570	2.1594	2.0741	0.90509	93.152	13726
U1490	B	25	H	5	128	224.88	246.98	244.67	1110	1622860	6188	2096	11846	1565	2.1705	2.0978	0.87906	93.538	13727
U1490	B	25	H	5	129	224.89	246.99	244.68	1389	1659580	6798	2232	11947	1383	2.148	2.095	0.93644	93.492	13728
U1490	B	25	H	5	130	224.9	247	244.69	1147	1604410	6349	2581	11256	1462	2.1431	2.1118	0.88644	93.766	13728
U1490	B	25	H	5	131	224.91	247.01	244.7	1089	1602530	5951	2268	10798	1327	2.1781	2.1297	0.91047	94.058	13729
U1490	B	25	H	5	133	224.93	247.03	244.72	1120	1583690	5914	1856	10597	1608	2.1786	2.1309	0.8189	94.077	13730
U1490	B	25	H	5	134	224.94	247.04	244.73	1114	1549140	5367	1822	9763	1410	2.2027	2.1536	0.84036	94.447	13731
U1490	B	25	H	5	135	224.95	247.05	244.74	1166	1615740	5460	1841	10592	1168	2.2245	2.138	0.95754	94.194	13731
U1490	B	25	H	5	136	224.96	247.06	244.75	1089	1626530	5646	1979	10040	1225	2.2139	2.1648	0.9136	94.63	13732
U1490	B	25	H	5	137	224.97	247.07	244.76	1107	1722970	5856	2177	10421	1599	2.2053	2.1745	0.81406	94.788	13733
U1490	B	25	H	5	138	224.98	247.08	244.77	1147	1731920	5893	2259	11032	1443	2.2074	2.1529	0.88339	94.436	13733
U1490	B	25	H	5	142	225.03	247.12	244.81	1359	1767180	6535	2232	13193	1483	2.1825	2.0844	0.9492	93.319	13736
U1490	B	25	H	5	143	225.03	247.13	244.82	1301	1801400	7134	2474	13936	1450	2.1636	2.0727	0.98277	93.129	13737
U1490	B	25	H	5	144	225.04	247.14	244.83	1273	1773660	7177	2584	14028	1518	2.1502	2.0642	0.96572	92.989	13737
U1490	B	25	H	5	145	225.05	247.15	244.84	1409	1666340	8126	2910	14648	1998	2.0621	2.0161	0.86518	92.206	13738
U1490	B	25	H	5	146	225.06	247.16	244.85	1522	1720910	7344	2401	13915	1581	2.1269	2.0472	0.94455	92.713	13738
U1490	B	25	H	5	147	225.07	247.17	244.86	1348	1727220	7814	3150	14836	1810	2.0875	2.0283	0.91364	92.405	13739
U1490	B	25	H	6	2	225.12	247.22	244.91	1417	1719240	7811	2563	15442	1619	2.1079	2.0085	0.97946	92.083	13742
U1490	B	25	H	6	3	225.13	247.23	244.92	1449	1742060	7325	2710	15147	1661	2.1223	2.0211	0.95996	92.287	13743
U1490	B	25	H	6	4	225.14	247.24	244.93	1494	1737480	7478	2659	14813	1603	2.1182	2.0275	0.96571	92.393	13743
U1490	B	25	H	6	5	225.15	247.25	244.94	1477	1734120	7384	2079	13780	1730	2.1363	2.0556	0.9012	92.85	13744
U1490	B	25	H	6	6	225.16	247.26	244.95	1442	1677480	7342	2442	13629	1637	2.1153	2.0465	0.92042	92.702	13745
U1490	B	25	H	6	7	225.17	247.27	244.96	1217	1688660	6304	2100	12968	1537	2.18	2.0757	0.9262	93.178	13745
U1490	B	25	H	6	8	225.18	247.28	244.97	1289	1737110	5989	2232	12435	1421	2.2012	2.1023	0.94205	93.612	13746
U1490	B	25	H	6	9	225.19	247.29	244.98	1239	1742060	5854	2017	12124	1359	2.2212	2.1152	0.95043	93.821	13747
U1490	B	25	H	6	10	225.2	247.3	244.99	1305	1754190	6259	2061	12495	1061	2.2153	2.1042	1.071	93.642	13747
U1490	B	25	H	6	11	225.21	247.31	245	1188	1751940	5981	1823	12340	1407	2.2265	2.1123	0.94302	93.774	13748
U1490	B	25	H	6	14	225.24	247.34	245.03	1202	1665810	5209	2075	11958	1352	2.2287	2.1024	0.94668	93.612	13750
U1490	B	25	H	6	15	225.25	247.35	245.04	1220	1703270	6039	2265	12011	1558	2.1867	2.1097	0.88701	93.732	13750
U1490	B	25	H	6	16	225.26	247.36	245.05	1301	1720840	5272	1910	11709	1222	2.2487	2.1215	0.98145	93.923	13751
U1490	B	25	H	6	17	225.27	247.37	245.06	1186	1703340	5780	2426	12350	1345	2.2004	2.0998	0.96294	93.571	13752
U1490	B	25	H	6	18	225.28	247.38	245.07	1262	1729740	6866	2216	13685	1479	2.1653	2.0634	0.96628	92.978	13752
U1490	B	25	H	6	19	225.29	247.39	245.08	1455	1706500	7389	2536	14821	1415	2.1251	2.0206	1.0201	92.279	13753
U1490	B	25	H	6	20	225.3	247.4	245.09	1423	1687650	7261	2826	14930	1618	2.1091	2.0137	0.96508	92.167	13754
U1490	B	25	H	6	21	225.31	247.41	245.1	1509	1713740	6891	2478	14603	1636	2.1365	2.0268	0.95066	92.381	13754
U1490	B	25	H	6	22	225.32	247.42	245.11	1494	1673740	7768	2986	14909	1588	2.0827	2.0088	0.9726	92.087	13755
U1490	B	25	H	6	23	225.33	247.43	245.12	1583	1692370	8109	2978	17197	1825	2.0673	1.9548	0.97419	91.207	13755
U1490	B	25	H	6	24	225.34	247.44	245.13	1657	1740710	9041	3295	17988	1829	2.0415	1.9475	0.99277	91.088	13756
U1490	B	25	H	6	25	225.35	247.45	245.14	1684	1711260	9043	3329	17733	2040	2.0266	1.9451	0.93915	91.05	13757
U1490	B	25	H	6	26	225.36	247.46	245.15	1611	1673200	8434	3423	16461	1847	2.0384	1.9665	0.94999	91.399	13757
U1490	B	25	H	6	27	225.37	247.47	245.16	1373	1655010	7394	2955	15098	1702	2.0909	2.0021	0.94796	91.978	13758
U1490	B	25	H	6	28	225.38	247.48	245.17	1508	1651600	6850	2616	14441	1684	2.1155	2.0152	0.93326	92.191	13759
U1490	B	25	H	6	29	225.39	247.49	245.18	1178	1687610	5998	2605	13214	1537	2.1735	2.0692	0.93436	93.071	13759
U1490	B	25	H	6	30	225.4	247.5	245.19	1316	1782240	7001	2148	13724	1804	2.1622	2.0737	0.88124	93.145	13760
U1490	B	25	H	6	31	225.41	247.51	245.2	1365	1768610	6252	2364	13619	1576	2.1848	2.072	0.93659	93.117	13761
U1490	B	25	H	6	32	225.42	247.52	245.21	1323	1739550	6683	2751	13602	1596	2.1487	2.0665	0.93057	93.028	13761
U1490	B	25	H	6	33	225.43	247.53	245.22	1493	1714940	7067	2369	14255	1747	2.1313	2.037	0.91167	92.547	13762
U1490	B	25	H	6	34	225.44	247.54	245.23	1351	1718400	7297	2409	14564	1357	2.1412	2.0333	1.0307	92.487	13762
U1490	B	25	H	6	35	225.45	247.55	245.24	1407	1731970	7308	2335	14683	1751	2.1313	2.032	0.92353	92.465	13763
U1490	B	25	H	6	36	225.46	247.56	245.25	1417	1710220	7965	2540	15243	1929	2.0916	2.0114	0.89774	92.129	13764
U1490	B	25	H	6	37	225.47	247.57	245.26	1294	1632400	6938	1897	13752	1520	2.1465	2.0354	0.95652	92.521	13764
U1490	B	25	H	6	38	225.48	247.58	245.27	1518	1669100	7552	2487	14779	1626	2.1025	2.0104	0.95852	92.113	13765
U1490	B	25	H	6	39	225.49	247.59	245.28	1424	1614540	8060	2361	15142	1855	2.0713	1.9888	0.91184	91.762	13766
U1490	B	25	H	6	40	225.5	247.6	245.29	1413	1558140	8557	2182	14969	1896	2.045	1.9782	0.89735	91.589	13766
U1490	B	25	H	6	41	225.51	247.61	245.3	1492	1662360	9018	2867	16881	2055	2.0323	1.9565	0.91459	91.236	13767
U1490	B	25	H	6	42	225.52	247.62	245.31	1418	1651460	7570	2058	14964	1354	2.1244	2.0035	1.0434	92.001	13768
U1490	B	25	H	6	43	225.53	247.63	245.32	1292	1570780	7577	2278	15492	1819	2.0833	1.9712	0.93027	91.475	13768
U1490	B	25	H	6	44	225.54	247.64	245.33	1565	1547630	9241	2799	17362	2076	1.9943	1.9126	0.92237	90.519	13769
U1490	B	25	H	6	45	225.55	247.65	245.34	1493	1411310	9645	2475	15803	1871	1.9597	1.9117	0.92667	90.505	13769
U1490	B	25	H	6	48	225.59	247.68	245.38	1683	1675640	10138	3389	18314	2395	1.9785	1.9232	0.88348	90.693	13772
U1490	B	25	H	6	49	225.59	247.69	245.38	1825	1735900	10339	3599	19324	2225	1.9845	1.9142	0.93877	90.546	13772
U1490	B	25	H	6	50	225.6	247.7	245.39	1842	1808710	10835	3529	19691	2354	1.9888	1.9243	0.92246	90.71	13773
U1490	B	25	H	6	51	225.61	247.71	245.4	1751	1772180	9743	2971	18357	1968	2.0328	1.9451	0.96978	91.05	13773
U1490	B	25	H	6	52	225.62	247.72	245.41	1842	1781490	9922	3714	19675	2083	2.0062	1.918	0.97523	90.608	13774
U1490	B	25	H	6	53	225.63	247.73	245.42	1746	1819090	10020	3736	20085	2215	2.0115	1.9208	0.9575	90.653	13774
U1490	B	25	H	6	54	225.64	247.74	245.43	1647	1747750	10136	3240	19658	2271	2.0046	1.914	0.93732	90.542	13775
U1490	B	25	H	6	55	225.65	247.75	245.44	1416	1620710	8133	2975	16124	1859	2.0519	1.9657	0.93819	91.385	13776
U1490	B	25	H	6	56	225.66	247.76	245.45	1779	1737810	8688	3491	17772	2127	2.0336	1.9488	0.92197	91.11	13776
U1490	B	25	H	6	57	225.67	247.77	245.46	1569	1738450	8831	3023	17568	1899	2.0548	1.9583	0.9662	91.264	13777
U1490	B	25	H	6	58	225.68	247.78	245.47	1548	1709130	8808	3191	17264	2006	2.041	1.9583	0.93481	91.265	13778
U1490	B	25	H	6	59	225.69	247.79	245.48	1774	1659350	9754	3346	18487	2317	1.9846	1.9133	0.90194	90.531	13778
U1490	B	25	H	6	60	225.7	247.8	245.49	1874	1626730	9618	3398	19066	2239	1.9776	1.8903	0.93021	90.157	13779
U1490	B	25	H	6	61	225.71	247.81	245.5	1653	1672050	8447	3532	17830	1958	2.0304	1.9336	0.95934	90.862	13780
U1490	B	25	H	6	62	225.72	247.82	245.51	1640	1693820	9047	3269	18797	2159	2.0216	1.9185	0.93984	90.615	13780
U1490	B	25	H	6	63	225.73	247.83	245.52	1543	1693700	8797	2813	18589	2127	2.0447	1.9249	0.94149	90.721	13781
U1490	B	25	H	6	64	225.74	247.84	245.53	1723	1718080	9068	3438	20207	2075	2.0227	1.894	0.98848	90.217	13781
U1490	B	25	H	6	65	225.75	247.85	245.54	1632	1717800	8682	2997	19587	2183	2.0448	1.9082	0.95291	90.449	13782
U1490	B	25	H	6	66	225.76	247.86	245.55	1540	1686740	9166	3584	19189	2388	2.0049	1.9105	0.90502	90.485	13783
U1490	B	25	H	6	67	225.77	247.87	245.56	1697	1670830	9526	3133	19291	2371	1.9995	1.901	0.91042	90.33	13783
U1490	B	25	H	6	68	225.78	247.88	245.57	1774	1618340	10187	3476	19960	2376	1.9583	1.8719	0.92431	89.857	13784
U1490	B	25	H	6	69	225.79	247.89	245.58	1730	1712800	10982	3451	21142	2346	1.9663	1.8744	0.95482	89.897	13785
U1490	B	25	H	6	70	225.8	247.9	245.59	1849	1720930	11158	3968	21401	2827	1.9391	1.8693	0.87911	89.815	13785
U1490	B	25	H	6	71	225.81	247.91	245.6	1928	1732940	11376	3876	22312	2682	1.9408	1.8543	0.92008	89.569	13786
U1490	B	25	H	6	72	225.82	247.92	245.61	1793	1726800	11180	3394	21396	2379	1.9643	1.872	0.95394	89.857	13787
U1490	B	25	H	6	73	225.83	247.93	245.62	1897	1727360	11293	3698	21140	2413	1.9518	1.875	0.94255	89.906	13787
U1490	B	25	H	6	74	225.84	247.94	245.63	1741	1712900	10984	3532	20295	2497	1.9606	1.8906	0.90997	90.161	13788
U1490	B	25	H	6	75	225.85	247.95	245.64	1872	1681520	10614	3489	19485	2275	1.9644	1.8962	0.93272	90.252	13788
U1490	B	25	H	6	76	225.86	247.96	245.65	1539	1688620	10003	3339	18288	2247	1.9938	1.9303	0.91056	90.808	13789
U1490	B	25	H	6	77	225.87	247.97	245.66	1604	1682500	9962	3497	17761	2193	1.989	1.9389	0.90843	90.949	13790
U1490	B	25	H	6	78	225.87	247.98	245.66	1534	1707480	9589	3464	17472	2120	2.0095	1.9535	0.91601	91.186	13790
U1490	B	25	H	6	81	225.91	248.01	245.7	1670	1695920	9654	3403	17835	2104	2.0033	1.9393	0.92823	90.954	13792
U1490	B	25	H	6	82	225.92	248.02	245.71	1666	1706560	8607	3382	17002	1959	2.0386	1.961	0.93847	91.309	13793
U1490	B	25	H	6	83	225.93	248.03	245.72	1551	1694410	9257	3274	16964	2057	2.0211	1.9615	0.91629	91.316	13793
U1490	B	25	H	6	84	225.94	248.04	245.73	1604	1715000	10009	4042	18320	1953	1.9886	1.9349	0.97222	90.883	13794
U1490	B	25	H	6	85	225.95	248.05	245.74	1576	1661550	8773	3460	17055	1787	2.0275	1.9503	0.97973	91.134	13795
U1490	B	25	H	6	86	225.96	248.06	245.75	1809	1663290	10932	3631	18664	2532	1.9444	1.9098	0.86754	90.474	13795
U1490	B	25	H	6	87	225.97	248.07	245.76	1815	1643580	10567	3643	18762	2303	1.9527	1.9024	0.91099	90.354	13796
U1490	B	25	H	6	88	225.98	248.08	245.77	1616	1551900	10441	3227	18295	2034	1.9524	1.8918	0.95398	90.18	13797
U1490	B	25	H	6	89	225.99	248.09	245.78	1759	1640630	10763	3654	18890	2367	1.9468	1.9001	0.90203	90.316	13797
U1490	B	25	H	6	90	226	248.1	245.79	1819	1643800	10722	3804	19099	2471	1.9413	1.8953	0.88814	90.238	13798
U1490	B	25	H	6	91	226.01	248.11	245.8	1661	1639660	10392	3701	18697	1998	1.9655	1.906	0.97118	90.412	13799
U1490	B	25	H	6	92	226.02	248.12	245.81	1718	1639750	10388	3667	18826	2297	1.9578	1.9021	0.9136	90.348	13799
U1490	B	25	H	6	93	226.03	248.13	245.82	2003	1668840	11845	4513	21922	2703	1.8989	1.8436	0.90903	89.395	13800
U1490	B	25	H	6	94	226.04	248.14	245.83	2081	1648790	12165	4380	22801	2557	1.8912	1.8213	0.95022	89.031	13800
U1490	B	25	H	6	95	226.05	248.15	245.84	1883	1614540	11540	3723	21175	2284	1.9196	1.8452	0.96713	89.422	13801
U1490	B	25	H	6	96	226.06	248.16	245.85	1887	1498030	12007	4171	20585	2667	1.8589	1.8239	0.88753	89.074	13802
U1490	B	25	H	6	97	226.07	248.17	245.86	1927	1596630	12377	4023	22709	2586	1.8828	1.8116	0.94357	88.874	13802
U1490	B	25	H	6	98	226.08	248.18	245.87	1944	1657950	12737	4068	23434	2766	1.8868	1.8151	0.92799	88.931	13803
U1490	B	25	H	6	99	226.09	248.19	245.88	1938	1682240	12783	4851	23552	2736	1.8774	1.8195	0.93491	89.003	13804
U1490	B	25	H	6	100	226.1	248.2	245.89	1991	1687500	12513	4769	24057	2770	1.884	1.8115	0.93876	88.872	13804
U1490	B	25	H	6	101	226.11	248.21	245.9	2077	1684090	13433	4918	25201	2968	1.8572	1.7906	0.92895	88.531	13805
U1490	B	25	H	6	102	226.12	248.22	245.91	2164	1711210	13323	4574	25564	3128	1.868	1.7904	0.91236	88.528	13805
U1490	B	25	H	6	103	226.13	248.23	245.92	2023	1591740	13350	4798	23503	3038	1.8362	1.7949	0.88854	88.601	13806
U1490	B	25	H	6	104	226.14	248.24	245.93	2004	1663850	12468	4621	24350	2683	1.8831	1.8003	0.95788	88.689	13807
U1490	B	25	H	6	105	226.15	248.25	245.94	2109	1647310	14855	4664	25945	3034	1.8247	1.7688	0.93204	88.176	13807
U1490	B	25	H	6	106	226.16	248.26	245.95	2127	1651380	13787	4839	25498	3030	1.8416	1.7765	0.92506	88.302	13808
U1490	B	25	H	6	107	226.17	248.27	245.96	2068	1672740	13828	4765	25022	2964	1.8501	1.7906	0.92644	88.532	13809
U1490	B	25	H	6	108	226.18	248.28	245.97	2028	1673400	13240	4848	26055	3001	1.8597	1.7752	0.93863	88.28	13809
U1490	B	25	H	6	109	226.19	248.29	245.98	2129	1664760	12850	4113	25931	2929	1.8785	1.7733	0.9471	88.249	13810
U1490	B	25	H	6	110	226.2	248.3	245.99	2063	1671350	13050	4159	25245	2714	1.8809	1.7868	0.96857	88.469	13811
U1490	B	25	H	6	111	226.21	248.31	246	1975	1643580	11977	4120	22878	2523	1.902	1.8204	0.9575	89.017	13811
U1490	B	25	H	6	112	226.22	248.32	246.01	1760	1604180	11796	4235	21936	2456	1.8989	1.8306	0.95093	89.183	13812
U1490	B	25	H	6	113	226.23	248.33	246.02	1708	1633230	10124	3824	19722	2406	1.9563	1.882	0.91366	90.021	13812
U1490	B	25	H	6	114	226.24	248.34	246.03	1745	1657820	9785	3967	20125	2514	1.964	1.8797	0.90337	89.983	13813
U1490	B	25	H	6	115	226.25	248.35	246.04	1831	1710970	10605	3810	21254	2213	1.967	1.8699	0.98246	89.824	13814
U1490	B	25	H	6	116	226.26	248.36	246.05	1774	1729660	10130	3805	20501	2110	1.9871	1.8901	0.98749	90.154	13814
U1490	B	25	H	6	117	226.27	248.37	246.06	1872	1726830	9954	3942	21254	2476	1.9761	1.8731	0.93369	89.877	13815
U1490	B	25	H	6	118	226.28	248.38	246.07	1716	1704690	10007	4007	21126	2322	1.9751	1.8729	0.95896	89.873	13816
U1490	B	25	H	6	119	226.29	248.39	246.08	1819	1726120	10471	4452	22846	2539	1.9519	1.845	0.95415	89.418	13816
U1490	B	25	H	6	120	226.3	248.4	246.09	1827	1716730	10405	4351	21901	2335	1.9578	1.8594	0.97218	89.653	13817
U1490	B	25	H	6	121	226.31	248.41	246.1	2007	1754410	11674	4678	24712	2407	1.9268	1.8173	1.0114	88.967	13818
U1490	B	25	H	6	122	226.32	248.42	246.11	1971	1735910	11657	4823	24782	2758	1.913	1.8122	0.95354	88.883	13818
U1490	B	25	H	6	123	226.33	248.43	246.12	1992	1707120	12530	4922	26590	2757	1.8859	1.7762	0.98428	88.296	13819
U1490	B	25	H	6	124	226.34	248.44	246.13	1938	1595050	11444	4372	23707	2618	1.8937	1.7938	0.95691	88.583	13819
U1490	B	25	H	6	125	226.35	248.45	246.14	1973	1621990	12521	4539	25712	3008	1.8668	1.7678	0.93186	88.16	13820
U1490	B	25	H	6	126	226.36	248.46	246.15	2114	1623540	13002	4975	27229	2799	1.8508	1.743	0.98803	87.755	13821
U1490	B	25	H	6	127	226.37	248.47	246.16	2392	1641600	15328	5697	29875	3180	1.7904	1.7065	0.97288	87.161	13821
U1490	B	25	H	6	128	226.38	248.48	246.17	2382	1615680	15048	5391	28927	3174	1.7935	1.7127	0.9597	87.262	13822
U1490	B	25	H	6	129	226.39	248.49	246.18	2227	1634600	14580	5713	29786	3127	1.8044	1.7081	0.97888	87.187	13823
U1490	B	25	H	6	130	226.4	248.5	246.19	2259	1615010	15104	5134	28777	3304	1.7965	1.7163	0.94001	87.321	13823
U1490	B	25	H	6	131	226.41	248.51	246.2	2357	1564400	14679	5059	27599	3324	1.7892	1.7179	0.91923	87.346	13824
U1490	B	25	H	6	132	226.42	248.52	246.21	2254	1567340	14012	5306	27981	3244	1.8004	1.7147	0.93578	87.294	13824
U1490	B	25	H	6	133	226.43	248.53	246.22	2028	1564620	13763	5258	27264	3193	1.8098	1.7277	0.93139	87.506	13825
U1490	B	25	H	6	134	226.44	248.54	246.23	1972	1501070	13614	4513	26439	2871	1.8152	1.7229	0.96421	87.428	13826
U1490	B	25	H	6	135	226.45	248.55	246.24	2296	1478550	13764	4397	26185	2867	1.802	1.7153	0.96062	87.304	13826
U1490	B	25	H	6	136	226.46	248.56	246.25	2389	1578810	15123	5074	29366	3177	1.7873	1.6965	0.96583	86.998	13827
U1490	B	25	H	6	137	226.47	248.57	246.26	2472	1613900	14558	5330	29826	3081	1.8023	1.6987	0.9859	87.034	13828
U1490	B	25	H	6	138	226.48	248.58	246.27	2146	1615600	14724	5281	29721	3177	1.8047	1.705	0.97105	87.136	13829
U1490	B	25	H	6	139	226.49	248.59	246.28	2212	1611220	13555	4848	28357	2772	1.8382	1.7219	1.0099	87.411	13831
U1490	B	25	H	6	140	226.5	248.6	246.29	1974	1603050	13415	4798	26861	2670	1.8459	1.745	1.0026	87.789	13832
U1490	B	25	H	6	141	226.51	248.61	246.3	1950	1588790	12740	4465	25642	2869	1.8582	1.7603	0.95122	88.037	13833
U1490	B	25	H	6	142	226.52	248.62	246.31	1968	1500310	12509	4356	23688	2802	1.841	1.767	0.92706	88.147	13834
U1490	B	25	H	6	143	226.53	248.63	246.32	1956	1526600	13571	4482	23899	2901	1.8237	1.7712	0.91583	88.215	13835
U1490	B	25	H	6	144	226.54	248.64	246.33	1971	1643930	13451	4970	25921	3151	1.844	1.7704	0.9152	88.202	13837
U1490	B	25	H	6	145	226.55	248.65	246.34	1817	1535960	12513	4130	24102	2887	1.857	1.7728	0.92161	88.241	13838
U1490	B	25	H	6	146	226.56	248.66	246.35	1916	1583570	13390	4393	24166	2622	1.8509	1.7833	0.96457	88.412	13839
U1490	B	25	H	6	147	226.57	248.67	246.36	1813	1567760	12595	4163	23379	2691	1.8677	1.794	0.93891	88.587	13840
U1490	B	25	H	7	3	226.64	248.74	246.43	1881	1682740	10489	4197	22988	2120	1.9545	1.8304	1.0352	89.179	13849
U1490	B	25	H	7	4	226.65	248.75	246.44	2013	1634380	12122	4038	24310	2656	1.8947	1.793	0.96156	88.571	13850
U1490	B	25	H	7	5	226.66	248.76	246.45	1946	1666650	11780	3797	23475	2872	1.9123	1.8167	0.91242	88.956	13851
U1490	B	25	H	7	6	226.67	248.77	246.46	2032	1677860	12049	4492	23908	2632	1.8983	1.8108	0.95826	88.86	13852
U1490	B	25	H	7	7	226.68	248.78	246.47	1939	1639000	12447	4217	24634	2752	1.8851	1.7901	0.95189	88.524	13853
U1490	B	25	H	7	8	226.69	248.79	246.48	1879	1591140	11872	4176	22745	2437	1.8928	1.8103	0.97003	88.853	13855
U1490	B	25	H	7	9	226.7	248.8	246.49	1868	1625330	10671	3594	21533	2381	1.9434	1.8417	0.95635	89.364	13856
U1490	B	25	H	7	10	226.71	248.81	246.5	1735	1642800	10286	4448	21232	2115	1.9464	1.8545	1.0017	89.572	13857
U1490	B	25	H	7	11	226.72	248.82	246.51	1685	1645740	10797	3902	21710	2300	1.9449	1.8472	0.97493	89.454	13858
U1490	B	25	H	7	12	226.73	248.83	246.52	1825	1655020	10985	3228	22414	2175	1.9584	1.8343	1.0131	89.243	13859
U1490	B	25	H	7	13	226.74	248.84	246.53	1616	1535680	9933	3229	19013	1918	1.9637	1.8718	0.9962	89.855	13861
U1490	B	25	H	7	14	226.75	248.85	246.54	1680	1559400	9534	3243	19527	1908	1.979	1.8665	1.0101	89.768	13862
U1490	B	25	H	7	15	226.76	248.86	246.55	1630	1622460	10316	3243	21086	2202	1.9698	1.8538	0.98118	89.562	13863
U1490	B	25	H	7	16	226.77	248.87	246.56	1810	1682400	10508	3481	21256	1984	1.9759	1.863	1.0299	89.711	13864
U1490	B	25	H	7	17	226.78	248.88	246.57	1651	1737040	10730	3907	21283	2420	1.9678	1.8793	0.94422	89.977	13865
U1490	B	25	H	7	18	226.79	248.89	246.58	1771	1644590	10088	3532	20758	2288	1.9686	1.8633	0.95773	89.716	13867
U1490	B	25	H	7	19	226.8	248.9	246.59	1796	1670130	9740	3798	21660	2327	1.9757	1.8525	0.96886	89.54	13868
U1490	B	25	H	7	20	226.81	248.91	246.6	1640	1664700	9399	3490	21981	2390	1.993	1.848	0.96365	89.467	13869
U1490	B	25	H	7	21	226.82	248.92	246.61	1669	1600170	9348	3536	19591	2330	1.9767	1.8766	0.9247	89.933	13870
U1490	B	25	H	7	22	226.83	248.93	246.62	1686	1609360	10018	3099	20524	2008	1.9811	1.8601	1.0095	89.664	13871
U1490	B	25	H	7	23	226.84	248.94	246.63	1508	1567070	9552	3258	19797	2194	1.9773	1.8666	0.95536	89.77	13873
U1490	B	25	H	7	24	226.85	248.95	246.64	1485	1565740	8746	3312	19277	2215	1.9972	1.8775	0.93967	89.947	13874
U1490	B	25	H	7	25	226.86	248.96	246.65	1527	1538990	9829	3161	20170	2237	1.9631	1.8508	0.95504	89.513	13875
U1490	B	25	H	7	26	226.87	248.97	246.66	1634	1489610	10096	3274	19914	2026	1.9419	1.8397	0.99252	89.331	13877
U1490	B	25	H	7	30	226.9	249	246.69	1877	1632480	11896	4386	25453	2693	1.8937	1.7762	0.9755	88.297	13881
U1490	B	25	H	7	30	226.91	249.01	246.7	1995	1641190	12156	4517	26599	2960	1.8801	1.7589	0.95357	88.015	13883
U1490	B	25	H	7	31	226.92	249.02	246.71	2069	1593900	12188	4400	25552	2720	1.8725	1.7612	0.97286	88.053	13884
U1490	B	25	H	7	32	226.93	249.03	246.72	1962	1604630	10667	4017	24418	2395	1.9257	1.7841	1.0084	88.425	13886
U1490	B	25	H	7	33	226.94	249.04	246.73	1753	1434920	11050	3819	22942	2607	1.8729	1.7642	0.94449	88.101	13887
U1490	B	25	H	7	34	226.95	249.05	246.74	1683	1493910	10849	3997	23184	2631	1.8919	1.7787	0.94507	88.337	13889
U1490	B	25	H	7	35	226.96	249.06	246.75	1840	1544690	11397	4268	24073	2582	1.8859	1.7753	0.96957	88.282	13890
U1490	B	25	H	7	36	226.97	249.07	246.76	1809	1637690	11353	3940	23553	2682	1.9179	1.81	0.94359	88.848	13892
U1490	B	25	H	7	37	226.98	249.08	246.77	1701	1604960	9971	3785	20697	2277	1.9567	1.8553	0.95854	89.585	13893
U1490	B	25	H	7	40	227.01	249.11	246.8	1609	1542630	10152	3116	19925	2441	1.9498	1.8551	0.91183	89.583	13898
U1490	B	25	H	7	41	227.02	249.12	246.81	1646	1673740	10305	3431	21011	2676	1.967	1.8685	0.89496	89.801	13900
U1490	B	25	H	7	42	227.03	249.13	246.82	1489	1629740	10222	3346	21093	2334	1.9718	1.8584	0.95604	89.636	13901
U1490	B	25	H	7	43	227.04	249.14	246.83	1493	1535120	9835	3530	19387	2467	1.9475	1.8664	0.89534	89.767	13903
U1490	B	25	H	7	44	227.05	249.15	246.84	1599	1556370	10411	3309	19833	2500	1.9412	1.8611	0.89945	89.68	13904
U1490	B	25	H	7	45	227.06	249.16	246.85	1657	1567700	10642	3857	20998	2628	1.9215	1.8401	0.90255	89.338	13906
U1490	B	25	H	7	46	227.07	249.17	246.86	1903	1665330	12053	3945	23326	2572	1.9103	1.8196	0.95757	89.004	13907
U1490	B	25	H	7	47	227.08	249.18	246.87	1670	1589470	11438	3861	21878	2819	1.9049	1.8293	0.88991	89.162	13909
U1490	B	25	H	7	48	227.09	249.19	246.88	1744	1564380	12119	3645	22709	2763	1.8875	1.806	0.91482	88.783	13910
U1490	A	25	H	1	141	224.11	249.73	246.89	1733	1642600	12009	4052	23211	2821	1.9013	1.8186	0.91529	88.987	13912
U1490	A	25	H	1	142	224.12	249.74	246.9	1754	1555220	11970	4095	23506	3034	1.8726	1.7894	0.88916	88.511	13913
U1490	A	25	H	1	143	224.13	249.75	246.91	1881	1538980	12108	3534	23898	2992	1.8752	1.776	0.9024	88.293	13915
U1490	A	25	H	1	144	224.14	249.76	246.92	1532	1494610	11715	3783	21610	2828	1.8766	1.8101	0.88318	88.85	13917
U1490	A	25	H	1	145	224.15	249.77	246.93	1412	1264430	9635	3090	18264	2295	1.8862	1.808	0.90081	88.814	13920
U1490	A	25	H	1	146	224.16	249.78	246.94	1648	1523070	12572	3941	22947	2813	1.861	1.7919	0.91156	88.552	13922
U1490	A	25	H	1	147	224.17	249.79	246.95	1887	1590220	13551	4837	24157	3283	1.8293	1.7857	0.86677	88.452	13924
U1490	A	25	H	1	148	224.18	249.8	246.96	2064	1664090	13713	5098	25821	3053	1.8423	1.7758	0.92725	88.29	13927
U1490	A	25	H	1	149	224.19	249.81	246.97	1615	1380380	12267	3842	20058	2914	1.8253	1.8041	0.8378	88.751	13929
U1490	A	25	H	2	2	224.22	249.84	247	1948	1476780	12731	4003	23379	2844	1.8364	1.7657	0.9149	88.126	13936
U1490	A	25	H	2	3	224.23	249.85	247.01	1938	1450820	12558	3964	22506	2772	1.8346	1.7734	0.90951	88.252	13938
U1490	A	25	H	2	4	224.24	249.86	247.02	2009	1537980	13623	4496	23601	2753	1.8275	1.7785	0.93312	88.335	13940
U1490	A	25	H	2	5	224.25	249.87	247.03	1861	1576970	12105	4348	23374	2676	1.8758	1.7958	0.94125	88.616	13943
U1490	A	25	H	2	6	224.26	249.88	247.04	1897	1605010	12825	4979	23157	2899	1.8514	1.8066	0.90243	88.792	13945
U1490	A	25	H	2	7	224.27	249.89	247.05	1815	1641140	13087	4643	23255	2879	1.8644	1.816	0.90727	88.945	13947
U1490	A	25	H	2	8	224.28	249.9	247.06	1807	1558470	11547	4033	20855	2434	1.8956	1.8374	0.93289	89.294	13950
U1490	A	25	H	2	9	224.29	249.91	247.07	1792	1568710	11461	4133	21605	2477	1.8975	1.8264	0.94063	89.115	13952
U1490	A	25	H	2	10	224.3	249.92	247.08	1784	1552620	11196	4117	20742	2438	1.9003	1.8384	0.92982	89.31	13954
U1490	A	25	H	2	11	224.31	249.93	247.09	1670	1593740	11040	3853	19950	2471	1.9229	1.8676	0.90707	89.786	13956
U1490	A	25	H	2	12	224.32	249.94	247.1	1548	1610280	11428	3698	20436	2456	1.9252	1.8648	0.92017	89.741	13959
U1490	A	25	H	2	13	224.33	249.95	247.11	1586	1647490	11116	3824	20863	2492	1.9377	1.8656	0.92283	89.754	13961
U1490	A	25	H	2	14	224.34	249.96	247.12	1783	1677360	12287	4115	21635	2624	1.9064	1.8551	0.91619	89.582	13963
U1490	A	25	H	2	15	224.35	249.97	247.13	1741	1583490	11933	4097	20254	2511	1.8925	1.8573	0.90666	89.618	13966
U1490	A	25	H	2	16	224.36	249.98	247.14	2050	1605640	12515	3747	23291	2778	1.8816	1.8018	0.92346	88.714	13968
U1490	A	25	H	2	17	224.37	249.99	247.15	1871	1597830	11917	4088	21794	2887	1.8862	1.8294	0.87789	89.164	13970
U1490	A	25	H	2	18	224.38	250	247.16	1803	1590520	12534	3591	22058	2549	1.8903	1.8239	0.9372	89.073	13973
U1490	A	25	H	2	19	224.39	250.01	247.17	1910	1588990	12232	3544	21538	2578	1.8944	1.831	0.92192	89.19	13975
U1490	A	25	H	2	20	224.4	250.02	247.18	1607	1478190	10898	3146	19548	2478	1.9114	1.8443	0.897	89.407	13977
U1490	A	25	H	2	21	224.41	250.03	247.19	1749	1667870	11461	3909	22068	2669	1.9258	1.8453	0.91741	89.422	13979
U1490	A	25	H	2	22	224.42	250.04	247.2	1843	1714960	12726	3841	22487	2737	1.909	1.8481	0.91466	89.469	13982
U1490	A	25	H	2	23	224.43	250.05	247.21	1680	1602300	10568	3423	20052	2464	1.9462	1.8676	0.91052	89.787	13984
U1490	A	25	H	2	24	224.44	250.06	247.22	1446	1568440	8824	3283	17784	2032	2.0028	1.9115	0.94211	90.502	13986
U1490	A	25	H	2	25	224.45	250.07	247.23	1468	1607750	9363	3055	18851	2285	1.9975	1.8983	0.91645	90.287	13989
U1490	A	25	H	2	26	224.46	250.08	247.24	1576	1696440	9957	2966	19282	2676	1.9946	1.9103	0.85767	90.482	13991
U1490	A	25	H	2	27	224.47	250.09	247.25	1224	1532560	7549	2495	14537	1699	2.0726	1.9878	0.93228	91.746	13993
U1490	A	25	H	2	28	224.48	250.1	247.26	1333	1497080	7775	2340	14741	1591	2.06	1.9691	0.96686	91.441	13995
U1490	A	25	H	2	29	224.49	250.11	247.27	1304	1575180	8029	2722	14344	1821	2.0551	2.0029	0.89636	91.991	13998
U1490	A	25	H	2	30	224.5	250.12	247.28	1341	1617600	8218	2513	15705	1835	2.0656	1.9772	0.9324	91.573	14000
U1490	A	25	H	2	31	224.51	250.13	247.29	1354	1640030	8743	2492	16353	1857	2.0551	1.9667	0.94479	91.401	14002
U1490	A	25	H	2	32	224.52	250.14	247.3	1320	1616910	8576	2925	16616	1988	2.0382	1.955	0.92211	91.21	14004
U1490	A	25	H	2	33	224.53	250.15	247.31	1589	1761790	9158	3391	17346	2026	2.0374	1.9687	0.93256	91.434	14006
U1490	A	25	H	2	34	224.54	250.16	247.32	1593	1784190	9702	2968	18396	2170	2.0357	1.9507	0.92826	91.14	14008
U1490	A	25	H	2	35	224.55	250.17	247.33	1456	1689910	9840	3111	18711	2201	2.0075	1.9232	0.92948	90.693	14011
U1490	A	25	H	2	36	224.56	250.18	247.34	1390	1578330	8532	2595	16988	1649	2.047	1.9339	1.0129	90.867	14013
U1490	A	25	H	2	37	224.57	250.19	247.35	1373	1556100	9007	2549	17760	2043	2.0168	1.9103	0.93917	90.481	14015
U1490	A	25	H	2	38	224.58	250.2	247.36	1486	1596280	8692	2882	17619	1773	2.0319	1.922	0.99727	90.672	14017
U1490	A	25	H	2	39	224.59	250.21	247.37	1583	1689090	10049	3119	18497	2162	1.9994	1.9249	0.93225	90.72	14019
U1490	A	25	H	2	40	224.6	250.22	247.38	1629	1634560	10290	3392	18960	1963	1.976	1.8998	0.98492	90.31	14022
U1490	A	25	H	2	41	224.61	250.23	247.39	1373	1502650	9571	2515	16655	1841	1.9922	1.9209	0.95649	90.655	14024
U1490	A	25	H	2	42	224.62	250.24	247.4	1703	1684220	9656	3375	19289	2189	1.9979	1.9043	0.94506	90.385	14026
U1490	A	25	H	2	43	224.63	250.25	247.41	1660	1752690	10669	3835	19783	2188	1.98	1.9124	0.95624	90.517	14027
U1490	A	25	H	2	44	224.64	250.26	247.42	1666	1780870	10512	3574	19399	1850	2.0051	1.9271	1.0206	90.755	14029
U1490	A	25	H	2	45	224.65	250.27	247.43	1540	1702910	9696	2878	17907	2129	2.0205	1.9423	0.92485	91.004	14030
U1490	A	25	H	2	46	224.66	250.28	247.44	1713	1747690	10021	3489	18567	1823	2.0108	1.9354	1.008	90.891	14031
U1490	A	25	H	2	47	224.67	250.29	247.45	1589	1668350	8865	3639	16496	2145	2.0118	1.965	0.88595	91.373	14033
U1490	A	25	H	2	48	224.68	250.3	247.46	1368	1695370	8266	3616	16591	1828	2.0509	1.975	0.9579	91.536	14034
U1490	A	25	H	2	49	224.69	250.31	247.47	1389	1651180	8326	3371	15385	1832	2.0441	1.9932	0.92417	91.832	14035
U1490	A	25	H	2	50	224.7	250.32	247.48	1421	1698880	8893	3108	15958	1986	2.0424	1.9901	0.905	91.783	14037
U1490	A	25	H	2	51	224.71	250.33	247.49	1351	1638170	7840	3030	15030	1789	2.0679	2	0.92435	91.944	14038
U1490	A	25	H	2	52	224.72	250.34	247.5	1242	1558370	7285	2329	14727	1850	2.0887	1.9894	0.90094	91.771	14040
U1490	A	25	H	2	53	224.73	250.35	247.51	1291	1567530	7314	2695	14297	1880	2.0753	2.0024	0.88109	91.984	14041
U1490	A	25	H	2	54	224.74	250.36	247.52	1286	1616970	6990	2887	13793	1753	2.0976	2.0303	0.89588	92.438	14042
U1490	A	25	H	2	55	224.75	250.37	247.53	1371	1611580	7712	2590	14394	1511	2.0872	2.0096	0.97892	92.1	14044
U1490	A	25	H	2	56	224.76	250.38	247.54	1311	1633600	7710	2547	14153	1729	2.0894	2.0238	0.91305	92.332	14045
U1490	A	25	H	2	57	224.77	250.39	247.55	1518	1768210	8636	3048	15670	1854	2.0698	2.0123	0.92696	92.145	14046
U1490	A	25	H	2	58	224.78	250.4	247.56	1403	1793090	8783	3363	16322	1852	2.0661	2.005	0.94513	92.026	14048
U1490	A	25	H	2	59	224.79	250.41	247.57	1490	1722340	8221	2962	16491	1586	2.082	1.9813	1.0169	91.639	14049
U1490	A	25	H	2	60	224.8	250.42	247.58	1475	1664290	9185	2840	16871	1868	2.0346	1.9577	0.95576	91.254	14050
U1490	A	25	H	2	61	224.81	250.43	247.59	1308	1544350	7479	2698	14936	1797	2.0655	1.9781	0.91969	91.586	14052
U1490	A	25	H	2	62	224.82	250.44	247.6	1571	1662440	9717	3101	17411	2066	2.0044	1.9424	0.92569	91.005	14053
U1490	A	25	H	2	63	224.83	250.45	247.61	1600	1797470	10319	3374	18991	1837	2.0209	1.941	1.0144	90.982	14054
U1490	A	25	H	2	64	224.84	250.46	247.62	1561	1741200	10068	3933	19058	2217	1.9909	1.9266	0.93431	90.747	14056
U1490	A	25	H	2	65	224.85	250.47	247.63	1553	1661000	9586	3453	18300	2081	1.9984	1.9225	0.94418	90.682	14057
U1490	A	25	H	2	66	224.86	250.48	247.64	1389	1628590	7924	2948	15886	1623	2.0693	1.9744	0.9907	91.527	14058
U1490	A	25	H	2	67	224.87	250.49	247.65	1588	1695670	8644	2959	17360	1954	2.0491	1.9518	0.94863	91.158	14060
U1490	A	25	H	2	68	224.88	250.5	247.66	1646	1789480	9757	3306	19651	2356	2.0206	1.9244	0.92121	90.712	14061
U1490	A	25	H	2	69	224.89	250.51	247.67	1726	1814050	10162	3869	20347	2399	1.9996	1.9148	0.92847	90.555	14062
U1490	A	25	H	2	70	224.9	250.52	247.68	1584	1702100	10132	3098	18730	2240	1.9992	1.9232	0.92229	90.692	14064
U1490	A	25	H	2	71	224.91	250.53	247.69	1528	1584650	9236	2835	17299	2281	1.9991	1.9252	0.8799	90.724	14065
U1490	A	25	H	2	73	224.93	250.55	247.71	1739	1787310	11633	3533	21051	2825	1.9571	1.8945	0.87225	90.224	14068
U1490	A	25	H	2	74	224.94	250.56	247.72	1823	1832200	10901	3825	21260	2290	1.9879	1.8997	0.96773	90.309	14069
U1490	A	25	H	2	75	224.95	250.57	247.73	2006	1818440	10425	3148	21127	2202	2.0097	1.8955	0.98202	90.24	14071
U1490	A	25	H	2	76	224.96	250.58	247.74	1804	1695370	11252	2969	20714	2560	1.9601	1.8767	0.90802	89.935	14072
U1490	A	25	H	2	77	224.97	250.59	247.75	1668	1636440	9785	2910	19208	2342	1.9911	1.8943	0.9139	90.221	14073
U1490	A	25	H	2	78	224.98	250.6	247.76	1731	1693320	10029	3339	20073	2177	1.9913	1.8902	0.96475	90.155	14075
U1490	A	25	H	2	79	224.99	250.61	247.77	2132	1799990	11807	3462	22518	2387	1.9589	1.8635	0.97468	89.719	14076
U1490	A	25	H	2	80	225	250.62	247.78	1915	1729960	10804	3267	21688	2208	1.9781	1.8651	0.99222	89.745	14077
U1490	A	25	H	2	81	225.01	250.63	247.79	1833	1692080	10717	3148	21236	2241	1.9746	1.8654	0.97663	89.75	14079
U1490	A	25	H	2	82	225.02	250.64	247.8	1539	1548020	9201	2936	18789	2165	1.99	1.8817	0.93845	90.016	14080
U1490	A	25	H	2	83	225.03	250.65	247.81	1618	1574840	9330	3312	18963	2117	1.983	1.8838	0.95219	90.05	14081
U1490	A	25	H	2	84	225.04	250.66	247.82	1828	1741400	11380	4048	22515	2170	1.9525	1.8545	1.016	89.573	14083
U1490	A	25	H	2	85	225.05	250.67	247.83	1682	1751890	10951	3850	21077	2556	1.9639	1.8864	0.91625	90.092	14084
U1490	A	25	H	2	86	225.06	250.68	247.84	1623	1681940	9979	3414	19966	2074	1.9931	1.8916	0.98348	90.177	14085
U1490	A	25	H	2	87	225.07	250.69	247.85	1652	1600980	9604	3172	18070	2183	1.984	1.9094	0.9179	90.468	14087
U1490	A	25	H	2	88	225.08	250.7	247.86	1710	1731250	10456	3803	19737	2055	1.9825	1.907	0.98247	90.428	14088
U1490	A	25	H	2	89	225.09	250.71	247.87	1669	1704250	10003	3298	18750	2076	1.9999	1.9215	0.95577	90.665	14089
U1490	A	25	H	2	90	225.1	250.72	247.88	1579	1732420	10500	3297	19767	2208	1.9935	1.9093	0.95194	90.466	14091
U1490	A	25	H	2	91	225.11	250.73	247.89	1747	1813100	11123	3224	19697	2289	1.994	1.9271	0.93475	90.756	14092
U1490	A	25	H	2	92	225.12	250.74	247.9	1672	1877840	9756	3668	17969	2124	2.0376	1.9805	0.92737	91.626	14094
U1490	A	25	H	2	93	225.13	250.75	247.91	1449	1747880	8855	3137	16550	1913	2.0563	1.9873	0.93708	91.736	14095
U1490	A	25	H	2	94	225.14	250.76	247.92	1377	1614490	8219	2768	15270	1922	2.0531	1.9867	0.90009	91.727	14096
U1490	A	25	H	2	95	225.15	250.77	247.93	1578	1660120	9418	2489	18787	2033	2.0293	1.9113	0.96572	90.498	14098
U1490	A	25	H	2	96	225.16	250.78	247.94	1508	1839700	8472	3232	16746	1888	2.0858	2.0034	0.94791	91.999	14099
U1490	A	25	H	2	97	225.17	250.79	247.95	1441	1791060	9023	2779	16397	1761	2.0769	2.0018	0.96901	91.973	14100
U1490	A	25	H	2	98	225.18	250.8	247.96	1364	1700400	8583	3069	16234	1821	2.0592	1.9851	0.95012	91.701	14102
U1490	A	25	H	2	99	225.19	250.81	247.97	1315	1711020	8434	2317	15852	1877	2.0889	1.9986	0.92662	91.921	14103
U1490	A	25	H	2	100	225.2	250.82	247.98	1507	1727720	8577	2646	16479	1665	2.0793	1.9825	0.99552	91.659	14104
U1490	A	25	H	2	101	225.21	250.83	247.99	1440	1700690	8653	2619	16029	1859	2.0671	1.9884	0.93563	91.754	14106
U1490	A	25	H	2	102	225.22	250.84	248	1288	1506580	7894	2351	13950	1728	2.0554	1.9951	0.90703	91.864	14107
U1490	A	25	H	2	103	225.23	250.85	248.01	1413	1603950	7943	2584	15539	1996	2.0611	1.976	0.89126	91.552	14108
U1490	A	25	H	2	104	225.24	250.86	248.02	1474	1699810	8808	2931	16923	1888	2.0514	1.9657	0.95248	91.384	14110
U1490	A	25	H	2	105	225.25	250.87	248.03	1403	1736720	8545	3239	16707	1932	2.0602	1.9818	0.93689	91.648	14111
U1490	A	25	H	2	106	225.26	250.88	248.04	1502	1603530	8592	2949	16287	1927	2.0299	1.9549	0.92696	91.209	14112
U1490	A	25	H	2	107	225.27	250.89	248.05	1591	1653830	8904	2626	16944	1900	2.0418	1.9505	0.95026	91.137	14114
U1490	A	25	H	2	108	225.28	250.9	248.06	1482	1675020	9225	3123	17465	2161	2.0201	1.9465	0.90751	91.072	14115
U1490	A	25	H	2	109	225.29	250.91	248.07	1635	1707670	9709	3558	18673	2342	1.9958	1.9247	0.90163	90.717	14117
U1490	A	25	H	2	110	225.3	250.92	248.08	1466	1632240	9369	3199	17951	2031	2.0069	1.9246	0.94638	90.715	14118
U1490	A	25	H	2	111	225.31	250.93	248.09	1412	1566840	9311	2978	17496	1972	1.9999	1.9184	0.94803	90.614	14119
U1490	A	25	H	2	112	225.32	250.94	248.1	1355	1425250	9265	2790	16538	2050	1.9647	1.9012	0.90673	90.334	14121
U1490	A	25	H	2	113	225.33	250.95	248.11	1569	1532230	10350	3014	18769	2225	1.9509	1.877	0.92611	89.94	14122
U1490	A	25	H	2	114	225.34	250.96	248.12	1675	1721440	11734	3534	22757	2387	1.9497	1.8479	0.97926	89.466	14123
U1490	A	25	H	2	115	225.35	250.97	248.13	1922	1806630	12059	4152	22982	2813	1.9358	1.8606	0.91222	89.672	14125
U1490	A	25	H	2	116	225.36	250.98	248.14	1614	1750390	10454	3703	21300	2179	1.9891	1.883	0.99012	90.038	14126
U1490	A	25	H	2	117	225.37	250.99	248.15	1769	1648480	10496	3287	21187	2266	1.9662	1.8562	0.97081	89.6	14127
U1490	A	25	H	2	118	225.38	251	248.16	1887	1758650	11431	3412	23321	2726	1.9561	1.8436	0.93222	89.396	14129
U1490	A	25	H	2	119	225.39	251.01	248.17	1789	1681770	11277	3733	20759	2473	1.9408	1.8727	0.92398	89.869	14130
U1490	A	25	H	2	120	225.4	251.02	248.18	1589	1524090	10710	2942	18680	2090	1.9442	1.8762	0.95123	89.926	14131
U1490	A	25	H	2	121	225.41	251.03	248.19	1767	1630130	10891	3040	20298	1970	1.965	1.8685	1.013	89.801	14133
U1490	A	25	H	2	122	225.42	251.04	248.2	1813	1714620	11361	3876	22034	2575	1.9414	1.8567	0.93232	89.609	14134
U1490	A	25	H	2	123	225.43	251.05	248.21	1739	1703970	10656	3393	20914	2447	1.9706	1.8763	0.9318	89.929	14135
U1490	A	25	H	2	124	225.44	251.06	248.22	1714	1640580	10624	2878	20135	2243	1.973	1.8756	0.95312	89.916	14137
U1490	A	25	H	2	125	225.45	251.07	248.23	1668	1693050	10700	3132	21306	2243	1.9796	1.8674	0.97767	89.784	14138
U1490	A	25	H	2	126	225.46	251.08	248.24	1574	1593970	10181	3638	19615	2088	1.9599	1.8764	0.97286	89.929	14139
U1490	A	25	H	2	127	225.47	251.09	248.25	1899	1709860	12561	3653	22479	2507	1.9187	1.846	0.95262	89.434	14141
U1490	A	25	H	2	128	225.48	251.1	248.26	1864	1814360	12563	3700	22426	2562	1.943	1.8733	0.94217	89.879	14142
U1490	A	25	H	2	129	225.49	251.11	248.27	1939	1733030	10750	3655	21773	2461	1.9645	1.8638	0.94681	89.725	14144
U1490	A	25	H	2	130	225.5	251.12	248.28	1706	1575540	9667	3563	19639	2319	1.9605	1.8681	0.92782	89.795	14145
U1490	A	25	H	2	131	225.51	251.13	248.29	1778	1529220	11566	3570	19965	2491	1.8966	1.8472	0.9039	89.453	14146
U1490	A	25	H	2	132	225.52	251.14	248.3	2075	1665130	13608	3948	23560	2836	1.8699	1.8126	0.91947	88.89	14148
U1490	A	25	H	2	133	225.53	251.15	248.31	2209	1560590	15377	4199	24911	3432	1.7916	1.76	0.86084	88.033	14149
U1490	A	25	H	2	134	225.54	251.16	248.32	2237	1610890	18369	4864	27631	3678	1.7425	1.7319	0.87578	87.574	14150
U1490	A	25	H	2	135	225.55	251.17	248.33	2454	1594550	18598	5350	28933	3824	1.7223	1.7059	0.87888	87.151	14152
U1490	A	25	H	2	136	225.56	251.18	248.34	2530	1602530	18746	4837	30734	3930	1.7271	1.6828	0.89323	86.775	14153
U1490	A	25	H	2	137	225.57	251.19	248.35	2147	1664620	14165	4681	24784	2719	1.8463	1.7911	0.95976	88.539	14154
U1490	A	25	H	2	138	225.58	251.2	248.36	2092	1698620	14437	4494	24892	3152	1.8467	1.799	0.89747	88.668	14156
U1490	A	25	H	2	139	225.59	251.21	248.37	2260	1692350	18062	4712	28109	4159	1.7632	1.7461	0.82986	87.806	14157
U1490	A	25	H	2	140	225.6	251.22	248.38	1822	1518340	11450	4105	19385	2453	1.884	1.8549	0.89777	89.579	14158
U1490	A	25	H	2	141	225.61	251.23	248.39	1906	1624330	11420	4053	21460	2245	1.9179	1.8421	0.98041	89.371	14160
U1490	A	25	H	2	142	225.62	251.24	248.4	1723	1636940	10579	3976	20187	2038	1.9512	1.8734	0.99587	89.881	14161
U1490	A	25	H	2	143	225.63	251.25	248.41	1724	1630410	10844	3982	20203	2332	1.9362	1.8713	0.93769	89.847	14162
U1490	A	25	H	2	144	225.64	251.26	248.42	1675	1523420	11459	3373	19735	2681	1.8998	1.8522	0.86694	89.535	14164
U1490	A	25	H	2	145	225.65	251.27	248.43	1601	1543160	9836	3185	18976	2166	1.9634	1.875	0.94255	89.907	14165
U1490	A	25	H	2	146	225.66	251.28	248.44	1701	1549480	9528	3136	18369	2240	1.9699	1.8876	0.91384	90.113	14166
U1490	A	25	H	2	147	225.67	251.29	248.45	1667	1613110	10849	3069	19231	2236	1.9567	1.8876	0.93453	90.112	14168
U1490	A	25	H	2	148	225.68	251.3	248.46	1847	1643500	11909	3307	21239	2271	1.9294	1.8524	0.97092	89.539	14169
U1490	A	25	H	3	3	225.73	251.35	248.51	1925	1705000	11387	4055	22297	2712	1.929	1.8475	0.91496	89.459	14176
U1490	A	25	H	3	4	225.74	251.36	248.52	1983	1748140	11966	4038	22641	2845	1.9238	1.8512	0.90081	89.519	14177
U1490	A	25	H	3	5	225.75	251.37	248.53	1815	1705400	11585	4011	21859	2380	1.9354	1.8576	0.96305	89.623	14179
U1490	A	25	H	3	6	225.76	251.38	248.54	1811	1635140	11092	3316	20872	2326	1.9453	1.8579	0.95295	89.627	14180
U1490	A	25	H	3	7	225.77	251.39	248.55	1898	1668600	11230	3635	22345	2581	1.9358	1.8378	0.93739	89.3	14181
U1490	A	25	H	3	8	225.78	251.4	248.56	1839	1600380	9862	2989	19469	2209	1.9764	1.8757	0.94515	89.918	14183
U1490	A	25	H	3	9	225.79	251.41	248.57	1977	1733930	10305	3667	21250	2316	1.9774	1.873	0.96262	89.875	14184
U1490	A	25	H	3	10	225.8	251.42	248.58	1681	1652230	10629	3790	21030	2643	1.9452	1.8618	0.90074	89.692	14185
U1490	A	25	H	3	11	225.81	251.43	248.59	1382	1481260	9120	2779	17741	1917	1.9888	1.8891	0.96636	90.136	14187
U1490	A	25	H	3	12	225.82	251.44	248.6	1359	1417040	8842	2857	17313	2283	1.9655	1.8802	0.87987	89.991	14188
U1490	A	25	H	3	13	225.83	251.45	248.61	1610	1490650	9512	3291	19176	2394	1.9479	1.8556	0.90363	89.591	14189
U1490	A	25	H	3	14	225.84	251.46	248.62	1898	1708660	11399	3635	22139	2434	1.9456	1.8518	0.95884	89.528	14191
U1490	A	25	H	3	15	225.85	251.47	248.63	1893	1707390	10873	3651	22044	2352	1.9589	1.8533	0.97185	89.553	14192
U1490	A	25	H	3	16	225.86	251.48	248.64	1766	1660570	10678	3572	21584	2559	1.9513	1.852	0.92606	89.532	14194
U1490	A	25	H	3	17	225.87	251.49	248.65	1816	1588800	10954	3643	20679	2252	1.93	1.849	0.96296	89.483	14195
U1490	A	25	H	3	18	225.88	251.5	248.66	1704	1649280	10103	3563	21231	2491	1.9654	1.8568	0.9306	89.61	14196
U1490	A	25	H	3	19	225.89	251.51	248.67	1828	1668230	10265	3304	21407	2253	1.9755	1.8561	0.97779	89.599	14198
U1490	A	25	H	3	20	225.9	251.52	248.68	1389	1476760	8738	2952	16738	1918	1.9933	1.911	0.94085	90.493	14199
U1490	A	25	H	3	21	225.91	251.53	248.69	1654	1607240	9447	3355	18869	2110	1.9869	1.8938	0.95147	90.214	14200
U1490	A	25	H	3	22	225.92	251.54	248.7	1768	1672720	10065	3587	21104	2119	1.9794	1.8641	0.99823	89.73	14202
U1490	A	25	H	3	23	225.93	251.55	248.71	1711	1710600	9462	3791	19562	2055	2.0022	1.9053	0.9786	90.401	14203
U1490	A	25	H	3	24	225.94	251.56	248.72	1838	1731310	10797	3540	21284	2363	1.9703	1.8743	0.95459	89.896	14204
U1490	A	25	H	3	25	225.95	251.57	248.73	1882	1762800	11305	3886	21980	2450	1.9557	1.8685	0.95286	89.801	14206
U1490	A	25	H	3	26	225.96	251.58	248.74	1859	1774400	11629	4283	21517	2440	1.9435	1.8803	0.94539	89.993	14207
U1490	A	25	H	3	27	225.97	251.59	248.75	1774	1766080	10712	4360	20333	2179	1.9677	1.9025	0.96994	90.355	14208
U1490	A	25	H	3	28	225.98	251.6	248.76	1753	1632060	10731	3776	19012	2487	1.9398	1.8954	0.88335	90.239	14210
U1490	A	25	H	3	29	225.99	251.61	248.77	1371	1515410	8249	3333	15302	2026	2.005	1.9585	0.87811	91.268	14211
U1490	A	25	H	3	30	226	251.62	248.78	1501	1748040	8711	3088	16087	1732	2.0655	1.9973	0.96793	91.901	14212
U1490	A	25	H	3	31	226.01	251.63	248.79	1348	1772730	9295	3485	17126	2219	2.0352	1.9821	0.8875	91.652	14214
U1490	A	25	H	3	32	226.02	251.64	248.8	1202	1647000	6749	2442	13079	1279	2.1495	2.0619	1.0097	92.953	14215
U1490	A	25	H	3	33	226.03	251.65	248.81	1089	1528600	6005	1957	11409	1269	2.1706	2.0875	0.95379	93.369	14216
U1490	A	25	H	3	34	226.04	251.66	248.82	1061	1443400	5614	2495	11145	1332	2.1381	2.0728	0.92258	93.131	14218
U1490	A	25	H	3	35	226.05	251.67	248.83	1133	1712430	6390	2252	12594	1300	2.1893	2.096	0.98622	93.509	14219
U1490	A	25	H	3	36	226.06	251.68	248.84	1185	1845490	6368	2733	13612	1352	2.2002	2.0959	1.0029	93.508	14221
U1490	A	25	H	3	37	226.07	251.69	248.85	1282	1784590	6726	2639	13526	1538	2.1657	2.081	0.94421	93.265	14222
U1490	A	25	H	3	38	226.08	251.7	248.86	1176	1626300	5933	1957	12311	1187	2.2003	2.0813	1.0158	93.269	14223
U1490	A	25	H	3	39	226.09	251.71	248.87	999	1643710	4960	1444	11208	1097	2.2864	2.1292	1.0093	94.05	14225
U1490	A	25	H	3	40	226.1	251.72	248.88	1186	1677270	4965	2120	11736	1279	2.2446	2.1133	0.96265	93.79	14226
U1490	A	25	H	3	41	226.11	251.73	248.89	1183	1744790	4709	2249	12503	1168	2.2728	2.1055	1.0296	93.663	14227
U1490	A	25	H	3	42	226.12	251.74	248.9	1283	1708840	6884	2781	13962	1629	2.1331	2.0496	0.93303	92.752	14229
U1490	A	25	H	3	43	226.13	251.75	248.91	1525	1717160	8050	2819	16626	1773	2.0835	1.9759	0.97208	91.551	14230
U1490	A	25	H	3	44	226.14	251.76	248.92	1365	1649800	7756	2439	15793	1620	2.0975	1.983	0.98895	91.666	14231
U1490	A	25	H	3	45	226.15	251.77	248.93	1238	1520460	6078	2314	14131	1484	2.1361	1.9953	0.97874	91.868	14233
U1490	A	25	H	3	46	226.16	251.78	248.94	1548	1720660	7445	2951	17228	1666	2.1018	1.9621	1.0146	91.326	14234
U1490	A	25	H	3	47	226.17	251.79	248.95	1681	1849440	10173	3897	20357	2223	2.0124	1.9239	0.96177	90.703	14235
U1490	A	25	H	3	48	226.18	251.8	248.96	1619	1688480	10337	3523	19797	2133	1.9817	1.8968	0.96761	90.261	14237
U1490	A	25	H	3	49	226.19	251.81	248.97	1687	1695300	10494	3522	20970	2166	1.9771	1.874	0.98594	89.891	14238
U1490	A	25	H	3	50	226.2	251.82	248.98	1872	1595180	11282	3559	20339	2414	1.9212	1.8562	0.92559	89.601	14239
U1490	A	25	H	3	51	226.21	251.83	248.99	1777	1663230	10828	3730	20646	2400	1.9483	1.8703	0.93462	89.83	14241
U1490	A	25	H	3	52	226.22	251.84	249	1740	1650040	10775	4043	20195	2185	1.9447	1.8764	0.96579	89.929	14242
U1490	A	25	H	3	53	226.23	251.85	249.01	1666	1600660	10058	3477	18901	2255	1.9624	1.8911	0.92334	90.17	14243
U1490	A	25	H	3	54	226.24	251.86	249.02	1744	1655510	10447	3881	19066	2055	1.9606	1.9007	0.96745	90.325	14245
U1490	A	25	H	3	55	226.25	251.87	249.03	1498	1647670	9650	3351	17877	2126	1.9961	1.9296	0.92473	90.797	14246
U1490	A	25	H	3	56	226.26	251.88	249.04	1605	1678190	8733	3514	17359	2052	2.0233	1.9469	0.92735	91.079	14248
U1490	A	25	H	3	57	226.27	251.89	249.05	1641	1733720	9238	3680	18060	2282	2.0126	1.9445	0.8984	91.039	14249
U1490	A	25	H	3	58	226.28	251.9	249.06	1492	1793080	9145	3469	18423	2169	2.0421	1.9544	0.9291	91.201	14250
U1490	A	25	H	3	59	226.29	251.91	249.07	1460	1816260	9132	3475	17815	1837	2.0577	1.9742	0.98668	91.523	14252
U1490	A	25	H	3	60	226.3	251.92	249.08	1687	1800060	9193	3523	18583	2024	2.0397	1.9484	0.96291	91.104	14253
U1490	A	25	H	3	61	226.31	251.93	249.09	1445	1630020	8165	2878	16159	2115	2.0478	1.9666	0.8831	91.399	14254
U1490	A	25	H	3	62	226.32	251.94	249.1	1529	1668050	7804	3075	16255	1588	2.0762	1.9722	1.0101	91.491	14256
U1490	A	25	H	3	63	226.33	251.95	249.11	1395	1739680	9547	3306	18108	2019	2.0292	1.9504	0.95273	91.135	14257
U1490	A	25	H	3	64	226.34	251.96	249.12	1723	1762650	10855	4040	20459	2506	1.9646	1.9002	0.9119	90.317	14258
U1490	A	25	H	3	65	226.35	251.97	249.13	1718	1698130	10293	3537	20433	2673	1.9694	1.8846	0.88333	90.063	14260
U1490	A	25	H	3	66	226.36	251.98	249.14	1755	1650930	10105	3118	19350	1898	1.9905	1.8933	1.0084	90.206	14261
U1490	A	25	H	3	67	226.37	251.99	249.15	1935	1648660	11803	4123	21959	2457	1.9093	1.8388	0.95121	89.318	14262
U1490	A	25	H	3	68	226.38	252	249.16	1999	1732060	12617	4082	23901	2696	1.9083	1.8253	0.9477	89.096	14264
U1490	A	25	H	3	69	226.39	252.01	249.17	1920	1799090	12560	4028	24179	2536	1.9319	1.8384	0.97929	89.311	14265
U1490	A	25	H	3	70	226.4	252.02	249.18	1940	1737940	11981	4169	22925	2551	1.9253	1.8444	0.9536	89.409	14266
U1490	A	25	H	3	71	226.41	252.03	249.19	1768	1654780	10762	4181	20982	2283	1.9401	1.8618	0.96334	89.691	14268
U1490	A	25	H	3	72	226.42	252.04	249.2	1740	1600270	11656	3674	21113	2307	1.9169	1.8453	0.9615	89.422	14269
U1490	A	25	H	3	73	226.43	252.05	249.21	2014	1643230	11662	3574	22411	2589	1.9182	1.8279	0.93733	89.139	14271
U1490	A	25	H	3	74	226.44	252.06	249.22	1641	1627490	10797	4304	20587	1935	1.9402	1.8646	1.0269	89.738	14272
U1490	A	25	H	3	75	226.45	252.07	249.23	1756	1640500	11206	3436	20928	2507	1.9384	1.8593	0.92157	89.65	14273
U1490	A	25	H	3	76	226.46	252.08	249.24	1760	1653560	10837	3864	20359	2275	1.9457	1.8737	0.95178	89.885	14275
U1490	A	25	H	3	77	226.47	252.09	249.25	1703	1705730	10286	3725	20486	2520	1.971	1.8858	0.91006	90.082	14276
U1490	A	25	H	3	78	226.48	252.1	249.26	1726	1738760	11118	3570	21183	2301	1.968	1.8802	0.96407	89.992	14277
U1490	A	25	H	3	79	226.49	252.11	249.27	1750	1649140	10797	3515	20798	2109	1.9579	1.8641	0.99394	89.73	14279
U1490	A	25	H	3	80	226.5	252.12	249.28	1645	1603610	10634	3364	20583	2501	1.9464	1.8582	0.91539	89.633	14280
U1490	A	25	H	3	81	226.51	252.13	249.29	1866	1616120	11251	3395	21366	2547	1.9284	1.8424	0.92369	89.375	14281
U1490	A	25	H	3	82	226.52	252.14	249.3	1785	1635060	10524	3571	20599	2422	1.951	1.8636	0.92967	89.721	14283
U1490	A	25	H	3	83	226.53	252.15	249.31	1767	1611970	10343	3188	20415	2151	1.9656	1.8614	0.97731	89.685	14284
U1490	A	25	H	3	84	226.54	252.16	249.32	1663	1521900	9942	3547	19616	2254	1.9417	1.8544	0.93966	89.572	14285
U1490	A	25	H	3	85	226.55	252.17	249.33	1776	1634620	11079	3873	22118	2328	1.9334	1.8351	0.97776	89.257	14287
U1490	A	25	H	3	86	226.56	252.18	249.34	1953	1641400	12423	4809	25367	2589	1.8773	1.7787	0.99114	88.338	14288
U1490	A	25	H	3	87	226.57	252.19	249.35	2146	1704200	14276	4389	27141	3199	1.8511	1.7648	0.92861	88.112	14289
U1490	A	25	H	3	88	226.58	252.2	249.36	2215	1685480	14668	4633	27862	3057	1.8363	1.7485	0.95972	87.845	14291
U1490	A	25	H	3	89	226.59	252.21	249.37	2140	1671000	12870	4497	26273	2573	1.879	1.7695	1.0091	88.187	14292
U1490	A	25	H	3	90	226.6	252.22	249.38	2038	1665740	12683	4845	25566	2547	1.877	1.7806	1.0016	88.369	14293
U1490	A	25	H	3	91	226.61	252.23	249.39	2220	1708010	14535	5281	27612	3023	1.8335	1.7578	0.96066	87.997	14295
U1490	A	25	H	3	92	226.62	252.24	249.4	2135	1700390	12657	4724	26497	2740	1.8831	1.7737	0.98545	88.256	14296
U1490	A	25	H	3	93	226.63	252.25	249.41	1928	1578710	11023	4039	22548	2484	1.9088	1.8096	0.95796	88.84	14298
U1490	A	25	H	3	94	226.64	252.26	249.42	1841	1570440	11519	4024	22254	2604	1.8953	1.8141	0.93177	88.914	14299
U1490	A	25	H	3	95	226.65	252.27	249.43	1913	1687340	11184	3974	21467	2600	1.9334	1.8584	0.9168	89.636	14300
U1490	A	25	H	3	96	226.66	252.28	249.44	1775	1651730	9851	3716	19894	2208	1.9737	1.8821	0.95472	90.023	14302
U1490	A	25	H	3	97	226.67	252.29	249.45	1659	1667740	10038	4390	20670	2141	1.9614	1.8733	0.98472	89.879	14303
U1490	A	25	H	3	98	226.68	252.3	249.46	1656	1688450	9723	3802	20453	2180	1.9879	1.8829	0.9723	90.036	14304
U1490	A	25	H	3	99	226.69	252.31	249.47	1451	1618230	9201	3555	19144	2072	1.9974	1.8953	0.96564	90.237	14306
U1490	A	25	H	3	100	226.7	252.32	249.48	1585	1570900	10050	3661	19422	2465	1.9467	1.8738	0.89648	89.887	14307
U1490	A	25	H	3	101	226.71	252.33	249.49	1870	1651260	10735	3629	21394	2566	1.9437	1.8511	0.92104	89.518	14308
U1490	A	25	H	3	102	226.72	252.34	249.5	1811	1636000	10824	3760	22725	2602	1.9351	1.824	0.9412	89.075	14310
U1490	A	25	H	3	103	226.73	252.35	249.51	1960	1667960	11172	4277	23984	2869	1.9152	1.8081	0.92219	88.817	14311
U1490	A	25	H	3	104	226.74	252.36	249.52	1898	1659230	12646	4531	25467	2970	1.8766	1.7827	0.93322	88.403	14312
U1490	A	25	H	3	105	226.75	252.37	249.53	2150	1526190	13813	4558	26433	3132	1.8097	1.7275	0.92632	87.503	14314
U1490	A	25	H	3	106	226.76	252.38	249.54	1860	1539990	12905	4317	25158	2818	1.8471	1.7559	0.95074	87.965	14315
U1490	A	25	H	3	107	226.77	252.39	249.55	1419	1625540	9766	3388	19224	1980	1.9921	1.8962	0.98718	90.253	14316
U1490	A	25	H	3	108	226.78	252.4	249.56	2119	1625230	13909	4423	27073	3149	1.838	1.7457	0.93436	87.799	14318
U1490	A	25	H	3	109	226.79	252.41	249.57	2112	1670280	14922	4628	29353	3137	1.8284	1.725	0.97114	87.462	14319
U1490	A	25	H	3	110	226.8	252.42	249.58	1888	1601510	12923	4342	24095	2721	1.8646	1.7898	0.9472	88.519	14320
U1490	A	25	H	3	111	226.81	252.43	249.59	1877	1631630	12821	4142	25049	2847	1.8764	1.7824	0.9444	88.399	14322
U1490	A	25	H	3	112	226.82	252.44	249.6	1628	1564120	11579	3909	22308	2468	1.9024	1.8152	0.95612	88.933	14323
U1490	A	25	H	3	113	226.83	252.45	249.61	1933	1670650	12027	3890	25132	2633	1.9115	1.7905	0.97978	88.529	14325
U1490	A	25	H	3	114	226.84	252.46	249.62	1865	1633020	11411	3854	23804	2544	1.9191	1.8036	0.97113	88.743	14326
U1490	A	25	H	3	115	226.85	252.47	249.63	1992	1572670	10889	3245	22652	2517	1.9261	1.8049	0.95422	88.765	14327
U1490	A	25	H	3	116	226.86	252.48	249.64	1729	1592060	10237	2985	21600	2236	1.9668	1.8341	0.98498	89.24	14329
U1490	A	25	H	3	117	226.87	252.49	249.65	2130	1625640	11896	3780	25842	2885	1.8952	1.7643	0.95218	88.103	14330
U1490	A	25	H	3	118	226.88	252.5	249.66	2108	1597260	13022	3963	28621	3286	1.8535	1.7158	0.94002	87.313	14331
U1490	A	25	H	3	119	226.89	252.51	249.67	1960	1568260	11739	4546	27403	3117	1.8658	1.7276	0.94406	87.505	14333
U1490	A	25	H	3	120	226.9	252.52	249.68	2227	1637980	13205	5088	30700	3180	1.8396	1.6968	0.98471	87.002	14334
U1490	A	25	H	3	121	226.91	252.53	249.69	2408	1668820	13912	4545	28140	2581	1.8523	1.7374	1.0375	87.665	14335
U1490	A	25	H	3	122	226.92	252.54	249.7	2062	1454960	14397	4493	26163	3225	1.7794	1.7122	0.90916	87.254	14337
U1490	A	25	H	3	123	226.93	252.55	249.71	1756	1356290	12732	4106	22678	2792	1.8022	1.7444	0.90969	87.778	14338
U1490	A	25	H	3	124	226.94	252.56	249.72	1884	1427100	12793	4181	24467	2866	1.8175	1.7337	0.9313	87.603	14339
U1490	A	25	H	3	125	226.95	252.57	249.73	2275	1556550	13631	4337	26303	2975	1.8263	1.7361	0.94652	87.644	14341
U1490	A	25	H	3	126	226.96	252.58	249.74	2018	1576320	14005	5064	26353	2936	1.817	1.7448	0.95307	87.785	14342
U1490	A	25	H	3	127	226.97	252.59	249.75	1851	1565000	12494	4553	25571	2924	1.8556	1.7564	0.94177	87.974	14343
U1490	A	25	H	3	128	226.98	252.6	249.76	1750	1480220	10994	4402	21799	2497	1.8771	1.7984	0.94102	88.658	14345
U1490	A	25	H	3	129	226.99	252.61	249.77	1735	1522670	10806	3929	21908	2246	1.9104	1.8089	0.98919	88.83	14346
U1490	A	25	H	3	130	227	252.62	249.78	1999	1618310	11847	4170	23047	2640	1.894	1.8103	0.94101	88.853	14348
U1490	A	25	H	3	131	227.01	252.63	249.79	1503	1580750	10618	3890	20941	2025	1.9427	1.8478	1.0146	89.463	14349
U1490	A	25	H	3	132	227.02	252.64	249.8	1654	1606460	9923	3384	19328	2320	1.9683	1.884	0.9207	90.054	14350
U1490	A	25	H	3	133	227.03	252.65	249.81	1618	1694360	10277	4014	18941	2281	1.9692	1.916	0.91928	90.575	14352
U1490	A	25	H	3	134	227.04	252.66	249.82	1808	1831670	11489	4290	22498	2687	1.9559	1.8771	0.92288	89.942	14353
U1490	A	25	H	3	135	227.05	252.67	249.83	1723	1842960	10566	4331	21087	2397	1.9864	1.9074	0.94435	90.435	14354
U1490	A	25	H	3	136	227.06	252.68	249.84	1670	1839780	10120	3833	20623	2359	2.0099	1.9166	0.94162	90.585	14356
U1490	A	25	H	3	137	227.07	252.69	249.85	1680	1754610	10309	3199	21170	2326	2.0008	1.8853	0.95911	90.075	14357
U1490	A	25	H	3	138	227.08	252.7	249.86	1757	1680500	10518	3085	21766	2280	1.9789	1.8539	0.97984	89.564	14358
U1490	A	25	H	3	139	227.09	252.71	249.87	1702	1664130	9814	3082	21140	2006	2.001	1.8625	1.0228	89.702	14360
U1490	A	25	H	3	140	227.1	252.72	249.88	1534	1562510	9474	3132	19820	2126	1.9825	1.8643	0.96954	89.733	14361
U1490	A	25	H	3	141	227.11	252.73	249.89	1475	1562680	9384	3649	19199	2263	1.9693	1.8784	0.92859	89.963	14362
U1490	A	25	H	3	142	227.12	252.74	249.9	1517	1649120	10115	3103	20154	2141	1.99	1.8814	0.97374	90.011	14364
U1490	A	25	H	3	143	227.13	252.75	249.91	1720	1719810	10248	3321	20674	1974	1.9984	1.8853	1.0201	90.076	14365
U1490	A	25	H	3	144	227.14	252.76	249.92	1528	1801380	11083	4201	20770	2532	1.9691	1.9073	0.91397	90.434	14366
U1490	A	25	H	3	145	227.15	252.77	249.93	1659	1800340	11168	3637	20600	2430	1.979	1.9078	0.92826	90.442	14368
U1490	A	25	H	3	146	227.16	252.78	249.94	1396	1683640	10054	2988	18785	1811	2.0154	1.9213	1.0159	90.662	14369
U1490	A	25	H	3	147	227.17	252.79	249.95	1395	1530870	8048	2317	15628	1501	2.0624	1.9539	1.0175	91.193	14370
U1490	A	25	H	3	148	227.18	252.8	249.96	1393	1656560	8486	3011	17258	1883	2.0497	1.9485	0.96214	91.105	14372
U1490	A	25	H	3	149	227.19	252.81	249.97	1262	1608770	8799	2763	15924	1744	2.0431	1.9713	0.96051	91.477	14373
U1490	A	25	H	4	3	227.23	252.85	250.01	1568	1744240	8084	2867	18370	1501	2.0949	1.9419	1.0877	90.998	14379
U1490	A	25	H	4	4	227.24	252.86	250.02	1475	1570630	8484	2769	16981	1922	2.0302	1.9299	0.94621	90.802	14380
U1490	A	25	H	4	5	227.25	252.87	250.03	1489	1599370	9287	2489	17530	1968	2.0212	1.9248	0.94976	90.718	14381
U1490	A	25	H	4	6	227.26	252.88	250.04	1270	1372700	7346	2312	14079	1470	2.0442	1.9515	0.98125	91.154	14383
U1490	A	25	H	4	7	227.27	252.89	250.05	1294	1483920	8211	2748	15849	1829	2.0227	1.9373	0.93779	90.923	14384
U1490	A	25	H	4	8	227.28	252.9	250.06	1609	1581130	9625	3371	18761	2209	1.9733	1.89	0.92906	90.151	14385
U1490	A	25	H	4	9	227.29	252.91	250.07	1578	1651020	10317	3423	20324	2112	1.9765	1.8773	0.98332	89.944	14387
U1490	A	25	H	4	10	227.3	252.92	250.08	1634	1586070	9958	3422	21075	1981	1.97	1.8441	1.0269	89.404	14388
U1490	A	25	H	4	11	227.31	252.93	250.09	1677	1528190	10338	3383	20978	2122	1.9406	1.829	0.99502	89.157	14389
U1490	A	25	H	4	12	227.32	252.94	250.1	1537	1479440	10401	3341	19661	1927	1.9344	1.8438	1.0087	89.398	14391
U1490	A	25	H	4	13	227.33	252.95	250.11	1522	1482130	9576	2821	19920	2113	1.9659	1.8396	0.97439	89.33	14392
U1490	A	25	H	4	14	227.34	252.96	250.12	1604	1531050	10716	3121	20967	2317	1.9356	1.8314	0.95661	89.197	14393
U1490	A	25	H	4	15	227.35	252.97	250.13	1573	1556590	10590	3508	22086	2099	1.9425	1.8182	1.0221	88.981	14395
U1490	A	25	H	4	16	227.36	252.98	250.14	1684	1594070	10811	3814	23528	1994	1.94	1.8009	1.0719	88.699	14396
U1490	A	25	H	4	17	227.37	252.99	250.15	1761	1593180	11558	4008	24274	2195	1.9117	1.7867	1.0437	88.468	14397
U1490	A	25	H	4	18	227.38	253	250.16	1739	1507050	10968	3684	23796	2434	1.9034	1.771	0.99018	88.212	14399
U1490	A	25	H	4	19	227.39	253.01	250.17	1352	1270020	10343	3003	19279	2173	1.8767	1.7893	0.94802	88.51	14400
U1490	A	25	H	4	20	227.4	253.02	250.18	1813	1492030	12021	4041	22807	2415	1.8665	1.7825	0.97515	88.399	14402
U1490	A	25	H	4	21	227.41	253.03	250.19	1880	1631340	12978	4778	25763	2781	1.862	1.771	0.9668	88.211	14403
U1490	A	25	H	4	22	227.42	253.04	250.2	1844	1653470	12015	4042	24572	2594	1.9067	1.7965	0.97647	88.628	14404
U1490	A	25	H	4	23	227.43	253.05	250.21	1554	1526720	9962	3381	20889	2197	1.9509	1.8327	0.97809	89.217	14406
U1490	A	25	H	4	24	227.44	253.06	250.22	1330	1263020	8743	2792	17984	1909	1.9319	1.8155	0.97408	88.938	14407
U1490	A	25	H	4	25	227.45	253.07	250.23	1654	1568130	10224	3720	22508	2178	1.9455	1.8122	1.0143	88.884	14408
U1490	A	25	H	4	26	227.46	253.08	250.24	1582	1465770	10121	3612	19869	2116	1.9247	1.8346	0.97266	89.249	14410
U1490	A	25	H	4	27	227.47	253.09	250.25	1472	1546180	10131	3244	21164	2411	1.9523	1.8345	0.9434	89.246	14411
U1490	A	25	H	4	28	227.48	253.1	250.26	1139	1254140	9060	2823	17608	2047	1.9203	1.8254	0.93459	89.099	14412
U1490	A	25	H	4	29	227.49	253.11	250.27	1500	1520320	9399	2882	19993	1866	1.9875	1.8496	1.03	89.494	14414
U1490	A	25	H	4	30	227.5	253.12	250.28	1611	1482980	9523	3162	20327	2128	1.9557	1.8299	0.9801	89.173	14415
U1490	A	25	H	4	31	227.51	253.13	250.29	1341	1278100	8755	2432	17190	1953	1.9458	1.8387	0.94457	89.315	14416
U1490	A	25	H	4	32	227.52	253.14	250.3	1677	1659300	11318	3424	24023	2277	1.9482	1.81	1.0233	88.847	14418
U1490	A	25	H	4	33	227.53	253.15	250.31	1709	1659870	10531	3636	23446	2338	1.9597	1.8194	1.0012	89.002	14419
U1490	A	25	H	4	34	227.54	253.16	250.32	1482	1554550	10963	3365	20901	2018	1.9405	1.8417	1.0152	89.364	14420
U1490	A	25	H	4	35	227.55	253.17	250.33	1413	1377550	9411	3009	18570	2263	1.9324	1.8384	0.91413	89.311	14422
U1490	A	25	H	4	36	227.56	253.18	250.34	1627	1564550	10772	3442	21351	2218	1.9377	1.8331	0.98346	89.224	14423
U1490	A	25	H	4	37	227.57	253.19	250.35	1480	1554660	10096	3116	19575	2030	1.9683	1.8683	0.98421	89.797	14424
U1490	A	25	H	4	38	227.58	253.2	250.36	1519	1644010	11059	3050	21695	2495	1.9577	1.8502	0.93929	89.502	14426
U1490	A	25	H	4	39	227.59	253.21	250.37	1587	1688480	9618	3391	19444	2091	2.0051	1.9046	0.96843	90.39	14427
U1490	A	25	H	4	40	227.6	253.22	250.38	1563	1619830	8565	2339	17253	1791	2.0554	1.9349	0.98377	90.884	14429
U1490	A	25	H	4	41	227.61	253.23	250.39	1121	1473940	7411	2325	14233	1749	2.0679	1.9823	0.91051	91.655	14430
U1490	A	25	H	4	42	227.62	253.24	250.4	1330	1573900	7318	2264	14961	1446	2.105	1.985	1.0148	91.7	14431
U1490	A	25	H	4	43	227.63	253.25	250.41	1200	1396860	7067	1909	12881	1578	2.075	1.9965	0.91184	91.887	14433
U1490	A	25	H	4	44	227.64	253.26	250.42	1134	1354620	6869	1847	13009	1495	2.077	1.9813	0.9396	91.639	14434
U1490	A	25	H	4	45	227.65	253.27	250.43	1360	1662080	8485	2646	16536	1909	2.0623	1.9679	0.93762	91.421	14435
U1490	A	25	H	4	46	227.66	253.28	250.44	1337	1609150	7433	2541	15664	1728	2.0914	1.9761	0.95736	91.555	14437
U1490	A	25	H	4	47	227.67	253.29	250.45	1284	1549040	7639	2911	15086	1874	2.0531	1.976	0.9058	91.553	14438
U1490	A	25	H	4	48	227.68	253.3	250.46	1388	1540100	8867	3037	18606	1659	2.0129	1.8866	1.0498	90.097	14439
U1490	A	25	H	4	49	227.69	253.31	250.47	1363	1451910	8813	2733	17259	1998	1.9885	1.8919	0.93642	90.183	14441
U1490	A	25	H	4	50	227.7	253.32	250.48	1709	1683570	10463	3349	21453	2138	1.9793	1.8615	1.0015	89.686	14442
U1490	A	25	H	4	51	227.71	253.33	250.49	1633	1545340	10570	3249	21312	2033	1.9464	1.8283	1.0205	89.146	14443
U1490	A	25	H	4	52	227.72	253.34	250.5	1501	1476110	9907	2924	19659	2037	1.9551	1.8436	0.98457	89.395	14445
U1490	A	25	H	4	53	227.73	253.35	250.51	1538	1678530	9897	3660	21583	1818	1.9967	1.8609	1.0745	89.677	14446
U1490	A	25	H	4	54	227.74	253.36	250.52	1860	1741680	11232	3221	23984	2631	1.9635	1.8286	0.9598	89.151	14447
U1490	A	25	H	4	55	227.75	253.37	250.53	1579	1555380	10204	3267	20869	2066	1.9584	1.8407	1.0044	89.347	14449
U1490	A	25	H	4	56	227.76	253.38	250.54	1671	1508460	10591	2896	21170	2152	1.9402	1.8198	0.99288	89.008	14450
U1490	A	25	H	4	57	227.77	253.39	250.55	1540	1380360	9592	3138	20059	2133	1.9251	1.8056	0.97332	88.775	14452
U1490	A	25	H	4	58	227.78	253.4	250.56	1517	1439400	11127	3616	20749	2081	1.8948	1.8105	0.99873	88.856	14453
U1490	A	25	H	4	59	227.79	253.41	250.57	1734	1587970	11266	3798	23460	2420	1.9171	1.7995	0.98651	88.677	14454
U1490	A	25	H	4	60	227.8	253.42	250.58	1841	1529350	11703	3647	23676	2674	1.8864	1.7777	0.94715	88.321	14456
U1490	A	25	H	4	61	227.81	253.43	250.59	1798	1534730	11546	3187	24567	2397	1.9089	1.765	1.0107	88.114	14457
U1490	A	25	H	4	62	227.82	253.44	250.6	1778	1547010	12102	3485	26242	2746	1.8861	1.742	0.9803	87.74	14458
U1490	A	25	H	4	63	227.83	253.45	250.61	1691	1458800	10891	3272	24381	2360	1.9036	1.7478	1.0141	87.834	14460
U1490	A	25	H	4	64	227.84	253.46	250.62	1428	1204050	8623	2333	18228	2067	1.9207	1.7871	0.9454	88.475	14461
U1490	A	25	H	4	65	227.85	253.47	250.63	1618	1379960	11303	2967	22957	2580	1.8734	1.7494	0.9493	87.86	14462
U1490	A	25	H	4	66	227.86	253.48	250.64	1881	1541130	12876	3572	26110	2589	1.8673	1.7408	1.0037	87.72	14464
U1490	A	25	H	4	67	227.87	253.49	250.65	1974	1585280	12161	3713	26904	2530	1.8909	1.7395	1.0267	87.699	14465
U1490	A	25	H	4	68	227.88	253.5	250.66	1648	1402360	10470	2411	21983	2249	1.9221	1.7734	0.9901	88.251	14466
U1490	A	25	H	4	69	227.89	253.51	250.67	1657	1370860	11626	3281	23276	2443	1.8581	1.7402	0.97898	87.71	14468
U1490	A	25	H	4	70	227.9	253.52	250.68	1601	1440170	11938	3287	23273	2553	1.8711	1.7627	0.9598	88.076	14469
U1490	A	25	H	4	71	227.91	253.53	250.69	1623	1388760	11852	3265	21008	2373	1.8613	1.7879	0.94709	88.488	14470
U1490	A	25	H	4	72	227.92	253.54	250.7	1830	1420560	13309	3276	24386	2595	1.83	1.7339	0.973	87.607	14472
U1490	A	25	H	4	73	227.93	253.55	250.71	1775	1406720	12530	3550	23165	2546	1.8386	1.7513	0.95897	87.891	14473
U1490	A	25	H	4	74	227.94	253.56	250.72	1774	1382110	12003	3319	23269	2557	1.8471	1.7419	0.95905	87.737	14474
U1490	A	25	H	4	75	227.95	253.57	250.73	2173	1604410	14084	4152	27471	2590	1.8436	1.7334	1.0256	87.599	14476
U1490	A	25	H	4	76	227.96	253.58	250.74	2029	1610890	13009	3871	27974	2744	1.8715	1.7299	1.0084	87.542	14477
U1490	A	25	H	4	77	227.97	253.59	250.75	2088	1567180	12884	3699	27611	2972	1.8598	1.7224	0.96803	87.42	14479
U1490	A	25	H	4	78	227.98	253.6	250.76	1646	1289960	10990	3100	21768	2593	1.8474	1.7411	0.92402	87.725	14480
U1490	A	25	H	4	79	227.99	253.61	250.77	2319	1667730	13901	4271	30448	3107	1.8493	1.7067	0.99122	87.164	14481
U1490	A	25	H	4	80	228	253.62	250.78	1977	1596980	12702	3613	28999	2820	1.8788	1.7123	1.0121	87.255	14483
U1490	A	25	H	4	81	228.01	253.63	250.79	1837	1479590	11960	3847	25409	2450	1.8671	1.7348	1.0158	87.623	14484
U1490	A	25	H	4	82	228.02	253.64	250.8	1622	1418420	10994	3400	22817	2291	1.8892	1.7637	0.99823	88.093	14485
U1490	A	25	H	4	83	228.03	253.65	250.81	1614	1406530	11322	3085	22549	2497	1.8806	1.765	0.95571	88.114	14487
U1490	A	25	H	4	84	228.04	253.66	250.82	1643	1419210	10700	2846	22615	2325	1.9087	1.7672	0.98797	88.15	14488
U1490	A	25	H	4	85	228.05	253.67	250.83	1777	1504200	11940	3570	25006	2879	1.8727	1.7494	0.9388	87.861	14489
U1490	A	25	H	4	86	228.06	253.68	250.84	1901	1510790	11604	3613	25685	2469	1.8872	1.7385	1.0172	87.683	14491
U1490	A	25	H	4	87	228.07	253.69	250.85	1904	1448080	11533	2993	23982	2548	1.8825	1.7477	0.97369	87.833	14492
U1490	A	25	H	4	88	228.08	253.7	250.86	2146	1535920	12837	3722	27875	2695	1.856	1.7089	1.0147	87.201	14493
U1490	A	25	H	4	89	228.09	253.71	250.87	1745	1329610	11876	3547	24701	2789	1.8236	1.7014	0.94727	87.077	14495
U1490	A	25	H	4	90	228.1	253.72	250.88	2414	1687980	14851	4567	34538	3461	1.8244	1.6597	0.9991	86.399	14496
U1490	A	25	H	4	91	228.11	253.73	250.89	2035	1559280	12961	3705	29959	2830	1.8599	1.6879	1.0247	86.857	14497
U1490	A	25	H	4	92	228.12	253.74	250.9	1749	1367180	11596	3263	25641	2606	1.8522	1.6982	0.99296	87.026	14499
U1490	A	25	H	4	93	228.13	253.75	250.91	1751	1306760	11603	2977	24909	2740	1.8358	1.6903	0.95861	86.897	14500
U1490	A	25	H	4	94	228.14	253.76	250.92	1866	1342470	12687	3333	27412	2757	1.8131	1.6614	0.9975	86.425	14501
U1490	A	25	H	4	95	228.15	253.77	250.93	1939	1375720	12385	3344	27561	2595	1.8318	1.6687	1.0262	86.545	14503
U1490	A	25	H	4	96	228.16	253.78	250.94	1916	1427550	11724	3240	27731	2833	1.8598	1.6826	0.99072	86.772	14504
U1490	A	25	H	4	97	228.17	253.79	250.95	1556	1151920	10332	2559	21956	2368	1.8357	1.6901	0.96717	86.894	14506
U1490	A	25	H	4	98	228.18	253.8	250.96	1667	1248380	10672	3076	25542	2352	1.8467	1.6616	1.0358	86.43	14507
U1490	A	25	H	4	99	228.19	253.81	250.97	2323	1508340	14106	4572	29695	3062	1.7971	1.6731	0.98668	86.617	14508
U1490	A	25	H	4	100	228.2	253.82	250.98	2132	1540200	14104	4661	30458	3232	1.805	1.6745	0.97423	86.639	14510
U1490	A	25	H	4	101	228.21	253.83	250.99	2021	1524120	13776	4215	29702	2746	1.8259	1.6816	1.0341	86.756	14511
U1490	A	25	H	4	102	228.22	253.84	251	2299	1554720	15515	4143	32554	3368	1.7881	1.6494	0.98523	86.23	14512
U1490	A	25	H	4	103	228.23	253.85	251.01	2418	1532430	15467	4188	32655	3253	1.7818	1.6404	1.0017	86.084	14514
U1490	A	25	H	4	104	228.24	253.86	251.02	1850	1321660	12819	3529	25588	2634	1.8024	1.6828	0.98742	86.774	14515
U1490	A	25	H	4	105	228.25	253.87	251.03	1846	1335860	12433	3245	25370	2623	1.8216	1.6909	0.98552	86.907	14516
U1490	A	25	H	4	106	228.26	253.88	251.04	2000	1409780	13458	3888	28224	2476	1.8103	1.6688	1.0569	86.546	14518
U1490	A	25	H	4	107	228.27	253.89	251.05	2039	1446130	14480	4180	29212	2905	1.7872	1.6653	1.0024	86.49	14519
U1490	A	25	H	4	108	228.28	253.9	251.06	2128	1430000	13983	3958	27427	2756	1.7969	1.6847	0.9979	86.806	14520
U1490	A	25	H	4	109	228.29	253.91	251.07	2322	1558310	15071	5051	31545	3011	1.7869	1.6629	1.0202	86.45	14522
U1490	A	25	H	4	110	228.3	253.92	251.08	1950	1426140	13430	4108	26945	2828	1.8055	1.6933	0.979	86.946	14523
U1490	A	25	H	4	111	228.31	253.93	251.09	1691	1372660	13220	3916	26117	2882	1.8009	1.6934	0.95723	86.947	14524
U1490	A	25	H	4	112	228.32	253.94	251.1	1601	1290770	12340	3005	23604	2745	1.8166	1.7094	0.93444	87.207	14526
U1490	A	25	H	4	113	228.33	253.95	251.11	1834	1432620	13183	4023	25455	2780	1.8173	1.7201	0.96173	87.383	14527
U1490	A	25	H	4	114	228.34	253.96	251.12	1789	1375060	12839	3514	24649	2822	1.8168	1.7161	0.94124	87.317	14529
U1490	A	25	H	4	115	228.35	253.97	251.13	1999	1498890	13968	3453	28752	2961	1.8259	1.6879	0.98723	86.858	14530
U1490	A	25	H	4	116	228.36	253.98	251.14	1655	1314090	11758	2748	22675	2639	1.8445	1.7325	0.93411	87.584	14531
U1490	A	25	H	4	117	228.37	253.99	251.15	1915	1475270	13795	3650	26443	2968	1.82	1.7162	0.94985	87.319	14533
U1490	A	25	H	4	118	228.38	254	251.16	1993	1568410	13709	3597	27421	2772	1.8516	1.7269	0.99529	87.493	14534
U1490	A	25	H	4	119	228.39	254.01	251.17	1862	1471150	12786	3344	24513	2755	1.8507	1.7465	0.94927	87.812	14535
U1490	A	25	H	4	120	228.4	254.02	251.18	1910	1491090	12752	3355	26074	2658	1.8581	1.7266	0.99165	87.488	14537
U1490	A	25	H	4	121	228.41	254.03	251.19	1622	1457680	11690	2981	25010	2709	1.8849	1.7383	0.9653	87.678	14538
U1490	A	25	H	4	122	228.42	254.04	251.2	1816	1413780	11476	2887	23503	2380	1.8818	1.7469	0.99455	87.82	14539
U1490	A	25	H	4	123	228.43	254.05	251.21	1432	1166810	10684	2721	18974	2394	1.8307	1.7572	0.89903	87.988	14541
U1490	A	25	H	4	124	228.44	254.06	251.22	1909	1492130	12317	2992	23647	2504	1.8789	1.7663	0.97514	88.136	14542
U1490	A	25	H	4	125	228.45	254.07	251.23	1597	1529270	12517	2839	23625	2649	1.8922	1.7827	0.95029	88.403	14543
U1490	A	25	H	4	126	228.46	254.08	251.24	1763	1536230	11966	2918	23469	2376	1.9072	1.7845	0.99465	88.432	14545
U1490	A	25	H	4	127	228.47	254.09	251.25	1704	1528420	10819	2797	22247	2139	1.9422	1.8049	1.0171	88.765	14546
U1490	A	25	H	4	128	228.48	254.1	251.26	1932	1724880	12857	3171	28365	2509	1.9257	1.7554	1.0533	87.957	14547
U1490	A	25	H	4	129	228.49	254.11	251.27	2019	1727080	13287	3980	28679	2668	1.8958	1.7502	1.0314	87.873	14549
U1490	A	25	H	4	130	228.5	254.12	251.28	1891	1671050	12770	3265	25726	2433	1.9142	1.7818	1.0242	88.388	14550
U1490	A	25	H	4	131	228.51	254.13	251.29	1813	1592770	11560	3295	23659	2461	1.9205	1.7961	0.98288	88.621	14551
U1490	A	25	H	4	132	228.52	254.14	251.3	1602	1622460	11192	2755	21949	2179	1.9615	1.8382	1.0032	89.307	14553
U1490	A	25	H	4	133	228.53	254.15	251.31	1700	1634750	11047	3097	22502	1926	1.9638	1.8296	1.0676	89.167	14554
U1490	A	25	H	4	134	228.54	254.16	251.32	2059	1803720	12946	3471	27012	2408	1.9364	1.7927	1.0499	88.566	14556
U1490	A	25	H	4	135	228.55	254.17	251.33	1867	1770720	11615	3399	24666	2120	1.9694	1.8244	1.0658	89.082	14557
U1490	A	25	H	4	136	228.56	254.18	251.34	1690	1546830	10341	3056	21163	1926	1.9587	1.8305	1.0409	89.182	14558
U1490	A	25	H	4	137	228.57	254.19	251.35	1766	1585580	11097	2933	22351	2156	1.9461	1.8179	1.0156	88.976	14560
U1490	A	25	H	4	138	228.58	254.2	251.36	1587	1568830	11344	3249	21804	2304	1.9288	1.8265	0.97605	89.117	14561
U1490	A	25	H	4	139	228.59	254.21	251.37	1611	1612630	10899	3345	22969	2286	1.9489	1.817	1.0021	88.961	14562
U1490	A	25	H	4	140	228.6	254.22	251.38	1661	1637120	11234	3326	23452	2095	1.9512	1.8142	1.049	88.916	14564
U1490	A	25	H	4	141	228.61	254.23	251.39	1382	1450640	9031	2691	18415	1935	1.9843	1.865	0.97849	89.743	14565
U1490	A	25	H	4	142	228.62	254.24	251.4	1494	1503890	9692	2614	19632	1982	1.9791	1.8524	0.99586	89.539	14566
U1490	A	25	H	4	143	228.63	254.25	251.41	1555	1610220	10397	2738	22361	2437	1.9732	1.8282	0.96264	89.144	14568
U1490	A	25	H	4	144	228.64	254.26	251.42	1540	1594420	11088	2328	22942	2313	1.9653	1.8138	0.99646	88.909	14569
U1490	A	25	H	4	145	228.65	254.27	251.43	1413	1441980	9825	2464	21034	1837	1.9675	1.8078	1.0588	88.812	14570
U1490	A	25	H	4	146	228.66	254.28	251.44	1562	1508450	10690	2948	22340	2321	1.935	1.8001	0.98341	88.686	14572
U1490	A	25	H	4	147	228.67	254.29	251.45	1630	1550450	11145	2360	23082	2291	1.9493	1.7975	1.0032	88.645	14573
U1490	A	25	H	4	148	228.68	254.3	251.46	1735	1661400	11248	2882	25302	2409	1.9586	1.7885	1.0213	88.497	14574
U1490	A	25	H	4	149	228.69	254.31	251.47	2027	1735290	11674	3017	27513	2766	1.9497	1.769	0.99769	88.179	14576
U1490	A	25	H	5	2	228.72	254.34	251.5	1634	1702540	11066	2816	23869	2329	1.9796	1.8245	1.0107	89.084	14580
U1490	A	25	H	5	3	228.73	254.35	251.51	1736	1575660	10927	2511	23616	2288	1.9554	1.7935	1.0138	88.578	14581
U1490	A	25	H	5	4	228.74	254.36	251.52	1614	1651080	11135	2659	24410	2479	1.9652	1.8024	0.99329	88.724	14583
U1490	A	25	H	5	5	228.75	254.37	251.53	1710	1629120	10721	2912	24456	2248	1.9667	1.7942	1.0366	88.59	14584
U1490	A	25	H	5	6	228.76	254.38	251.54	1616	1696980	10803	2915	24936	2194	1.9859	1.8056	1.0556	88.776	14585
U1490	A	25	H	5	7	228.77	254.39	251.55	1948	1731360	12726	3323	27081	2439	1.928	1.7756	1.0455	88.286	14587
U1490	A	25	H	5	8	228.78	254.4	251.56	1843	1693590	13624	3532	27385	2690	1.8926	1.763	1.0078	88.082	14588
U1490	A	25	H	5	9	228.79	254.41	251.57	1414	1343540	10845	2495	20274	2328	1.8957	1.792	0.93996	88.555	14589
U1490	A	25	H	5	10	228.8	254.42	251.58	2283	1693740	14736	3646	31543	3343	1.8485	1.6996	0.97477	87.048	14591
U1490	A	25	H	5	11	228.81	254.43	251.59	2245	1716020	15730	3869	32237	3439	1.8317	1.6969	0.97192	87.005	14592
U1490	A	25	H	5	12	228.82	254.44	251.6	2285	1686950	16137	4046	32680	3254	1.8168	1.6835	1.0019	86.785	14593
U1490	A	25	H	5	13	228.83	254.45	251.61	1711	1283030	12777	2899	23046	2734	1.8046	1.7145	0.9258	87.292	14595
U1490	A	25	H	5	14	228.84	254.46	251.62	2054	1555880	15167	3551	29880	2917	1.8174	1.6877	1.0104	86.855	14596
U1490	A	25	H	5	15	228.85	254.47	251.63	1585	1475770	11192	2967	22972	2474	1.9085	1.7788	0.9678	88.34	14597
U1490	A	25	H	5	16	228.86	254.48	251.64	1988	1651530	12309	3481	27091	2581	1.9091	1.7543	1.021	87.94	14599
U1490	A	25	H	5	17	228.87	254.49	251.65	1970	1725260	11721	3942	26797	2351	1.9362	1.778	1.0568	88.325	14600
U1490	A	25	H	5	18	228.88	254.5	251.66	1713	1637090	11213	3378	23434	2247	1.9457	1.8136	1.0182	88.906	14601
U1490	A	25	H	5	19	228.89	254.51	251.67	1889	1741910	12522	3904	26974	2354	1.9257	1.7807	1.0591	88.37	14603
U1490	A	25	H	5	20	228.9	254.52	251.68	1518	1654580	11195	3426	23070	2032	1.9593	1.828	1.0551	89.14	14604
U1490	A	25	H	5	21	228.91	254.53	251.69	1710	1753810	10797	3237	23740	1958	1.996	1.8383	1.0837	89.309	14606
[truncated: 3,035 more rows]
