# Supplementary material for: Re-organization of Pacific overturning circulation across the Miocene Climate Optimum
Source: Nat Commun. 2024 Sep 17;15:8135. doi: 10.1038/s41467-024-52516-x (PMC11408672; doi:10.1038/s41467-024-52516-x)
Supplement: Supplementary file 9 — Supplementary Data File 6 [file 41467_2024_52516_MOESM9_ESM.xlsx]

## Sheet: Holbourn et al 2024 IODPU1338 w
Hole,Core, Section, Interval (cm)	Depth (top, mbsf)	Depth (top, mcd Wilkens et al 2013)	Depth top, (revised mcd Holbourn et al 2022)	Age (ka Holbourn et al 2022]	Revised age (this work)	Benthic d13C	Benthic d18O
321-U1338A-33X-1,50-52	298.2	331.52	332.52	12703	12703	0.67	2.19
321-U1338A-33X-1,60-62	298.3	331.62	332.62	12708	12708	0.5	2.36
321-U1338A-33X-1,70-72	298.4	331.72	332.72	12713	12713	0.67	2.14
321-U1338A-33X-1,80-82	298.5	331.82	332.82	12719	12719	0.62	2.1
321-U1338A-33X-1,90-92	298.6	331.92	332.92	12724	12724	0.47	2.01
321-U1338A-33X-1,100-102	298.7	332.02	333.02	12729	12729	0.51	2.24
321-U1338A-33X-1,110-112	298.8	332.12	333.12	12734	12734	0.74	2.31
321-U1338A-33X-1,120-122	298.9	332.22	333.22	12740	12740	0.6	2.37
321-U1338A-33X-1,130-132	299	332.32	333.32	12745	12745	0.71	2.13
321-U1338A-33X-1,140-142	299.1	332.42	333.42	12750	12750	0.67	2.07
321-U1338A-33X-2,0-2	299.2	332.52	333.52	12755	12755	0.68	2.36
321-U1338A-33X-2,10-12	299.3	332.62	333.62	12761	12761	0.76	2.16
321-U1338A-33X-2,20-22	299.4	332.72	333.72	12766	12766	0.8	2.11
321-U1338A-33X-2,30-32	299.5	332.82	333.82	12769	12769	0.71	2.38
321-U1338A-33X-2,40-42	299.6	332.92	333.92	12772	12772	0.75	2.37
321-U1338A-33X-2,50-52	299.7	333.02	334.02	12774	12774	0.75	2.52
321-U1338A-33X-2,60-62	299.8	333.12	334.12	12777	12777	0.66	2.51
321-U1338A-33X-2,70-72	299.9	333.22	334.22	12780	12780	0.72	2.47
321-U1338A-33X-2,80-82	300	333.32	334.32	12783	12783	0.52	2.43
321-U1338A-33X-2,90-92	300.1	333.42	334.42	12785	12785	0.66	2.24
321-U1338A-33X-2,100-102	300.2	333.52	334.52	12788	12788	0.55	2.28
321-U1338A-33X-2,110-112	300.3	333.62	334.62	12791	12791	0.56	2.25
321-U1338A-33X-2,120-122	300.4	333.72	334.72	12794	12794	0.64	2.35
321-U1338A-33X-2,130-132	300.5	333.82	334.82	12796	12796	0.58	2.29
321-U1338A-33X-2,140-142	300.6	333.92	334.92	12799	12799	0.66	2.51
321-U1338A-33X-2,150-152	300.7	334.02	335.02	12802	12802	0.53	2.35
321-U1338B-34H-1,70-72	302.6	334.03	335.03	12802	12802	0.68	2.54
321-U1338B-34H-1,80-82	302.7	334.13	335.13	12805	12805	0.71	2.43
321-U1338B-34H-1,90-92	302.8	334.23	335.23	12808	12808	0.59	2.51
321-U1338B-34H-1,100-102	302.9	334.33	335.33	12810	12810	0.54	2.23
321-U1338B-34H-1,110-112	303	334.43	335.43	12813	12813	0.57	2.18
321-U1338B-34H-1,120-122	303.1	334.53	335.53	12816	12816	0.56	2.05
321-U1338B-34H-1,130-132	303.2	334.63	335.63	12819	12819	0.63	2.11
321-U1338B-34H-1,140-142	303.3	334.73	335.73	12822	12822	0.64	2.13
321-U1338B-34H-2,10-12	303.51	334.94	335.94	12829	12829	0.56	2.26
321-U1338B-34H-2,20-22	303.61	335.04	336.04	12832	12832	0.53	2.14
321-U1338B-34H-2,30-32	303.71	335.14	336.14	12835	12835	0.29	2
321-U1338B-34H-2,40-42	303.81	335.24	336.24	12838	12838	0.17	2.28
321-U1338B-34H-2,50-52	303.91	335.34	336.34	12841	12841	0.58	2.3
321-U1338B-34H-2,60-62	304.01	335.44	336.44	12844	12844	0.51	2.35
321-U1338B-34H-2,70-72	304.11	335.54	336.54	12848	12848	0.66	2.31
321-U1338B-34H-2,80-82	304.21	335.64	336.64	12851	12851	0.7	2.34
321-U1338B-34H-2,90-92	304.31	335.74	336.74	12854	12854	0.66	2.08
321-U1338B-34H-2,100-102	304.41	335.84	336.84	12857	12857	0.62	2.01
321-U1338B-34H-2,110-112	304.51	335.94	336.94	12861	12861	0.79	2.24
321-U1338B-34H-2,120-122	304.61	336.04	337.04	12865	12865	0.8	2.38
321-U1338B-34H-2,130-132	304.71	336.14	337.14	12870	12870	0.86	2.24
321-U1338B-34H-2,140-142	304.81	336.24	337.24	12874	12874	0.66	2.51
321-U1338B-34H-3,0-2	304.91	336.34	337.34	12878	12878	0.67	2.45
321-U1338B-34H-3,10-12	305.01	336.44	337.44	12882	12882	0.71	2.33
321-U1338B-34H-3,20-22	305.11	336.54	337.54	12886	12886	0.69	2.31
321-U1338B-34H-3,30-32	305.21	336.64	337.64	12890	12890	0.69	2.48
321-U1338B-34H-3,40-42	305.31	336.74	337.74	12894	12894	0.82	2.57
321-U1338B-34H-3,50-52	305.41	336.84	337.84	12899	12899	0.65	2.49
321-U1338B-34H-3,60-62	305.51	336.94	337.94	12903	12903	0.86	2.46
321-U1338B-34H-3,70-72	305.61	337.04	338.04	12907	12907	0.91	2.33
321-U1338B-34H-3,80-82	305.71	337.14	338.14	12911	12911	0.8	2.31
321-U1338B-34H-3,90-92	305.81	337.24	338.24	12915	12915	0.68	2.29
321-U1338B-34H-3,100-102	305.91	337.34	338.34	12919	12919	0.54	2.32
321-U1338B-34H-3,110-112	306.01	337.44	338.44	12924	12924	0.58	2.21
321-U1338B-34H-3,120-122	306.11	337.54	338.54	12928	12928	0.72	2.19
321-U1338B-34H-3,130-132	306.21	337.64	338.64	12932	12932	0.58	2.09
321-U1338B-34H-3,140-142	306.31	337.74	338.74	12935	12935	0.61	2.26
321-U1338B-34H-4,0-2	306.42	337.85	338.85	12939	12939	0.64	2.36
321-U1338B-34H-4,10-12	306.52	337.95	338.95	12942	12942	0.68	2.35
321-U1338B-34H-4,20-22	306.62	338.05	339.05	12945	12945	0.68	2.47
321-U1338B-34H-4,30-32	306.72	338.15	339.15	12948	12948	0.72	2.18
321-U1338B-34H-4,40-42	306.82	338.25	339.25	12951	12951	0.66	2.12
321-U1338B-34H-4,50-52	306.92	338.35	339.35	12954	12954	0.72	2.21
321-U1338B-34H-4,60-62	307.02	338.45	339.45	12957	12957	0.8	2.34
321-U1338B-34H-4,70-72	307.12	338.55	339.55	12961	12961	0.7	2.32
321-U1338B-34H-4,80-82	307.22	338.65	339.65	12964	12964	0.53	2.21
321-U1338B-34H-4,90-92	307.32	338.75	339.75	12967	12967	0.58	2.24
321-U1338B-34H-4,100-102	307.42	338.85	339.85	12970	12970	0.42	2.05
321-U1338B-34H-4,110-112	307.52	338.95	339.95	12974	12974	0.48	2.2
321-U1338B-34H-4,120-122	307.62	339.05	340.05	12977	12977	0.74	2.39
321-U1338B-34H-4,130-132	307.72	339.15	340.15	12981	12981	0.62	2.48
321-U1338C-35H-1,20-22	307.1	339.18	340.18	12982	12982	0.62	2.32
321-U1338C-35H-1,30-32	307.2	339.28	340.28	12985	12985	0.56	2.32
321-U1338C-35H-1,40-42	307.3	339.38	340.38	12989	12989	0.59	2.56
321-U1338C-35H-1,50-52	307.4	339.48	340.48	12992	12992	0.56	2.49
321-U1338C-35H-1,60-62	307.5	339.58	340.58	12996	12996	0.71	2.66
321-U1338C-35H-1,70-72	307.6	339.68	340.68	12999	12999	0.78	2.57
321-U1338C-35H-1,80-82	307.7	339.78	340.78	13003	13003	0.78	2.43
321-U1338C-35H-1,90-92	307.8	339.88	340.88	13006	13006	1.02	2.43
321-U1338C-35H-1,100-102	307.9	339.98	340.98	13010	13010	0.76	2.2
321-U1338C-35H-1,110-112	308	340.08	341.08	13012	13012	0.78	2.24
321-U1338C-35H-1,120-122	308.1	340.18	341.18	13014	13014	0.82	2.34
321-U1338C-35H-1,130-132	308.2	340.28	341.28	13017	13017	0.74	2.29
321-U1338C-35H-1,140-142	308.3	340.38	341.38	13019	13019	0.8	2.34
321-U1338C-35H-2,0-2	308.4	340.48	341.48	13021	13021	0.75	2.3
321-U1338C-35H-2,10-12	308.5	340.58	341.58	13023	13023	0.78	2.36
321-U1338C-35H-2,20-22	308.6	340.68	341.68	13025	13025	0.73	2.33
321-U1338C-35H-2,30-32	308.7	340.78	341.78	13027	13027	0.8	2.43
321-U1338C-35H-2,40-42	308.8	340.88	341.88	13030	13030	0.71	2.41
321-U1338C-35H-2,50-52	308.9	340.98	341.98	13032	13032	0.59	2.27
321-U1338C-35H-2,60-62	309	341.08	342.08	13034	13034	0.74	2.19
321-U1338C-35H-2,70-72	309.1	341.18	342.18	13036	13036	0.8	2.29
321-U1338C-35H-2,80-82	309.2	341.28	342.28	13038	13038	0.84	2.34
321-U1338C-35H-2,90-92	309.3	341.38	342.38	13040	13040	0.75	2.33
321-U1338C-35H-2,100-102	309.4	341.48	342.48	13043	13043	0.9	2.24
321-U1338C-35H-2,110-112	309.5	341.58	342.58	13045	13045	0.88	2.13
321-U1338C-35H-2,120-122	309.6	341.68	342.68	13047	13047	0.71	1.92
321-U1338C-35H-2,130-132	309.7	341.78	342.78	13049	13049	0.68	1.86
321-U1338C-35H-2,140-142	309.8	341.88	342.88	13051	13051	0.77	1.93
321-U1338C-35H-3,0-2	309.91	341.99	342.99	13053	13053	0.87	2.18
321-U1338C-35H-3,10-12	310.01	342.09	343.09	13055	13055	0.83	2.17
321-U1338C-35H-3,20-22	310.11	342.19	343.19	13057	13057	0.73	2.34
321-U1338C-35H-3,30-32	310.21	342.29	343.29	13059	13059	0.66	2.39
321-U1338C-35H-3,40-42	310.31	342.39	343.39	13061	13061	0.7	2.36
321-U1338C-35H-3,50-52	310.41	342.49	343.49	13063	13063	0.75	2.3
321-U1338C-35H-3,60-62	310.51	342.59	343.59	13065	13065	0.8	2.42
321-U1338C-35H-3,70-72	310.61	342.69	343.69	13067	13067	0.84	2.41
321-U1338C-35H-3,80-82	310.71	342.79	343.79	13069	13069	0.91	2.33
321-U1338C-35H-3,90-92	310.81	342.89	343.89	13071	13071	0.94	2.43
321-U1338C-35H-3,100-102	310.91	342.99	343.99	13073	13073	0.93	2.31
321-U1338C-35H-3,110-112	311.01	343.09	344.09	13075	13075	0.69	2.07
321-U1338C-35H-3,120-122	311.11	343.19	344.19	13077	13077	0.86	2.23
321-U1338C-35H-3,130-132	311.21	343.29	344.29	13079	13079	0.74	2.16
321-U1338C-35H-3,140-142	311.31	343.39	344.39	13081	13081	0.92	2.27
321-U1338C-35H-4,0-2	311.43	343.51	344.51	13084	13084	0.84	2.19
321-U1338C-35H-4,10-12	311.53	343.61	344.61	13086	13086	0.67	2.05
321-U1338C-35H-4,20-22	311.63	343.71	344.71	13088	13088	0.83	2.3
321-U1338C-35H-4,30-32	311.73	343.81	344.81	13090	13090	0.54	1.89
321-U1338C-35H-4,40-42	311.83	343.91	344.91	13092	13092	0.83	2.3
321-U1338C-35H-4,50-52	311.93	344.01	345.01	13094	13094	0.75	2.23
321-U1338C-35H-4,60-62	312.03	344.11	345.11	13096	13096	0.73	2.11
321-U1338C-35H-4,70-72	312.13	344.21	345.21	13098	13098	0.72	2.1
321-U1338C-35H-4,80-82	312.23	344.31	345.31	13100	13100	0.75	2.02
321-U1338C-35H-4,90-92	312.33	344.41	345.41	13102	13102	0.66	1.78
321-U1338C-35H-4,100-102	312.43	344.51	345.51	13105	13105	0.78	1.91
321-U1338C-35H-4,110-112	312.53	344.61	345.61	13108	13108	0.8	2.05
321-U1338C-35H-4,120-122	312.63	344.71	345.71	13111	13111	0.87	2
321-U1338C-35H-4,130-132	312.73	344.81	345.81	13114	13114	0.81	2.08
321-U1338C-35H-4,140-142	312.83	344.91	345.91	13117	13117	0.75	2.04
321-U1338C-35H-5,0-2	312.93	345.01	346.01	13120	13120	0.58	1.85
321-U1338C-35H-5,10-12	313.03	345.11	346.11	13123	13123	0.72	2.08
321-U1338C-35H-5,20-22	313.13	345.21	346.21	13126	13126	0.61	2.04
321-U1338C-35H-5,30-32	313.23	345.31	346.31	13129	13129	0.68	2.05
321-U1338C-35H-5,40-42	313.33	345.41	346.41	13132	13132	0.66	2.08
321-U1338C-35H-5,50-52	313.43	345.51	346.51	13135	13135	0.82	2.08
321-U1338C-35H-5,50-52	313.43	345.51	346.51	13135	13135	0.82	2.1
321-U1338C-35H-5,60-62	313.53	345.61	346.61	13138	13138	0.76	1.83
321-U1338C-35H-5,70-72	313.63	345.71	346.71	13141	13141	0.68	1.66
321-U1338C-35H-5,80-82	313.73	345.81	346.81	13145	13145	0.76	1.74
321-U1338C-35H-5,90-92	313.83	345.91	346.91	13149	13149	0.81	1.74
321-U1338C-35H-5,100-102	313.93	346.01	347.01	13153	13153	0.89	1.99
321-U1338C-35H-5,110-112	314.03	346.11	347.11	13156	13156	0.9	2.15
321-U1338B-35H-2,50-52	313.4	346.18	347.18	13159	13159	0.92	2.32
321-U1338B-35H-2,60-62	313.5	346.28	347.28	13163	13163	0.86	2.25
321-U1338B-35H-2,70-72	313.6	346.38	347.38	13167	13167	0.81	2.25
321-U1338B-35H-2,80-82	313.7	346.48	347.48	13171	13171	0.82	2.29
321-U1338B-35H-2,90-92	313.8	346.58	347.58	13175	13175	0.81	2.29
321-U1338B-35H-2,100-102	313.9	346.68	347.68	13178	13178	0.73	2.13
321-U1338B-35H-2,110-112	314	346.78	347.78	13182	13182	0.8	2.13
321-U1338B-35H-2,120-122	314.1	346.88	347.88	13186	13186	0.94	2.07
321-U1338B-35H-2,130-132	314.2	346.98	347.98	13190	13190	1.08	2.16
321-U1338B-35H-2,140-142	314.3	347.08	348.08	13194	13194	0.92	1.98
321-U1338B-35H-3,0-2	314.4	347.18	348.18	13198	13198	0.94	2.09
321-U1338B-35H-3,10-12	314.5	347.28	348.28	13202	13202	0.98	1.94
321-U1338B-35H-3,20-22	314.6	347.38	348.38	13205	13205	0.95	2.05
321-U1338B-35H-3,30-32	314.7	347.48	348.48	13209	13209	1.01	1.92
321-U1338B-35H-3,40-42	314.8	347.58	348.58	13213	13213	0.94	1.91
321-U1338B-35H-3,50-52	314.9	347.68	348.68	13217	13217	0.84	1.73
321-U1338B-35H-3,60-62	315	347.78	348.78	13220	13220	0.86	1.95
321-U1338B-35H-3,70-72	315.1	347.88	348.88	13223	13223	0.85	2.03
321-U1338B-35H-3,80-82	315.2	347.98	348.98	13227	13227	0.84	2.03
321-U1338B-35H-3,90-92	315.3	348.08	349.08	13230	13230	0.8	2
321-U1338B-35H-3,90-92	315.3	348.08	349.08	13230	13230	0.71	2.04
321-U1338B-35H-3,100-102	315.4	348.18	349.18	13233	13233	0.95	2.3
321-U1338B-35H-3,110-112	315.5	348.28	349.28	13237	13237	0.8	1.89
321-U1338B-35H-3,120-122	315.6	348.38	349.38	13240	13240	0.99	1.97
321-U1338B-35H-3,120-122	315.6	348.38	349.38	13240	13240	0.99	1.76
321-U1338B-35H-3,130-132	315.7	348.48	349.48	13243	13243	0.82	1.75
321-U1338B-35H-3,140-142	315.8	348.58	349.58	13246	13246	0.75	1.9
321-U1338B-35H-4,0-2	315.9	348.68	349.68	13250	13250	0.72	1.86
321-U1338B-35H-4,10-12	316	348.78	349.78	13253	13253	0.64	1.77
321-U1338B-35H-4,20-22	316.1	348.88	349.88	13256	13256	0.66	1.71
321-U1338B-35H-4,30-32	316.2	348.98	349.98	13259	13259	0.85	1.94
321-U1338B-35H-4,40-42	316.3	349.08	350.08	13261	13261	1.02	2.22
321-U1338B-35H-4,50-52	316.4	349.18	350.18	13264	13264	0.98	2.27
321-U1338B-35H-4,60-62	316.5	349.28	350.28	13267	13267	1.08	2.06
321-U1338B-35H-4,70-72	316.6	349.38	350.38	13269	13269	0.95	1.93
321-U1338B-35H-4,80-82	316.7	349.48	350.48	13272	13272	0.91	1.94
321-U1338B-35H-4,100-102	316.9	349.68	350.68	13277	13277	1.15	2
321-U1338B-35H-4,110-112	317	349.78	350.78	13280	13280	1.18	2.2
321-U1338B-35H-4,120-122	317.1	349.88	350.88	13282	13282	1.23	2.01
321-U1338B-35H-4,130-132	317.2	349.98	350.98	13285	13285	1.11	2.03
321-U1338B-35H-4,140-142	317.3	350.08	351.08	13288	13288	0.94	1.97
321-U1338B-35H-5,0-2	317.4	350.18	351.18	13290	13290	0.97	2.04
321-U1338B-35H-5,10-12	317.5	350.28	351.28	13293	13293	0.86	2.09
321-U1338B-35H-5,20-22	317.6	350.38	351.38	13295	13295	0.99	2.14
321-U1338B-35H-5,30-32	317.7	350.48	351.48	13298	13298	0.96	2.22
321-U1338B-35H-5,40-42	317.8	350.58	351.58	13301	13301	0.91	2.32
321-U1338B-35H-5,50-52	317.9	350.68	351.68	13303	13303	0.97	2.34
321-U1338B-35H-5,60-62	318	350.78	351.78	13306	13306	1.07	2.31
321-U1338B-35H-5,70-72	318.1	350.88	351.88	13309	13309	1.01	2.23
321-U1338B-35H-5,80-82	318.2	350.98	351.98	13311	13311	0.96	2.18
321-U1338C-36H-1,120-122	317.6	351.07	352.17	13314	13314	1.05	2.26
321-U1338C-36H-1,130-132	317.7	351.17	352.27	13316	13316	1.04	2.19
321-U1338C-36H-1,140-142	317.8	351.27	352.37	13319	13319	1.03	2.26
321-U1338C-36H-2,0-2	317.9	351.37	352.47	13321	13321	1.2	2.29
321-U1338C-36H-2,10-12	318	351.47	352.57	13324	13324	0.92	2.01
321-U1338C-36H-2,20-22	318.1	351.57	352.67	13327	13327	0.97	2.18
321-U1338C-36H-2,30-32	318.2	351.67	352.77	13329	13329	0.85	2.15
321-U1338C-36H-2,40-42	318.3	351.77	352.87	13332	13332	0.64	1.65
321-U1338C-36H-2,50-52	318.4	351.87	352.97	13335	13335	0.79	1.97
321-U1338C-36H-2,60-62	318.5	351.97	353.07	13338	13338	1.01	2.04
321-U1338C-36H-2,70-72	318.6	352.07	353.17	13341	13341	1.13	2.32
321-U1338C-36H-2,80-82	318.7	352.17	353.27	13344	13344	1.1	2.38
321-U1338C-36H-2,90-92	318.8	352.27	353.37	13347	13347	1.02	2.27
321-U1338C-36H-2,100-102	318.9	352.37	353.47	13350	13350	1.01	2.36
321-U1338C-36H-2,110-112	319	352.47	353.57	13353	13353	0.92	2.15
321-U1338C-36H-2,120-122	319.1	352.57	353.67	13356	13356	0.84	2.03
321-U1338C-36H-2,130-132	319.2	352.67	353.77	13359	13359	1.05	2.25
321-U1338C-36H-2,140-142	319.3	352.77	353.87	13362	13362	1.06	2
321-U1338C-36H-3,0-2	319.4	352.87	353.97	13365	13365	1.16	1.98
321-U1338C-36H-3,10-12	319.5	352.97	354.07	13368	13368	0.9	1.89
321-U1338C-36H-3,20-22	319.6	353.07	354.17	13371	13371	0.98	1.78
321-U1338C-36H-3,30-32	319.7	353.17	354.27	13373	13373	0.93	1.95
321-U1338C-36H-3,40-42	319.8	353.27	354.37	13376	13376	0.97	1.87
321-U1338C-36H-3,50-52	319.9	353.37	354.47	13378	13378	1.03	1.93
321-U1338C-36H-3,60-62	320	353.47	354.57	13381	13381	1.05	2.05
321-U1338C-36H-3,70-72	320.1	353.57	354.67	13383	13383	1.04	2.14
321-U1338C-36H-3,80-82	320.2	353.67	354.77	13386	13386	1.11	2.1
321-U1338C-36H-3,90-92	320.3	353.77	354.87	13388	13388	1	2.06
321-U1338C-36H-3,100-102	320.4	353.87	354.97	13390	13390	0.84	2.18
321-U1338C-36H-3,110-112	320.5	353.97	355.07	13393	13393	0.83	2.15
321-U1338C-36H-3,120-122	320.6	354.07	355.17	13395	13395	0.92	2.21
321-U1338C-36H-3,130-132	320.7	354.17	355.27	13398	13398	1.05	2.13
321-U1338C-36H-3,140-142	320.8	354.27	355.37	13400	13400	0.95	2.12
321-U1338C-36H-4,0-2	320.9	354.37	355.47	13403	13403	0.93	2.06
321-U1338C-36H-4,10-12	321	354.47	355.57	13405	13405	0.95	2.09
321-U1338C-36H-4,20-22	321.1	354.57	355.67	13407	13407	1.06	2.02
321-U1338C-36H-4,30-32	321.2	354.67	355.77	13410	13410	1.03	1.81
321-U1338C-36H-4,40-42	321.3	354.77	355.87	13412	13412	1	1.77
321-U1338C-36H-4,50-52	321.4	354.87	355.97	13415	13415	0.83	1.63
321-U1338C-36H-4,60-62	321.5	354.97	356.07	13417	13417	1.19	1.83
321-U1338B-36H-1,110-112	322	355.04	356.14	13419	13419	1.15	1.9
321-U1338B-36H-1,115-117	322.05	355.09	356.19	13420	13420	1.05	1.77
321-U1338B-36H-1,120-122	322.1	355.14	356.24	13421	13421	1.03	1.74
321-U1338B-36H-1,125-127	322.15	355.19	356.29	13423	13423	1	1.81
321-U1338B-36H-1,130-132	322.2	355.24	356.34	13424	13424	1.01	1.98
321-U1338B-36H-1,135-137	322.25	355.29	356.39	13425	13425	1.02	1.63
321-U1338B-36H-1,140-142	322.3	355.34	356.44	13426	13426	0.99	1.77
321-U1338B-36H-1,145-147	322.35	355.39	356.49	13428	13428	0.84	1.64
321-U1338B-36H-2,0-2	322.4	355.44	356.54	13429	13429	0.85	1.76
321-U1338B-36H-2,5-7	322.45	355.49	356.59	13430	13430	0.82	2.21
321-U1338B-36H-2,10-12	322.5	355.54	356.64	13431	13431	0.73	1.76
321-U1338B-36H-2,15-17	322.55	355.59	356.69	13433	13433	0.74	1.83
321-U1338B-36H-2,20-22	322.6	355.64	356.74	13434	13434	0.99	2.08
321-U1338B-36H-2,25-27	322.65	355.69	356.79	13435	13435	0.77	2.07
321-U1338B-36H-2,30-32	322.7	355.74	356.84	13436	13436	1.12	2.18
321-U1338B-36H-2,35-37	322.75	355.79	356.89	13438	13438	1.16	2.28
321-U1338B-36H-2,40-42	322.8	355.84	356.94	13439	13439	1.14	2.16
321-U1338B-36H-2,45-47	322.85	355.89	356.99	13440	13440	1.04	2.24
321-U1338B-36H-2,50-52	322.9	355.94	357.04	13441	13441	1.05	2.03
321-U1338B-36H-2,55-57	322.95	355.99	357.09	13443	13443	1.08	2.38
321-U1338B-36H-2,60-62	323	356.04	357.14	13444	13444	1.09	2.02
321-U1338B-36H-2,65-67	323.05	356.09	357.19	13445	13445	0.95	2.21
321-U1338B-36H-2,70-72	323.1	356.14	357.24	13447	13447	0.98	1.97
321-U1338B-36H-2,75-77	323.15	356.19	357.29	13448	13448	1.04	2.01
321-U1338B-36H-2,80-82	323.2	356.24	357.34	13449	13449	1.16	2.06
321-U1338B-36H-2,85-87	323.25	356.29	357.39	13450	13450	1.25	2.34
321-U1338B-36H-2,90-92	323.3	356.34	357.44	13452	13452	1.2	2.05
321-U1338B-36H-2,95-97	323.35	356.39	357.49	13453	13453	1.18	2.22
321-U1338B-36H-2,100-102	323.4	356.44	357.54	13454	13454	1.19	2.05
321-U1338B-36H-2,105-107	323.45	356.49	357.59	13455	13455	1.18	2.23
321-U1338B-36H-2,110-112	323.5	356.54	357.64	13457	13457	1.11	2.24
321-U1338B-36H-2,115-117	323.55	356.59	357.69	13458	13458	1.11	2.32
321-U1338B-36H-2,120-122	323.6	356.64	357.74	13459	13459	1.18	2.26
321-U1338B-36H-2,125-127	323.65	356.69	357.79	13460	13460	1.03	2.15
321-U1338B-36H-2,130-132	323.7	356.74	357.84	13462	13462	1.1	2.16
321-U1338B-36H-2,135-137	323.75	356.79	357.89	13463	13463	1.1	2.32
321-U1338B-36H-2,140-142	323.8	356.84	357.94	13464	13464	1.09	2.22
321-U1338B-36H-2,145-147	323.85	356.89	357.99	13466	13466	0.99	2.2
321-U1338B-36H-3,0-2	323.9	356.94	358.04	13467	13467	1.15	2.24
321-U1338B-36H-3,5-7	323.95	356.99	358.09	13468	13468	1.11	2.17
321-U1338B-36H-3,10-12	324	357.04	358.14	13469	13469	1.07	2.15
321-U1338B-36H-3,15-17	324.05	357.09	358.19	13471	13471	1.1	2.08
321-U1338B-36H-3,20-22	324.1	357.14	358.24	13472	13472	1.13	2.2
321-U1338B-36H-3,25-27	324.15	357.19	358.29	13473	13473	1.09	2.09
321-U1338B-36H-3,30-32	324.2	357.24	358.34	13474	13474	1.13	2
321-U1338B-36H-3,35-37	324.25	357.29	358.39	13476	13476	1.13	2.01
321-U1338B-36H-3,40-42	324.3	357.34	358.44	13477	13477	1.13	2.08
321-U1338B-36H-3,45-47	324.35	357.39	358.49	13478	13478	1.09	1.94
321-U1338B-36H-3,55-57	324.45	357.49	358.59	13481	13481	1.06	1.98
321-U1338B-36H-3,60-62	324.5	357.54	358.64	13482	13482	0.97	1.99
321-U1338B-36H-3,65-67	324.55	357.59	358.69	13483	13483	1.11	1.93
321-U1338B-36H-3,70-72	324.6	357.64	358.74	13485	13485	1.11	1.96
321-U1338B-36H-3,75-77	324.65	357.69	358.79	13486	13486	0.99	2.03
321-U1338B-36H-3,80-82	324.7	357.74	358.84	13487	13487	1.16	1.98
321-U1338B-36H-3,85-87	324.75	357.79	358.89	13488	13488	1.1	1.93
321-U1338B-36H-3,90-92	324.8	357.84	358.94	13490	13490	1.06	1.96
321-U1338B-36H-3,95-97	324.85	357.89	358.99	13491	13491	1.04	1.87
321-U1338B-36H-3,100-102	324.9	357.94	359.04	13492	13492	0.92	1.97
321-U1338B-36H-3,105-107	324.95	357.99	359.09	13493	13493	0.79	1.88
321-U1338B-36H-3,110-112	325	358.04	359.14	13495	13495	0.99	1.98
321-U1338B-36H-3,115-117	325.05	358.09	359.19	13496	13496	0.94	1.9
321-U1338B-36H-3,120-122	325.1	358.14	359.24	13497	13497	1	1.92
321-U1338B-36H-3,125-127	325.15	358.19	359.29	13498	13498	0.79	1.84
321-U1338B-36H-3,130-132	325.2	358.24	359.34	13500	13500	0.86	1.91
321-U1338B-36H-3,135-137	325.25	358.29	359.39	13501	13501	0.84	1.77
321-U1338B-36H-3,140-142	325.3	358.34	359.44	13503	13503	0.86	1.87
321-U1338B-36H-4,0-2	325.4	358.44	359.54	13506	13506	0.78	1.79
321-U1338B-36H-4,5-7	325.45	358.49	359.59	13507	13507	0.74	1.9
321-U1338B-36H-4,10-12	325.5	358.54	359.64	13509	13509	0.86	1.88
321-U1338B-36H-4,15-17	325.55	358.59	359.69	13510	13510	0.93	2.08
321-U1338B-36H-4,20-22	325.6	358.64	359.74	13512	13512	0.87	2.02
321-U1338B-36H-4,25-27	325.65	358.69	359.79	13513	13513	0.81	2
321-U1338B-36H-4,30-32	325.7	358.74	359.84	13515	13515	0.84	1.94
321-U1338B-36H-4,35-37	325.75	358.79	359.89	13516	13516	0.95	2.3
321-U1338B-36H-4,40-42	325.8	358.84	359.94	13518	13518	0.87	2.11
321-U1338B-36H-4,45-47	325.85	358.89	359.99	13519	13519	0.88	1.9
321-U1338B-36H-4,50-52	325.9	358.94	360.04	13521	13521	0.88	1.79
321-U1338B-36H-4,50-52	325.9	358.94	360.04	13521	13521	0.87	1.88
321-U1338B-36H-4,55-57	325.95	358.99	360.09	13523	13523	0.95	2.04
321-U1338B-36H-4,60-62	326	359.04	360.14	13524	13524	0.96	1.71
321-U1338B-36H-4,65-67	326.05	359.09	360.19	13526	13526	0.85	1.66
321-U1338B-36H-4,70-72	326.1	359.14	360.24	13527	13527	1.09	1.81
321-U1338B-36H-4,75-77	326.15	359.19	360.29	13529	13529	0.91	1.52
321-U1338B-36H-4,80-82	326.2	359.24	360.34	13530	13530	0.87	1.43
321-U1338B-36H-4,85-87	326.25	359.29	360.39	13532	13532	1.11	1.89
321-U1338B-36H-4,90-92	326.3	359.34	360.44	13533	13533	1.27	2.02
321-U1338B-36H-4,95-97	326.35	359.39	360.49	13535	13535	1.03	1.68
321-U1338B-36H-4,100-102	326.4	359.44	360.54	13536	13536	0.7	1.57
321-U1338B-36H-4,105-107	326.45	359.49	360.59	13538	13538	0.79	1.57
321-U1338B-36H-4,110-112	326.5	359.54	360.64	13539	13539	0.67	1.6
321-U1338B-36H-4,115-117	326.55	359.59	360.69	13541	13541	0.62	1.48
321-U1338B-36H-4,120-122	326.6	359.64	360.74	13542	13542	0.71	1.65
321-U1338B-36H-4,125-127	326.65	359.69	360.79	13544	13544	0.6	1.54
321-U1338B-36H-4,125-127	326.65	359.69	360.79	13544	13544	0.67	1.62
321-U1338B-36H-4,130-132	326.7	359.74	360.84	13545	13545	0.59	1.56
321-U1338B-36H-4,135-137	326.75	359.79	360.89	13546	13546	0.79	1.69
321-U1338B-36H-4,140-142	326.8	359.84	360.94	13548	13548	0.91	2
321-U1338B-36H-4,145-147	326.85	359.89	360.99	13549	13549	1.03	2.02
321-U1338B-36H-5,0-2	326.9	359.94	361.04	13551	13551	1.1	2.09
321-U1338B-36H-5,5-7	326.95	359.99	361.09	13552	13552	1.24	2.08
321-U1338B-36H-5,10-12	327	360.04	361.14	13553	13553	1.18	2.2
321-U1338B-36H-5,15-17	327.05	360.09	361.19	13555	13555	1.11	1.91
321-U1338B-36H-5,20-22	327.1	360.14	361.24	13556	13556	1.14	1.97
321-U1338B-36H-5,25-27	327.15	360.19	361.29	13557	13557	1.31	2.12
321-U1338B-36H-5,30-32	327.2	360.24	361.34	13559	13559	1.32	2
321-U1338B-36H-5,35-37	327.25	360.29	361.39	13560	13560	1.22	1.93
321-U1338B-36H-5,40-42	327.3	360.34	361.44	13561	13561	1.48	2.28
321-U1338B-36H-5,45-47	327.35	360.39	361.49	13563	13563
321-U1338B-36H-5,50-52	327.4	360.44	361.54	13564	13564	1.42	1.99
321-U1338B-36H-5,55-57	327.45	360.49	361.59	13565	13565	1.26	1.88
321-U1338B-36H-5,60-62	327.5	360.54	361.64	13567	13567	1.26	2.2
321-U1338B-36H-5,65-67	327.55	360.59	361.69	13568	13568	1.3	2.13
321-U1338B-36H-5,70-72	327.6	360.64	361.74	13570	13570	1.32	2.33
321-U1338B-36H-5,75-77	327.65	360.69	361.79	13571	13571	1.17	2.11
321-U1338B-36H-5,80-82	327.7	360.74	361.84	13572	13572	1.21	1.93
321-U1338B-36H-5,85-87	327.75	360.79	361.89	13574	13574	1.3	2.37
321-U1338B-36H-5,90-92	327.8	360.84	361.94	13575	13575	1.58
321-U1338B-36H-5,95-97	327.85	360.89	361.99	13576	13576	1.14	2.15
321-U1338B-36H-5,100-102	327.9	360.94	362.04	13578	13578	1.17	2.27
321-U1338B-36H-5,105-107	327.95	360.99	362.09	13579	13579	1.15	2.24
321-U1338B-36H-5,110-112	328	361.04	362.14	13580	13580	1.27	2.29
321-U1338B-36H-5,115-117	328.05	361.09	362.19	13582	13582	1.14	1.99
321-U1338B-36H-5,120-122	328.1	361.14	362.24	13583	13583	1.23	2.15
321-U1338B-36H-5,125-127	328.15	361.19	362.29	13584	13584	1.17	2.19
321-U1338B-36H-5,130-132	328.2	361.24	362.34	13586	13586	1.23	1.91
321-U1338B-36H-5,135-137	328.25	361.29	362.39	13587	13587	1.17	1.88
321-U1338B-36H-5,140-142	328.3	361.34	362.44	13589	13589	1.21	1.98
321-U1338B-36H-5,145-147	328.35	361.39	362.49	13590	13590	1.07	1.89
321-U1338B-36H-5,150-152		361.44	362.54	13591	13591	1.15	2.04
321-U1338B-36H-6,0-2	328.4	361.44	362.54	13591	13591	1.03	1.73
321-U1338B-36H-6,5-7	328.45	361.49	362.59	13593	13593	1.03	1.78
321-U1338B-36H-6,10-12	328.5	361.54	362.64	13594	13594	0.96	1.6
321-U1338B-36H-6,15-17	328.55	361.59	362.69	13596	13596	1.04	1.91
321-U1338B-36H-6,20-22	328.6	361.64	362.74	13598	13598	1.29	2
321-U1338B-36H-6,25-27	328.65	361.69	362.79	13600	13600	1.23	2.13
321-U1338B-36H-6,30-32	328.7	361.74	362.84	13602	13602	1.18	2.25
321-U1338B-36H-6,35-37	328.75	361.79	362.89	13604	13604	1.26	2.02
321-U1338C-37H-1,85-87	326.75	361.82	362.92	13605	13605	1.26	1.99
321-U1338C-37H-1,90-92	326.8	361.87	362.97	13607	13607	1.22	2.1
321-U1338C-37H-1,95-97	326.85	361.92	363.02	13609	13609	1.14	1.82
321-U1338C-37H-1,100-102	326.9	361.97	363.07	13611	13611	0.93	1.73
321-U1338C-37H-1,105-107	326.95	362.02	363.12	13613	13613	1.07	1.77
321-U1338C-37H-1,110-112	327	362.07	363.17	13615	13615	1.3	1.9
321-U1338C-37H-1,115-117	327.05	362.12	363.22	13617	13617	1.15	1.79
321-U1338C-37H-1,120-122	327.1	362.17	363.27	13619	13619	1.32	2.1
321-U1338C-37H-1,125-127	327.15	362.22	363.32	13621	13621	1.33	1.91
321-U1338C-37H-1,130-132	327.2	362.27	363.37	13623	13623	1.42	2.15
321-U1338C-37H-1,135-137	327.25	362.32	363.42	13625	13625	1.35	1.91
321-U1338C-37H-1,140-142	327.3	362.37	363.47	13627	13627	1.27	1.85
321-U1338C-37H-1,145-147	327.35	362.42	363.52	13629	13629	1.25	1.73
321-U1338C-37H-2,0-2	327.4	362.47	363.57	13631	13631	1.36	1.93
321-U1338C-37H-2,5-7	327.45	362.52	363.62	13633	13633	1.11	1.69
321-U1338C-37H-2,10-12	327.5	362.57	363.67	13635	13635	1.1	1.64
321-U1338C-37H-2,15-17	327.55	362.62	363.72	13636	13636	1.2	1.77
321-U1338C-37H-2,20-22	327.6	362.67	363.77	13638	13638	1.25	1.99
321-U1338C-37H-2,25-27	327.65	362.72	363.82	13639	13639	1.5	2.21
321-U1338C-37H-2,30-32	327.7	362.77	363.87	13641	13641	1.42	2.19
321-U1338C-37H-2,35-37	327.75	362.82	363.92	13642	13642	1.43	2.17
321-U1338C-37H-2,40-42	327.8	362.87	363.97	13644	13644	1.65	2.37
321-U1338C-37H-2,45-47	327.85	362.92	364.02	13645	13645	1.47	2.19
321-U1338C-37H-2,50-52	327.9	362.97	364.07	13647	13647	1.49	2.25
321-U1338C-37H-2,55-57	327.95	363.02	364.12	13648	13648	1.48	2.09
321-U1338C-37H-2,60-62	328	363.07	364.17	13650	13650	1.56	2.26
321-U1338C-37H-2,65-67	328.05	363.12	364.22	13651	13651	1.48	2.1
321-U1338C-37H-2,70-72	328.1	363.17	364.27	13653	13653	1.48	2.18
321-U1338C-37H-2,75-77	328.15	363.22	364.32	13654	13654	1.55	2.1
321-U1338C-37H-2,80-82	328.2	363.27	364.37	13655	13655	1.64	2.1
321-U1338C-37H-2,85-87	328.25	363.32	364.42	13657	13657	1.61	2.21
321-U1338C-37H-2,90-92	328.3	363.37	364.47	13658	13658	1.41	2.2
321-U1338C-37H-2,95-97	328.35	363.42	364.52	13660	13660	1.46	2.22
321-U1338C-37H-2,100-102	328.4	363.47	364.57	13661	13661	1.59	2.25
321-U1338C-37H-2,105-107	328.45	363.52	364.62	13663	13663	1.64	2.32
321-U1338C-37H-2,110-112	328.5	363.57	364.67	13664	13664	1.52	2.22
321-U1338C-37H-2,115-117	328.55	363.62	364.72	13666	13666	1.68	2.24
321-U1338C-37H-2,120-122	328.6	363.67	364.77	13667	13667	1.6	2.15
321-U1338C-37H-2,125-127	328.65	363.72	364.82	13669	13669	1.65	2.27
321-U1338C-37H-2,130-132	328.7	363.77	364.87	13670	13670	1.65	2.15
321-U1338C-37H-2,135-137	328.75	363.82	364.92	13672	13672	1.51	2.18
321-U1338C-37H-2,140-142	328.8	363.87	364.97	13673	13673	1.53	2.15
321-U1338C-37H-2,145-147	328.85	363.92	365.02	13674	13674	1.49	2.18
321-U1338C-37H-3,0-2	328.9	363.97	365.07	13676	13676	1.54	2.07
321-U1338C-37H-3,5-7	328.95	364.02	365.12	13677	13677	1.58	2.26
321-U1338C-37H-3,10-12	329	364.07	365.17	13679	13679	1.46	2.03
321-U1338C-37H-3,15-17	329.05	364.12	365.22	13680	13680	1.56	2
321-U1338C-37H-3,20-22	329.1	364.17	365.27	13682	13682	1.55	2.09
321-U1338C-37H-3,25-27	329.15	364.22	365.32	13683	13683	1.66	2.23
321-U1338C-37H-3,30-32	329.2	364.27	365.37	13685	13685	1.48	2.04
321-U1338C-37H-3,35-37	329.25	364.32	365.42	13686	13686	1.53	2.2
321-U1338C-37H-3,40-42	329.3	364.37	365.47	13688	13688	1.41	1.93
321-U1338C-37H-3,45-47	329.35	364.42	365.52	13689	13689	1.75	2.41
321-U1338C-37H-3,50-52	329.4	364.47	365.57	13690	13690	1.78	2.32
321-U1338C-37H-3,55-57	329.45	364.52	365.62	13692	13692	1.54	2.38
321-U1338C-37H-3,60-62	329.5	364.57	365.67	13693	13693	1.53	2.15
321-U1338C-37H-3,65-67	329.55	364.62	365.72	13695	13695	1.51	2.24
321-U1338C-37H-3,70-72	329.6	364.67	365.77	13696	13696	1.57	2
321-U1338C-37H-3,75-77	329.65	364.72	365.82	13698	13698	1.42	1.8
321-U1338C-37H-3,80-82	329.7	364.77	365.87	13699	13699	1.57	1.92
321-U1338C-37H-3,85-87	329.75	364.82	365.92	13701	13701	1.66	1.84
321-U1338C-37H-3,90-92	329.8	364.87	365.97	13702	13702	1.64	1.96
321-U1338C-37H-3,95-97	329.85	364.92	366.02	13704	13704	1.69	2.02
321-U1338C-37H-3,100-102	329.9	364.97	366.07	13705	13705	1.65	1.95
321-U1338C-37H-3,105-107	329.95	365.02	366.12	13707	13707	1.65	1.92
321-U1338C-37H-3,110-112	330	365.07	366.17	13708	13708	1.57	1.82
321-U1338C-37H-3,115-117	330.05	365.12	366.22	13709	13709	1.44	2
321-U1338C-37H-3,120-122	330.1	365.17	366.27	13710	13710	1.55	2
321-U1338C-37H-3,125-127	330.15	365.22	366.32	13711	13711	1.25	1.97
321-U1338C-37H-3,130-132	330.2	365.27	366.37	13712	13712	1.5	1.96
321-U1338C-37H-3,135-137	330.25	365.32	366.42	13713	13713	1.41	1.88
321-U1338C-37H-3,140-142	330.3	365.37	366.47	13714	13714	1.46	2.03
321-U1338C-37H-3,145-147	330.35	365.42	366.52	13715	13715	1.65	2.1
321-U1338C-37H-4,0-2	330.41	365.48	366.58	13716	13716	1.67	2.17
321-U1338C-37H-4,5-7	330.46	365.53	366.63	13717	13717	1.71	2.33
321-U1338C-37H-4,10-12	330.51	365.58	366.68	13718	13718	1.79	2.21
321-U1338C-37H-4,15-17	330.56	365.63	366.73	13719	13719	1.5	2.17
321-U1338C-37H-4,20-22	330.61	365.68	366.78	13720	13720	1.71	2.11
321-U1338C-37H-4,25-27	330.66	365.73	366.83	13721	13721	1.64	2.1
321-U1338C-37H-4,30-32	330.71	365.78	366.88	13722	13722	1.57	2.03
321-U1338C-37H-4,30-32	330.71	365.78	366.88	13722	13722	1.39	2
321-U1338C-37H-4,35-37	330.76	365.83	366.93	13723	13723	1.73	2.21
321-U1338C-37H-4,40-42	330.81	365.88	366.98	13724	13724	1.73	2.07
321-U1338C-37H-4,45-47	330.86	365.93	367.03	13725	13725	1.73	2.24
321-U1338C-37H-4,50-52	330.91	365.98	367.08	13725	13725	1.66	2.17
321-U1338C-37H-4,50-52	330.91	365.98	367.08	13725	13725	1.66	2.29
321-U1338C-37H-4,55-57	330.96	366.03	367.13	13726	13726	1.74	2.25
321-U1338C-37H-4,60-62	331.01	366.08	367.18	13727	13727	1.75	2.19
321-U1338C-37H-4,65-67	331.06	366.13	367.23	13728	13728	1.78	2.21
321-U1338C-37H-4,70-72	331.11	366.18	367.28	13729	13729	1.5	2
321-U1338C-37H-4,75-77	331.16	366.23	367.33	13730	13730	1.74	2.28
321-U1338C-37H-4,80-82	331.21	366.28	367.38	13731	13731	1.62	2.11
321-U1338C-37H-4,85-87	331.26	366.33	367.43	13732	13732	1.67	2.41
321-U1338C-37H-4,90-92	331.31	366.38	367.48	13733	13733	1.56	2.18
321-U1338C-37H-4,95-97	331.36	366.43	367.53	13734	13734	1.69	2.16
321-U1338C-37H-4,100-102	331.41	366.48	367.58	13735	13735	1.59	2.15
321-U1338C-37H-4,105-107	331.46	366.53	367.63	13736	13736	1.52	2.27
321-U1338C-37H-4,110-112	331.51	366.58	367.68	13737	13737	1.6	2.16
321-U1338C-37H-4,115-117	331.56	366.63	367.73	13738	13738	1.6	2.17
321-U1338C-37H-4,120-122	331.61	366.68	367.78	13739	13739	1.7	2.17
321-U1338C-37H-4,125-127	331.66	366.73	367.83	13740	13740	1.58	2.18
321-U1338C-37H-4,130-132	331.71	366.78	367.88	13741	13741	1.57	2.24
321-U1338C-37H-4,135-137	331.76	366.83	367.93	13742	13742	1.53	2.06
321-U1338C-37H-4,140-142	331.81	366.88	367.98	13743	13743	1.51	2.19
321-U1338C-37H-4,145-147	331.86	366.93	368.03	13744	13744	1.61	2.16
321-U1338C-37H-5,0-2	331.91	366.98	368.08	13745	13745	1.62	2.13
321-U1338C-37H-5,5-7	331.96	367.03	368.13	13746	13746	1.58	2.11
321-U1338B-37H-2,115-117	333.05	367.03	368.23	13746	13746	1.64	2.21
321-U1338B-37H-2,120-122	333.1	367.08	368.28	13747	13747	1.78	2.4
321-U1338B-37H-2,125-127	333.15	367.13	368.33	13748	13748	1.58	2.18
321-U1338B-37H-2,130-132	333.2	367.18	368.38	13749	13749	1.66	2.15
321-U1338B-37H-2,135-137	333.25	367.23	368.43	13749	13749	1.59	2.12
321-U1338B-37H-2,140-142	333.3	367.28	368.48	13750	13750	1.62	2.13
321-U1338B-37H-2,145-147	333.35	367.33	368.53	13751	13751	1.49	1.96
321-U1338B-37H-2,150-152		367.38	368.58	13752	13752	1.54	2.1
321-U1338B-37H-3,0-2	333.4	367.38	368.58	13752	13752	1.68	2.21
321-U1338B-37H-3,5-7	333.45	367.43	368.63	13753	13753	1.56	2.17
321-U1338B-37H-3,10-12	333.5	367.48	368.68	13754	13754	1.51	1.98
321-U1338B-37H-3,15-17	333.55	367.53	368.73	13755	13755	1.64	2.21
321-U1338B-37H-3,20-22	333.6	367.58	368.78	13756	13756	1.65	2.29
321-U1338B-37H-3,25-27	333.65	367.63	368.83	13757	13757	1.68	2.14
321-U1338B-37H-3,35-37	333.75	367.73	368.93	13759	13759	1.53	2.23
321-U1338B-37H-3,40-42	333.8	367.78	368.98	13760	13760	1.64	2.39
321-U1338B-37H-3,45-47	333.85	367.83	369.03	13761	13761	1.55	2.4
321-U1338B-37H-3,50-52	333.9	367.88	369.08	13762	13762	1.59	2.14
321-U1338B-37H-3,55-57	333.95	367.93	369.13	13763	13763	1.44	2.23
321-U1338B-37H-3,60-62	334	367.98	369.18	13764	13764	1.54	2.11
321-U1338B-37H-3,65-67	334.05	368.03	369.23	13765	13765	1.58	2.17
321-U1338B-37H-3,70-72	334.1	368.08	369.28	13766	13766	1.57	2.26
321-U1338B-37H-3,75-77	334.15	368.13	369.33	13767	13767	1.66	2.34
321-U1338B-37H-3,80-82	334.2	368.18	369.38	13768	13768	1.59	2.16
321-U1338B-37H-3,80-82	334.2	368.18	369.38	13768	13768	1.42	2.13
321-U1338B-37H-3,85-87	334.25	368.23	369.43	13769	13769	1.73	2.38
321-U1338B-37H-3,90-92	334.3	368.28	369.48	13770	13770	1.54	2.09
321-U1338B-37H-3,95-97	334.35	368.33	369.53	13771	13771	1.58	2.19
321-U1338B-37H-3,100-102	334.4	368.38	369.58	13772	13772	1.51	2.2
321-U1338B-37H-3,105-107	334.45	368.43	369.63	13773	13773	1.49	2.14
321-U1338B-37H-3,110-112	334.5	368.48	369.68	13774	13774	1.51	2.14
321-U1338B-37H-3,115-117	334.55	368.53	369.73	13775	13775	1.55	2.21
321-U1338B-37H-3,120-122	334.6	368.58	369.78	13776	13776	1.49	1.96
321-U1338B-37H-3,125-127	334.65	368.63	369.83	13777	13777	1.44	2.28
321-U1338B-37H-3,130-132	334.7	368.68	369.88	13778	13778	1.6	2.28
321-U1338B-37H-3,135-137	334.75	368.73	369.93	13779	13779	1.52	2.33
321-U1338B-37H-3,140-142	334.8	368.78	369.98	13780	13780	1.38	2.14
321-U1338B-37H-3,145-147	334.85	368.83	370.03	13782	13782	1.42	2.23
321-U1338B-37H-4,0-2	334.9	368.88	370.08	13783	13783	1.33	1.94
321-U1338B-37H-4,5-7	334.95	368.93	370.13	13784	13784	1.36	2.16
321-U1338B-37H-4,10-12	335	368.98	370.18	13785	13785	1.45	2.25
321-U1338B-37H-4,15-17	335.05	369.03	370.23	13786	13786	1.39	2.08
321-U1338B-37H-4,20-22	335.1	369.08	370.28	13787	13787	1.34	2.01
321-U1338B-37H-4,25-27	335.15	369.13	370.33	13788	13788	1.26	2.06
321-U1338B-37H-4,30-32	335.2	369.18	370.38	13789	13789	1.39	2.01
321-U1338B-37H-4,35-37	335.25	369.23	370.43	13790	13790	1.24	1.97
321-U1338B-37H-4,40-42	335.3	369.28	370.48	13791	13791	1.22	1.92
321-U1338B-37H-4,45-47	335.35	369.33	370.53	13792	13792	1.35	2.03
321-U1338B-37H-4,50-52	335.4	369.38	370.58	13793	13793	1.47	2.12
321-U1338B-37H-4,55-57	335.45	369.43	370.63	13794	13794	1.43	2.31
321-U1338B-37H-4,60-62	335.5	369.48	370.68	13795	13795	1.44	2.07
321-U1338B-37H-4,65-67	335.55	369.53	370.73	13796	13796	1.31	1.96
321-U1338B-37H-4,70-72	335.6	369.58	370.78	13797	13797	1.27	1.99
321-U1338B-37H-4,75-77	335.65	369.63	370.83	13798	13798	1.31	1.93
321-U1338B-37H-4,80-82	335.7	369.68	370.88	13799	13799	1.19	2.07
321-U1338B-37H-4,85-87	335.75	369.73	370.93	13800	13800	1.21	1.91
321-U1338B-37H-4,90-92	335.8	369.78	370.98	13801	13801	1.24	1.65
321-U1338B-37H-4,95-97	335.85	369.83	371.03	13802	13802	1.22	1.99
321-U1338B-37H-4,100-102	335.9	369.88	371.08	13803	13803	1.34	1.89
321-U1338B-37H-4,105-107	335.95	369.93	371.13	13804	13804	1.31	2.13
321-U1338B-37H-4,110-112	336	369.98	371.18	13805	13805	1.29	1.87
321-U1338B-37H-4,115-117	336.05	370.03	371.23	13806	13806	1.17	1.99
321-U1338B-37H-4,120-122	336.1	370.08	371.28	13807	13807	1.2	1.84
321-U1338B-37H-4,125-127	336.15	370.13	371.33	13808	13808	1.21	2.18
321-U1338B-37H-4,130-132	336.2	370.18	371.38	13809	13809	1.05	1.79
321-U1338B-37H-4,135-137	336.25	370.23	371.43	13810	13810	0.82	1.96
321-U1338B-37H-4,140-142	336.3	370.28	371.48	13811	13811
321-U1338B-37H-4,145-147	336.35	370.33	371.53	13812	13812	0.83	1.77
321-U1338B-37H-5,0-2	336.4	370.38	371.58	13813	13813	0.95	1.57
321-U1338B-37H-5,5-7	336.45	370.43	371.63	13814	13814	0.71	1.81
321-U1338B-37H-5,10-12	336.5	370.48	371.68	13815	13815	0.73	1.84
321-U1338B-37H-5,15-17	336.55	370.53	371.73	13816	13816	0.79	1.7
321-U1338B-37H-5,20-22	336.6	370.58	371.78	13817	13817	0.95	1.75
321-U1338B-37H-5,25-27	336.65	370.63	371.83	13818	13818	1.04	1.75
321-U1338B-37H-5,30-32	336.7	370.68	371.88	13819	13819	1.23	2.02
321-U1338B-37H-5,35-37	336.75	370.73	371.93	13820	13820	0.92	1.74
321-U1338B-37H-5,40-42	336.8	370.78	371.98	13821	13821	1.4	1.73
321-U1338B-37H-5,45-47	336.85	370.83	372.03	13823	13823	1.23	1.65
321-U1338B-37H-5,50-52	336.9	370.88	372.08	13824	13824	1.36	1.5
321-U1338B-37H-5,55-57	336.95	370.93	372.13	13825	13825	1.04	1.6
321-U1338B-37H-5,60-62	337	370.98	372.18	13826	13826	1.33	1.63
321-U1338B-37H-5,65-67	337.05	371.03	372.23	13827	13827	1.12	1.46
321-U1338B-37H-5,70-72	337.1	371.08	372.28	13828	13828	1.02	1.43
321-U1338B-37H-5,75-77	337.15	371.13	372.33	13829	13829	1.11	1.7
321-U1338B-37H-5,80-82	337.2	371.18	372.38	13830	13830	1	1.47
321-U1338B-37H-5,85-87	337.25	371.23	372.43	13831	13831	1.15	1.88
321-U1338B-37H-5,90-92	337.3	371.28	372.48	13832	13832	1.09	1.68
321-U1338B-37H-5,95-97	337.35	371.33	372.53	13833	13833	1.08	1.81
321-U1338B-37H-5,100-102	337.4	371.38	372.58	13834	13834	1.18	1.83
321-U1338B-37H-5,105-107	337.45	371.43	372.63	13835	13835	1.11	1.67
321-U1338B-37H-5,110-112	337.5	371.48	372.68	13836	13836	1.15	1.88
321-U1338B-37H-5,115-117	337.55	371.53	372.73	13837	13837	1.1	2.04
321-U1338B-37H-5,120-122	337.6	371.58	372.78	13838	13838	1.08	1.96
321-U1338B-37H-5,125-127	337.65	371.63	372.83	13839	13839	1.09	1.96
321-U1338B-37H-5,130-132	337.7	371.68	372.88	13840	13840	1.13	1.91
321-U1338B-37H-5,135-137	337.75	371.73	372.93	13841	13841	0.97	2.08
321-U1338B-37H-5,140-142	337.8	371.78	372.98	13842	13842	1.01	1.85
321-U1338B-37H-5,145-147	337.85	371.83	373.03	13843	13843	1.15	2.16
321-U1338B-37H-6,5-7	337.95	371.93	373.13	13848	13848	1.06	1.77
321-U1338B-37H-6,10-12	338	371.98	373.18	13850	13850	1.09	1.73
321-U1338B-37H-6,15-17	338.05	372.03	373.23	13852	13852	1.13	1.85
321-U1338B-37H-6,20-22	338.1	372.08	373.28	13855	13855	1.07	1.68
321-U1338B-37H-6,25-27	338.15	372.13	373.33	13857	13857	1.13	1.85
321-U1338C-38H-1,120-122	336.6	372.19	373.39	13860	13860	1.04	1.61
321-U1338C-38H-1,125-127	336.65	372.24	373.44	13862	13862	0.96	1.6
321-U1338C-38H-1,130-132	336.7	372.29	373.49	13865	13865	1.1	1.65
321-U1338C-38H-1,135-137	336.75	372.34	373.54	13867	13867	1.08	1.37
321-U1338C-38H-1,140-142	336.8	372.39	373.59	13869	13869	1.03	1.52
321-U1338C-38H-1,145-147	336.85	372.44	373.64	13872	13872	0.93	1.47
321-U1338C-38H-2,0-2	336.9	372.49	373.69	13874	13874	0.81	1.26
321-U1338C-38H-2,5-7	336.95	372.54	373.74	13876	13876	0.8	1.29
321-U1338C-38H-2,10-12	337	372.59	373.79	13879	13879	0.74	1.32
321-U1338C-38H-2,15-17	337.05	372.64	373.84	13881	13881	0.74	1.37
321-U1338C-38H-2,20-22	337.1	372.69	373.89	13883	13883	0.92	1.64
321-U1338C-38H-2,25-27	337.15	372.74	373.94	13886	13886	0.83	1.62
321-U1338C-38H-2,30-32	337.2	372.79	373.99	13888	13888	1.1	1.68
321-U1338C-38H-2,35-37	337.25	372.84	374.04	13891	13891	1.05	1.65
321-U1338C-38H-2,40-42	337.3	372.89	374.09	13893	13893	1.13	1.41
321-U1338C-38H-2,45-47	337.35	372.94	374.14	13896	13896	0.96	1.29
321-U1338C-38H-2,50-52	337.4	372.99	374.19	13898	13898	0.95	1.2
321-U1338C-38H-2,55-57	337.45	373.04	374.24	13901	13901	0.88	1.08
321-U1338C-38H-2,60-62	337.5	373.09	374.29	13903	13903	1.14	1.25
321-U1338C-38H-2,65-67	337.55	373.14	374.34	13905	13905	1.1	1.1
321-U1338C-38H-2,70-72	337.6	373.19	374.39	13906	13906	0.97	1.06
321-U1338C-38H-2,75-77	337.65	373.24	374.44	13908	13908	1.24	1.19
321-U1338C-38H-2,80-82	337.7	373.29	374.49	13910	13910	1.2	1.27
321-U1338C-38H-2,85-87	337.75	373.34	374.54	13912	13912	1.03	1.34
321-U1338C-38H-2,90-92	337.8	373.39	374.59	13914	13914	0.72	1.18
321-U1338C-38H-2,95-97	337.85	373.44	374.64	13916	13916	0.73	1.14
321-U1338C-38H-2,100-102	337.9	373.49	374.69	13917	13917	0.78	1.53
321-U1338C-38H-2,105-107	337.95	373.54	374.74	13919	13919	0.63	1.07
321-U1338C-38H-2,110-112	338	373.59	374.79	13921	13921	1.06	1.89
321-U1338C-38H-2,115-117	338.05	373.64	374.84	13923	13923	0.92	1.7
321-U1338C-38H-2,120-122	338.1	373.69	374.89	13925	13925	1.05	1.87
321-U1338C-38H-2,125-127	338.15	373.74	374.94	13926	13926	0.89	1.78
321-U1338C-38H-2,130-132	338.2	373.79	374.99	13928	13928	0.92	1.56
321-U1338C-38H-2,135-137	338.25	373.84	375.04	13930	13930	0.81	1.73
321-U1338C-38H-2,140-142	338.3	373.89	375.09	13932	13932	1.21	1.82
321-U1338C-38H-2,145-147	338.35	373.94	375.14	13934	13934	1.08	1.42
321-U1338C-38H-3,0-2	338.4	373.99	375.19	13936	13936	1.18	1.5
321-U1338C-38H-3,5-7	338.45	374.04	375.24	13937	13937	1.04	1.28
321-U1338C-38H-3,10-12	338.5	374.09	375.29	13939	13939	1.21	1.41
321-U1338C-38H-3,15-17	338.55	374.14	375.34	13941	13941	1.1	1.32
321-U1338C-38H-3,20-22	338.6	374.19	375.39	13943	13943	1.32	1.6
321-U1338C-38H-3,25-27	338.65	374.24	375.44	13945	13945	1.17	1.38
321-U1338C-38H-3,30-32	338.7	374.29	375.49	13947	13947	1.12	1.4
321-U1338C-38H-3,35-37	338.75	374.34	375.54	13948	13948	1.15	1.5
321-U1338C-38H-3,40-42	338.8	374.39	375.59	13950	13950	1.11	1.58
321-U1338C-38H-3,45-47	338.85	374.44	375.64	13952	13952	0.98	1.54
321-U1338C-38H-3,50-52	338.9	374.49	375.69	13954	13954	0.91	1.56
321-U1338C-38H-3,55-57	338.95	374.54	375.74	13956	13956	0.95	1.56
321-U1338C-38H-3,60-62	339	374.59	375.79	13957	13957	1.05	1.55
321-U1338C-38H-3,65-67	339.05	374.64	375.84	13959	13959	0.97	1.82
321-U1338C-38H-3,70-72	339.1	374.69	375.89	13961	13961	0.96	1.64
321-U1338C-38H-3,75-77	339.15	374.74	375.94	13963	13963	0.97	1.88
321-U1338C-38H-3,80-82	339.2	374.79	375.99	13965	13965	1.05	1.67
321-U1338C-38H-3,85-87	339.25	374.84	376.04	13967	13967	1.04	1.94
321-U1338C-38H-3,90-92	339.3	374.89	376.09	13968	13968	0.96	1.68
321-U1338C-38H-3,95-97	339.35	374.94	376.14	13970	13970	1.06	1.62
321-U1338C-38H-3,100-102	339.4	374.99	376.19	13972	13972	0.99	1.6
321-U1338C-38H-3,105-107	339.45	375.04	376.24	13974	13974	0.92	1.56
321-U1338C-38H-3,110-112	339.5	375.09	376.29	13976	13976	1.04	1.57
321-U1338C-38H-3,115-117	339.55	375.14	376.34	13977	13977	1.15	1.65
321-U1338C-38H-3,120-122	339.6	375.19	376.39	13979	13979	1.17	1.6
321-U1338C-38H-3,125-127	339.65	375.24	376.44	13981	13981	1.21	1.56
321-U1338C-38H-3,130-132	339.7	375.29	376.49	13983	13983	1.15	1.51
321-U1338C-38H-3,135-137	339.75	375.34	376.54	13985	13985	1.28	1.43
321-U1338C-38H-3,140-142	339.8	375.39	376.59	13987	13987	1.34	1.53
321-U1338C-38H-3,145-147	339.85	375.44	376.64	13988	13988	1.3	1.38
321-U1338C-38H-4,0-2	339.9	375.49	376.69	13990	13990	1.29	1.32
321-U1338C-38H-4,5-7	339.95	375.54	376.74	13992	13992	1.21	1.06
321-U1338C-38H-4,10-12	340	375.59	376.79	13993	13993	1.19	1.23
321-U1338C-38H-4,15-17	340.05	375.64	376.84	13995	13995	1.02	1.31
321-U1338C-38H-4,20-22	340.1	375.69	376.89	13996	13996	1.16	1.3
321-U1338C-38H-4,25-27	340.15	375.74	376.94	13997	13997	1.07	1.18
321-U1338C-38H-4,30-32	340.2	375.79	376.99	13998	13998	1.17	1.58
321-U1338C-38H-4,35-37	340.25	375.84	377.04	14000	14000	1.01	1.38
321-U1338C-38H-4,40-42	340.3	375.89	377.09	14001	14001	1.11	1.58
321-U1338C-38H-4,45-47	340.35	375.94	377.14	14002	14002	1.1	1.39
321-U1338C-38H-4,50-52	340.4	375.99	377.19	14003	14003	1.24	1.82
321-U1338C-38H-4,55-57	340.45	376.04	377.24	14005	14005	1.02	1.78
321-U1338C-38H-4,60-62	340.5	376.09	377.29	14006	14006	0.98	1.56
321-U1338C-38H-4,65-67	340.55	376.14	377.34	14007	14007	1.13	1.76
321-U1338C-38H-4,70-72	340.6	376.19	377.39	14008	14008	1.13	1.76
321-U1338C-38H-4,75-77	340.65	376.24	377.44	14010	14010	1.15	1.83
321-U1338C-38H-4,80-82	340.7	376.29	377.49	14011	14011	1.14	1.74
321-U1338C-38H-4,85-87	340.75	376.34	377.54	14012	14012	1.16	1.87
321-U1338C-38H-4,90-92	340.8	376.39	377.59	14013	14013	1.25	1.7
321-U1338C-38H-4,95-97	340.85	376.44	377.64	14015	14015	1.21	1.77
321-U1338C-38H-4,100-102	340.9	376.49	377.69	14016	14016	1.09	1.59
321-U1338C-38H-4,105-107	340.95	376.54	377.74	14017	14017	1.17	1.8
321-U1338C-38H-4,110-112	341	376.59	377.79	14018	14018	1.39	1.68
321-U1338C-38H-4,115-117	341.05	376.64	377.84	14020	14020	1.35	1.72
321-U1338C-38H-4,120-122	341.1	376.69	377.89	14021	14021	1.34	1.48
321-U1338C-38H-4,125-127	341.15	376.74	377.94	14022	14022	1.49	1.74
321-U1338C-38H-4,130-132	341.2	376.79	377.99	14023	14023	1.47	1.37
321-U1338C-38H-4,135-137	341.25	376.84	378.04	14025	14025	1.48	1.82
321-U1338C-38H-4,140-142	341.3	376.89	378.09	14026	14026	1.28	1.41
321-U1338C-38H-4,145-147	341.35	376.94	378.14	14027	14027	1.13	1.29
321-U1338C-38H-5,0-2	341.4	376.99	378.19	14028	14028	1.17	1.55
321-U1338C-38H-5,5-7	341.45	377.04	378.24	14030	14030	1.12	1.55
321-U1338C-38H-5,10-12	341.5	377.09	378.29	14031	14031	0.94	1.48
321-U1338C-38H-5,15-17	341.55	377.14	378.34	14033	14033	1.13	1.69
321-U1338C-38H-5,20-22	341.6	377.19	378.39	14035	14035	1.09	1.66
321-U1338C-38H-5,25-27	341.65	377.24	378.44	14036	14036	1.3	2.14
321-U1338C-38H-5,30-32	341.7	377.29	378.49	14038	14038	1.18	1.75
321-U1338C-38H-5,30-32	341.7	377.29	378.49	14038	14038	1.18	1.84
321-U1338C-38H-5,35-37	341.75	377.34	378.54	14040	14040	1.25	2.16
321-U1338C-38H-5,40-42	341.8	377.39	378.59	14042	14042	1.12	2.02
321-U1338C-38H-5,45-47	341.85	377.44	378.64	14043	14043	1.16	1.97
321-U1338C-38H-5,50-52	341.9	377.49	378.69	14045	14045	1.14	1.86
321-U1338C-38H-5,55-57	341.95	377.54	378.74	14047	14047	1.27	2.02
321-U1338C-38H-5,60-62	342	377.59	378.79	14049	14049	1.41	1.99
321-U1338C-38H-5,65-67	342.05	377.64	378.84	14050	14050	1.26	1.78
321-U1338C-38H-5,70-72	342.1	377.69	378.89	14052	14052	1.37	1.8
321-U1338C-38H-5,75-77	342.15	377.74	378.94	14054	14054	1.21	1.69
321-U1338C-38H-5,80-82	342.2	377.79	378.99	14056	14056	1.5	1.84
321-U1338C-38H-5,85-87	342.25	377.84	379.04	14057	14057	1.33	1.55
321-U1338C-38H-5,90-92	342.3	377.89	379.09	14059	14059	1.46	1.72
321-U1338C-38H-5,95-97	342.35	377.94	379.14	14061	14061	1.42	1.57
321-U1338B-38H-2,70-72	342.1	377.98	379.18	14062	14062	1.36	1.57
321-U1338B-38H-2,75-77	342.15	378.03	379.23	14064	14064	1.54	1.81
321-U1338B-38H-2,80-82	342.2	378.08	379.28	14066	14066	1.51	1.51
321-U1338B-38H-2,85-87	342.25	378.13	379.33	14068	14068	1.34	1.63
321-U1338B-38H-2,90-92	342.3	378.18	379.38	14069	14069	1.33	1.56
321-U1338B-38H-2,95-97	342.35	378.23	379.43	14071	14071	1.34	1.68
321-U1338B-38H-2,100-102	342.4	378.28	379.48	14073	14073	1.32	1.48
321-U1338B-38H-2,105-107	342.45	378.33	379.53	14075	14075	1.26	1.61
321-U1338B-38H-2,110-112	342.5	378.38	379.58	14076	14076	1.22	1.64
321-U1338B-38H-2,115-117	342.55	378.43	379.63	14078	14078	1.12	1.68
321-U1338B-38H-2,120-122	342.6	378.48	379.68	14080	14080	1.27	1.7
321-U1338B-38H-2,125-127	342.65	378.53	379.73	14082	14082	1.25	1.68
321-U1338B-38H-2,130-132	342.7	378.58	379.78	14083	14083	1.32	1.7
321-U1338B-38H-2,135-137	342.75	378.63	379.83	14085	14085	1.22	1.74
321-U1338B-38H-2,140-142	342.8	378.68	379.88	14087	14087	1.3	1.62
321-U1338B-38H-2,145-147	342.85	378.73	379.93	14089	14089	1.22	1.89
321-U1338B-38H-3,0-2	342.9	378.78	379.98	14090	14090	1.19	1.72
321-U1338B-38H-3,5-7	342.95	378.83	380.03	14092	14092	1.33	1.71
321-U1338B-38H-3,10-12	343	378.88	380.08	14094	14094	1.37	1.69
321-U1338B-38H-3,15-17	343.05	378.93	380.13	14096	14096	1.33	1.73
321-U1338B-38H-3,20-22	343.1	378.98	380.18	14097	14097	1.34	1.47
321-U1338B-38H-3,25-27	343.15	379.03	380.23	14099	14099	1.32	1.55
321-U1338B-38H-3,30-32	343.2	379.08	380.28	14101	14101	1.41	1.41
321-U1338B-38H-3,35-37	343.25	379.13	380.33	14103	14103	1.38	1.45
321-U1338B-38H-3,40-42	343.3	379.18	380.38	14104	14104	1.45	1.55
321-U1338B-38H-3,45-47	343.35	379.23	380.43	14106	14106	1.29	1.41
321-U1338B-38H-3,50-52	343.4	379.28	380.48	14108	14108	1.31	1.27
321-U1338B-38H-3,55-57	343.45	379.33	380.53	14110	14110	1.38	1.49
321-U1338B-38H-3,60-62	343.5	379.38	380.58	14112	14112	1.35	1.39
321-U1338B-38H-3,65-67	343.55	379.43	380.63	14114	14114	1.25	1.4
321-U1338B-38H-3,70-72	343.6	379.48	380.68	14116	14116	1.28	1.37
321-U1338B-38H-3,75-77	343.65	379.53	380.73	14118	14118	1.13	1.58
321-U1338B-38H-3,80-82	343.7	379.58	380.78	14120	14120	1.16	1.44
321-U1338B-38H-3,85-87	343.75	379.63	380.83	14122	14122	1.15	1.57
321-U1338B-38H-3,90-92	343.8	379.68	380.88	14123	14123	1.19	1.75
321-U1338B-38H-3,95-97	343.85	379.73	380.93	14125	14125	1.2	1.64
321-U1338B-38H-3,100-102	343.9	379.78	380.98	14127	14127	1.16	1.84
321-U1338B-38H-3,105-107	343.95	379.83	381.03	14129	14129	1.18	1.85
321-U1338B-38H-3,110-112	344	379.88	381.08	14131	14131	1.16	1.78
321-U1338B-38H-3,115-117	344.05	379.93	381.13	14133	14133	1.28	2.17
321-U1338B-38H-3,120-122	344.1	379.98	381.18	14135	14135	1.17	1.8
321-U1338B-38H-3,125-127	344.15	380.03	381.23	14137	14137	1.21	1.95
321-U1338B-38H-3,130-132	344.2	380.08	381.28	14139	14139	1.26	1.85
321-U1338B-38H-3,135-137	344.25	380.13	381.33	14141	14141	1.3	2.14
321-U1338B-38H-3,140-142	344.3	380.18	381.38	14143	14143	1.27	2.04
321-U1338B-38H-3,145-147	344.35	380.23	381.43	14145	14145	1.39	2.26
321-U1338B-38H-4,0-2	344.4	380.28	381.48	14147	14147	1.37	1.82
321-U1338B-38H-4,5-7	344.45	380.33	381.53	14149	14149	1.3	1.62
321-U1338B-38H-4,10-12	344.5	380.38	381.58	14151	14151	1.35	1.7
321-U1338B-38H-4,15-17	344.55	380.43	381.63	14152	14152	1.26	1.59
321-U1338B-38H-4,20-22	344.6	380.48	381.68	14154	14154	1.35	1.37
321-U1338B-38H-4,25-27	344.65	380.53	381.73	14156	14156	1.29	1.37
321-U1338B-38H-4,30-32	344.7	380.58	381.78	14158	14158	1.4	1.48
321-U1338B-38H-4,35-37	344.75	380.63	381.83	14160	14160	1.28	1.74
321-U1338B-38H-4,40-42	344.8	380.68	381.88	14162	14162	1.29	1.43
321-U1338B-38H-4,45-47	344.85	380.73	381.93	14164	14164	1.19	1.65
321-U1338B-38H-4,50-52	344.9	380.78	381.98	14166	14166	1.2	1.88
321-U1338B-38H-4,55-57	344.95	380.83	382.03	14168	14168	1.2	1.92
321-U1338B-38H-4,60-62	345	380.88	382.08	14170	14170	1.07	1.66
321-U1338B-38H-4,65-67	345.05	380.93	382.13	14172	14172	1.07	1.65
321-U1338B-38H-4,70-72	345.1	380.98	382.18	14174	14174	0.94	1.6
321-U1338B-38H-4,70-72	345.1	380.98	382.18	14174	14174	1.01	1.79
321-U1338B-38H-4,75-77	345.15	381.03	382.23	14176	14176	0.99	1.58
321-U1338B-38H-4,80-82	345.2	381.08	382.28	14178	14178	0.9	1.67
321-U1338B-38H-4,85-87	345.25	381.13	382.33	14180	14180	0.92	1.74
321-U1338B-38H-4,90-92	345.3	381.18	382.38	14181	14181	0.8	1.67
321-U1338B-38H-4,95-97	345.35	381.23	382.43	14183	14183	1.04	1.99
321-U1338B-38H-4,100-102	345.4	381.28	382.48	14185	14185	1.13	1.83
321-U1338B-38H-4,105-107	345.45	381.33	382.53	14187	14187	1.14	1.86
321-U1338B-38H-4,110-112	345.5	381.38	382.58	14189	14189	1.12	1.8
321-U1338B-38H-4,115-117	345.55	381.43	382.63	14191	14191	1.16	1.83
321-U1338B-38H-4,120-122	345.6	381.48	382.68	14193	14193	1.16	1.73
321-U1338B-38H-4,125-127	345.65	381.53	382.73	14195	14195	1.3	1.8
321-U1338B-38H-4,130-132	345.7	381.58	382.78	14197	14197	1.26	1.57
321-U1338B-38H-4,135-137	345.75	381.63	382.83	14199	14199	1.23	1.67
321-U1338B-38H-4,140-142	345.8	381.68	382.88	14201	14201	1.21	1.53
321-U1338B-38H-4,145-147	345.85	381.73	382.93	14203	14203	1.28	1.52
321-U1338B-38H-5,0-2	345.9	381.78	382.98	14205	14205	1.16	1.48
321-U1338B-38H-5,5-7	345.95	381.83	383.03	14207	14207	1.23	1.74
321-U1338B-38H-5,10-12	346	381.88	383.08	14209	14209	1.16	1.52
321-U1338B-38H-5,10-12	346	381.88	383.08	14209	14209	1.14	1.55
321-U1338B-38H-5,15-17	346.05	381.93	383.13	14210	14210	1.28	1.3
321-U1338B-38H-5,20-22	346.1	381.98	383.18	14212	14212	1.27	1.53
321-U1338B-38H-5,25-27	346.15	382.03	383.23	14214	14214	1.19	1.52
321-U1338B-38H-5,30-32	346.2	382.08	383.28	14216	14216	1.22	1.56
321-U1338B-38H-5,35-37	346.25	382.13	383.33	14218	14218	1.17	1.56
321-U1338B-38H-5,40-42	346.3	382.18	383.38	14220	14220	1.38	1.68
321-U1338B-38H-5,45-47	346.35	382.23	383.43	14222	14222	1.29	1.84
321-U1338B-38H-5,50-52	346.4	382.28	383.48	14224	14224	1.14	1.65
321-U1338B-38H-5,55-57	346.45	382.33	383.53	14226	14226	1.3	1.64
321-U1338B-38H-5,60-62	346.5	382.38	383.58	14228	14228	1.26	1.71
321-U1338B-38H-5,65-67	346.55	382.43	383.63	14230	14230	1.14	1.57
321-U1338B-38H-5,70-72	346.6	382.48	383.68	14232	14232	1.18	1.67
321-U1338C-39H-2,0-2	346.4	382.5	383.7	14232	14232	1.17	1.62
321-U1338C-39H-2,5-7	346.45	382.55	383.75	14234	14234	1.1	1.62
321-U1338C-39H-2,10-12	346.5	382.6	383.8	14236	14236	1.14	1.67
321-U1338C-39H-2,15-17	346.55	382.65	383.85	14238	14238	1.07	1.58
321-U1338C-39H-2,20-22	346.6	382.7	383.9	14240	14240	1.01	1.6
321-U1338C-39H-2,25-27	346.65	382.75	383.95	14242	14242	1.15	1.57
321-U1338C-39H-2,30-32	346.7	382.8	384	14244	14244	1.2	1.69
321-U1338C-39H-2,35-37	346.75	382.85	384.05	14246	14246	1.12	1.59
321-U1338C-39H-2,40-42	346.8	382.9	384.1	14248	14248	1.17	1.56
321-U1338C-39H-2,45-47	346.85	382.95	384.15	14250	14250	1.23	1.6
321-U1338C-39H-2,50-52	346.9	383	384.2	14252	14252	1.44	1.82
321-U1338C-39H-2,55-57	346.95	383.05	384.25	14254	14254	1.36	1.71
321-U1338C-39H-2,60-62	347	383.1	384.3	14256	14256	1.43	1.77
321-U1338C-39H-2,65-67	347.05	383.15	384.35	14258	14258	1.35	1.68
321-U1338C-39H-2,70-72	347.1	383.2	384.4	14260	14260	1.61	1.74
321-U1338C-39H-2,75-77	347.15	383.25	384.45	14261	14261	1.37	1.57
321-U1338C-39H-2,80-82	347.2	383.3	384.5	14263	14263	1.54	1.27
321-U1338C-39H-2,85-87	347.25	383.35	384.55	14265	14265	1.47	1.64
321-U1338C-39H-2,90-92	347.3	383.4	384.6	14267	14267	1.35	1.4
321-U1338C-39H-2,95-97	347.35	383.45	384.65	14269	14269	1.37	1.49
321-U1338C-39H-2,100-102	347.4	383.5	384.7	14271	14271	1.16	1.3
321-U1338C-39H-2,105-107	347.45	383.55	384.75	14273	14273	1.3	1.53
321-U1338C-39H-2,110-112	347.5	383.6	384.8	14275	14275	1.11	1.16
321-U1338C-39H-2,115-117	347.55	383.65	384.85	14276	14276	1.18	1.58
321-U1338C-39H-2,120-122	347.6	383.7	384.9	14278	14278	1.07	1.25
321-U1338C-39H-2,125-127	347.65	383.75	384.95	14279	14279	0.95	1.32
321-U1338C-39H-2,130-132	347.7	383.8	385	14281	14281	0.96	1.21
321-U1338C-39H-2,135-137	347.75	383.85	385.05	14282	14282	1.13	1.5
321-U1338C-39H-2,140-142	347.8	383.9	385.1	14283	14283	1.16	1.52
321-U1338C-39H-2,145-147	347.85	383.95	385.15	14285	14285	1.36	1.86
321-U1338C-39H-3,0-2	347.9	384	385.2	14286	14286	1.19	1.67
321-U1338C-39H-3,0-2	347.9	384	385.2	14286	14286	1.27	1.6
321-U1338C-39H-3,5-7	347.95	384.05	385.25	14287	14287	1.19	1.83
321-U1338C-39H-3,10-12	348	384.1	385.3	14289	14289	1.25	1.79
321-U1338C-39H-3,15-17	348.05	384.15	385.35	14290	14290	1.29	1.81
321-U1338C-39H-3,20-22	348.1	384.2	385.4	14292	14292	1.28	1.76
321-U1338C-39H-3,25-27	348.15	384.25	385.45	14293	14293	1.37	1.83
321-U1338C-39H-3,30-32	348.2	384.3	385.5	14294	14294	1.27	1.68
321-U1338C-39H-3,35-37	348.25	384.35	385.55	14296	14296	1.29	1.49
321-U1338C-39H-3,40-42	348.3	384.4	385.6	14297	14297	1.29	1.65
321-U1338C-39H-3,45-47	348.35	384.45	385.65	14298	14298	1.2	1.42
321-U1338C-39H-3,50-52	348.4	384.5	385.7	14300	14300	1.27	1.51
321-U1338C-39H-3,55-57	348.45	384.55	385.75	14301	14301	1.13	1.24
321-U1338C-39H-3,60-62	348.5	384.6	385.8	14303	14303	1.21	1.3
321-U1338C-39H-3,65-67	348.55	384.65	385.85	14304	14304	1.32	1.13
321-U1338C-39H-3,70-72	348.6	384.7	385.9	14306	14306	1.47	1.34
321-U1338C-39H-3,75-77	348.65	384.75	385.95	14308	14308	1.38	1.14
321-U1338C-39H-3,80-82	348.7	384.8	386	14310	14310	1.5	1.31
321-U1338C-39H-3,85-87	348.75	384.85	386.05	14312	14312	1.53	1.32
321-U1338C-39H-3,90-92	348.8	384.9	386.1	14314	14314	1.36	1.29
321-U1338C-39H-3,95-97	348.85	384.95	386.15	14315	14315	1.45	1.24
321-U1338C-39H-3,100-102	348.9	385	386.2	14317	14317	1.28	1.35
321-U1338C-39H-3,105-107	348.95	385.05	386.25	14319	14319	1.12	1.22
321-U1338C-39H-3,110-112	349	385.1	386.3	14321	14321	1.04	1.32
321-U1338C-39H-3,115-117	349.05	385.15	386.35	14323	14323	1	1.37
321-U1338C-39H-3,120-122	349.1	385.2	386.4	14325	14325	1.01	1.41
321-U1338C-39H-3,125-127	349.15	385.25	386.45	14327	14327	0.96	1.61
321-U1338C-39H-3,130-132	349.2	385.3	386.5	14329	14329	1.19	1.64
321-U1338C-39H-3,135-137	349.25	385.35	386.55	14331	14331	1.15	1.73
321-U1338C-39H-3,140-142	349.3	385.4	386.6	14333	14333	1.2	1.8
321-U1338C-39H-3,145-147	349.35	385.45	386.65	14335	14335	1.35	1.8
321-U1338C-39H-4,0-2	349.4	385.5	386.7	14336	14336	1.29	1.66
321-U1338C-39H-4,5-7	349.45	385.55	386.75	14338	14338	1.39	1.45
321-U1338C-39H-4,10-12	349.5	385.6	386.8	14340	14340	1.28	1.49
321-U1338C-39H-4,15-17	349.55	385.65	386.85	14342	14342	1.14	1.18
321-U1338C-39H-4,20-22	349.6	385.7	386.9	14344	14344	1.23	1.23
321-U1338C-39H-4,25-27	349.65	385.75	386.95	14346	14346	1.21	1.3
321-U1338C-39H-4,30-32	349.7	385.8	387	14348	14348	1.32	1.2
321-U1338C-39H-4,35-37	349.75	385.85	387.05	14350	14350	1.44	1.62
321-U1338C-39H-4,40-42	349.8	385.9	387.1	14352	14352	1.33	1.41
321-U1338C-39H-4,45-47	349.85	385.95	387.15	14354	14354	1.3	1.52
321-U1338C-39H-4,50-52	349.9	386	387.2	14356	14356	1.17	1.32
321-U1338C-39H-4,55-57	349.95	386.05	387.25	14358	14358	1.26	1.51
321-U1338C-39H-4,60-62	350	386.1	387.3	14359	14359	1.11	1.31
321-U1338C-39H-4,65-67	350.05	386.15	387.35	14361	14361	1.06	1.47
321-U1338C-39H-4,70-72	350.1	386.2	387.4	14363	14363	0.88	1.29
321-U1338C-39H-4,70-72	350.1	386.2	387.4	14363	14363	0.92	1.18
321-U1338C-39H-4,75-77	350.15	386.25	387.45	14365	14365	0.84	1.28
321-U1338C-39H-4,80-82	350.2	386.3	387.5	14367	14367	1.03	1.45
321-U1338C-39H-4,85-87	350.25	386.35	387.55	14369	14369	0.95	1.38
321-U1338C-39H-4,90-92	350.3	386.4	387.6	14371	14371	1.24	1.66
321-U1338C-39H-4,95-97	350.35	386.45	387.65	14373	14373	1.19	1.69
321-U1338C-39H-4,100-102	350.4	386.5	387.7	14375	14375	1.36	1.6
321-U1338C-39H-4,105-107	350.45	386.55	387.75	14377	14377	1.47	1.68
321-U1338C-39H-4,110-112	350.5	386.6	387.8	14379	14379	1.46	1.59
321-U1338C-39H-4,115-117	350.55	386.65	387.85	14380	14380	1.54	1.49
321-U1338C-39H-4,120-122	350.6	386.7	387.9	14382	14382	1.3	1.23
321-U1338C-39H-4,125-127	350.65	386.75	387.95	14384	14384	1.34	1.37
321-U1338C-39H-4,130-132	350.7	386.8	388	14386	14386	1.17	1.1
321-U1338C-39H-4,135-137	350.75	386.85	388.05	14388	14388	1.12	1.29
321-U1338C-39H-4,140-142	350.8	386.9	388.1	14390	14390	1.18	1.05
321-U1338C-39H-4,145-147	350.85	386.95	388.15	14392	14392	1.31	1.48
321-U1338C-39H-5,0-2	350.9	387	388.2	14394	14394	1.31	1.36
321-U1338C-39H-5,5-7	350.95	387.05	388.25	14396	14396	1.39	1.77
321-U1338C-39H-5,10-12	351	387.1	388.3	14398	14398	1.53	1.68
321-U1338C-39H-5,15-17	351.05	387.15	388.35	14400	14400	1.5	1.81
321-U1338C-39H-5,20-22	351.1	387.2	388.4	14402	14402	1.37	1.68
321-U1338C-39H-5,25-27	351.15	387.25	388.45	14403	14403	1.29	1.77
321-U1338C-39H-5,30-32	351.2	387.3	388.5	14405	14405	1.38	1.55
321-U1338C-39H-5,35-37	351.25	387.35	388.55	14407	14407	1.27	1.7
321-U1338C-39H-5,40-42	351.3	387.4	388.6	14409	14409	1.17	1.4
321-U1338C-39H-5,45-47	351.35	387.45	388.65	14411	14411	1.26	1.68
321-U1338C-39H-5,50-52	351.4	387.5	388.7	14413	14413	1.27	1.45
321-U1338C-39H-5,55-57	351.45	387.55	388.75	14415	14415	1.25	1.61
321-U1338C-39H-5,60-62	351.5	387.6	388.8	14417	14417	1.22	1.55
321-U1338C-39H-5,65-67	351.55	387.65	388.85	14419	14419	1.57	1.62
321-U1338C-39H-5,70-72	351.6	387.7	388.9	14421	14421	1.62	1.65
321-U1338C-39H-5,75-77	351.65	387.75	388.95	14423	14423	1.59	1.71
321-U1338C-39H-5,80-82	351.7	387.8	389	14424	14424	1.61	1.71
321-U1338C-39H-5,85-87	351.75	387.85	389.05	14426	14426	1.53	1.31
321-U1338C-39H-5,90-92	351.8	387.9	389.1	14428	14428	1.51	1.5
321-U1338C-39H-5,95-97	351.85	387.95	389.15	14430	14430	1.58	1.16
321-U1338C-39H-5,100-102	351.9	388	389.2	14432	14432	1.5	1.22
321-U1338C-39H-5,105-107	351.95	388.05	389.25	14434	14434	1.3	1.3
321-U1338C-39H-5,110-112	352	388.1	389.3	14436	14436	1.39	1.11
321-U1338C-39H-5,115-117	352.05	388.15	389.35	14437	14437	1.25	1.21
321-U1338C-39H-5,120-122	352.1	388.2	389.4	14438	14438	1.33	1.41
321-U1338C-39H-5,125-127	352.15	388.25	389.45	14439	14439	1.09	1.43
321-U1338C-39H-5,130-132	352.2	388.3	389.5	14441	14441	1.37	1.61
321-U1338C-39H-5,135-137	352.25	388.35	389.55	14442	14442	1.26	1.81
321-U1338C-39H-5,140-142	352.3	388.4	389.6	14443	14443	1.31	1.49
321-U1338C-39H-5,145-147	352.35	388.45	389.65	14444	14444	1.3	2.03
321-U1338C-39H-6,0-2	352.4	388.5	389.7	14445	14445	1.51	1.87
321-U1338C-39H-6,5-7	352.45	388.55	389.75	14446	14446	1.33	2.11
321-U1338C-39H-6,10-12	352.5	388.6	389.8	14447	14447	1.4	1.85
321-U1338C-39H-6,20-22	352.6	388.7	389.9	14450	14450	1.53	1.89
321-U1338C-39H-6,25-27	352.65	388.75	389.95	14451	14451	1.4	1.88
321-U1338C-39H-6,30-32	352.7	388.8	390	14452	14452	1.46	1.82
321-U1338C-39H-6,35-37	352.75	388.85	390.05	14453	14453	1.25	1.8
321-U1338C-39H-6,40-42	352.8	388.9	390.1	14454	14454	1.36	1.73
321-U1338C-39H-6,45-47	352.85	388.95	390.15	14455	14455	1.36	1.58
321-U1338C-39H-6,50-52	352.9	389	390.2	14456	14456	1.54	1.56
321-U1338C-39H-6,55-57	352.95	389.05	390.25	14458	14458	1.44	1.54
321-U1338C-39H-6,60-62	353	389.1	390.3	14459	14459	1.63	1.57
321-U1338C-39H-6,65-67	353.05	389.15	390.35	14460	14460	1.38	1.57
321-U1338C-39H-6,70-72	353.1	389.2	390.4	14461	14461	1.6	1.31
321-U1338C-39H-6,80-82	353.2	389.3	390.5	14463	14463	1.6	1.26
321-U1338C-39H-6,85-87	353.25	389.35	390.55	14464	14464	1.38	1.49
321-U1338C-39H-6,90-92	353.3	389.4	390.6	14466	14466	1.54	1.37
321-U1338C-39H-6,95-97	353.35	389.45	390.65	14467	14467	1.35	1.42
321-U1338C-39H-6,100-102	353.4	389.5	390.7	14468	14468	1.49	1.35
321-U1338C-39H-6,105-107	353.45	389.55	390.75	14469	14469	1.12	1.54
321-U1338C-39H-6,110-112	353.5	389.6	390.8	14470	14470	1.32	1.27
321-U1338C-39H-6,115-117	353.55	389.65	390.85	14471	14471	1.1	1.51
321-U1338C-39H-6,120-122	353.6	389.7	390.9	14472	14472	1.35	1.45
321-U1338C-39H-6,125-127	353.65	389.75	390.95	14473	14473	1.24	1.57
321-U1338C-39H-6,130-132	353.7	389.8	391	14475	14475	1.35	1.41
321-U1338C-39H-6,135-137	353.75	389.85	391.05	14476	14476	1.15	1.53
321-U1338C-39H-6,140-142	353.8	389.9	391.1	14477	14477	1.37	1.68
321-U1338C-39H-6,145-147	353.85	389.95	391.15	14478	14478	1.19	1.65
321-U1338C-39H-7,0-2	353.9	390	391.2	14479	14479	1.34	1.7
321-U1338C-39H-7,5-7	353.95	390.05	391.25	14480	14480	1.32	1.71
321-U1338C-39H-7,10-12	354	390.1	391.3	14481	14481	1.52	1.72
321-U1338C-39H-7,15-17	354.05	390.15	391.35	14483	14483	1.4	1.94
321-U1338C-39H-7,20-22	354.1	390.2	391.4	14484	14484	1.61	1.57
321-U1338C-39H-7,25-27	354.15	390.25	391.45	14485	14485	1.45	1.65
321-U1338C-39H-7,30-32	354.2	390.3	391.5	14486	14486	1.79	1.41
321-U1338C-39H-7,35-37	354.25	390.35	391.55	14487	14487	1.18	1.36
321-U1338C-39H-7,40-42	354.3	390.4	391.6	14488	14488	1.38	1.55
321-U1338C-39H-7,45-47	354.35	390.45	391.65	14489	14489	1.41	1.51
321-U1338C-39H-7,50-52	354.4	390.5	391.7	14491	14491	1.36	1.43
321-U1338C-39H-7,55-57	354.45	390.55	391.75	14492	14492	0.97	1.34
321-U1338C-39H-7,60-62	354.5	390.6	391.8	14493	14493	1.4	1.23
321-U1338C-39H-7,65-67	354.55	390.65	391.85	14494	14494	0.91	1.19
321-U1338C-39H-7,70-72	354.6	390.7	391.9	14495	14495	1.47	1.36
321-U1338C-40H-1,5-7	354.45	390.93	392.13	14500	14500	1.53	1.3
321-U1338C-40H-1,10-12	354.5	390.98	392.18	14501	14501	1.2	1.15
321-U1338C-40H-1,15-17	354.55	391.03	392.23	14503	14503	1.37	1.24
321-U1338C-40H-1,20-22	354.6	391.08	392.28	14504	14504	1.14	1.1
321-U1338C-40H-1,25-27	354.65	391.13	392.33	14505	14505	1.13	1.16
321-U1338C-40H-1,30-32	354.7	391.18	392.38	14506	14506	1	1.03
321-U1338C-40H-1,35-37	354.75	391.23	392.43	14507	14507	1.09	1.13
321-U1338C-40H-1,40-42	354.8	391.28	392.48	14509	14509	1.12	1.31
321-U1338C-40H-1,45-47	354.85	391.33	392.53	14510	14510	1.02	1.35
321-U1338C-40H-1,50-52	354.9	391.38	392.58	14511	14511	1.15	1.42
321-U1338C-40H-1,55-57	354.95	391.43	392.63	14513	14513	1.02	1.55
321-U1338C-40H-1,60-62	355	391.48	392.68	14514	14514	1.19	1.73
321-U1338C-40H-1,65-67	355.05	391.53	392.73	14515	14515	1.15	1.79
321-U1338C-40H-1,70-72	355.1	391.58	392.78	14517	14517	1.12	1.79
321-U1338C-40H-1,75-77	355.15	391.63	392.83	14518	14518	1.25	1.76
321-U1338C-40H-1,80-82	355.2	391.68	392.88	14519	14519	1.23	1.73
321-U1338C-40H-1,85-87	355.25	391.73	392.93	14521	14521	1.22	1.71
321-U1338C-40H-1,90-92	355.3	391.78	392.98	14522	14522	1.41	1.83
321-U1338C-40H-1,95-97	355.35	391.83	393.03	14523	14523	1.06	1.75
321-U1338C-40H-1,100-102	355.4	391.88	393.08	14525	14525	1.26	1.85
321-U1338C-40H-1,105-107	355.45	391.93	393.13	14526	14526	1.28	1.77
321-U1338C-40H-1,110-112	355.5	391.98	393.18	14527	14527	1.11	1.83
321-U1338C-40H-1,115-117	355.55	392.03	393.23	14529	14529	1.12	1.72
321-U1338C-40H-1,120-122	355.6	392.08	393.28	14530	14530	1.4	1.93
321-U1338C-40H-1,125-127	355.65	392.13	393.33	14531	14531	1.1	1.66
321-U1338C-40H-1,130-132	355.7	392.18	393.38	14533	14533	1.16	1.46
321-U1338C-40H-1,135-137	355.75	392.23	393.43	14534	14534	1.13	1.72
321-U1338C-40H-1,140-142	355.8	392.28	393.48	14535	14535	1.22	1.67
321-U1338C-40H-1,145-147	355.85	392.33	393.53	14537	14537	1.21	1.73
321-U1338C-40H-2,0-2	355.9	392.38	393.58	14538	14538	1.08	1.53
321-U1338C-40H-2,5-7	355.95	392.43	393.63	14539	14539	1	1.54
321-U1338C-40H-2,10-12	356	392.48	393.68	14541	14541	1.23	1.45
321-U1338C-40H-2,15-17	356.05	392.53	393.73	14542	14542	1.19	1.67
321-U1338C-40H-2,20-22	356.1	392.58	393.78	14543	14543	1.2	1.52
321-U1338C-40H-2,25-27	356.15	392.63	393.83	14545	14545	1.69	1.34
321-U1338C-40H-2,30-32	356.2	392.68	393.88	14546	14546	1.66	1.27
321-U1338C-40H-2,35-37	356.25	392.73	393.93	14547	14547	1.56	1.33
321-U1338C-40H-2,40-42	356.3	392.78	393.98	14549	14549	1.7	1.34
321-U1338C-40H-2,45-47	356.35	392.83	394.03	14550	14550	1.5	1.11
321-U1338C-40H-2,50-52	356.4	392.88	394.08	14551	14551	1.51	1.18
321-U1338C-40H-2,55-57	356.45	392.93	394.13	14553	14553	1.73	1.37
321-U1338C-40H-2,60-62	356.5	392.98	394.18	14554	14554	1.74	1.3
321-U1338C-40H-2,65-67	356.55	393.03	394.23	14555	14555	1.62	1.4
321-U1338C-40H-2,70-72	356.6	393.08	394.28	14556	14556	1.63	1.29
321-U1338C-40H-2,75-77	356.65	393.13	394.33	14558	14558	1.55	1.34
321-U1338C-40H-2,80-82	356.7	393.18	394.38	14559	14559	1.55	1.45
321-U1338C-40H-2,85-87	356.75	393.23	394.43	14560	14560	1.46	1.31
321-U1338C-40H-2,90-92	356.8	393.28	394.48	14561	14561	1.51	1.33
321-U1338C-40H-2,95-97	356.85	393.33	394.53	14563	14563	1.48	1.37
321-U1338C-40H-2,100-102	356.9	393.38	394.58	14564	14564	1.45	1.35
321-U1338C-40H-2,105-107	356.95	393.43	394.63	14565	14565	1.33	1.29
321-U1338C-40H-2,110-112	357	393.48	394.68	14566	14566	1.35	1.29
321-U1338C-40H-2,115-117	357.05	393.53	394.73	14568	14568	1.35	1.48
321-U1338C-40H-2,120-122	357.1	393.58	394.78	14569	14569	1.38	1.57
321-U1338C-40H-2,125-127	357.15	393.63	394.83	14570	14570	1.35	1.56
321-U1338C-40H-2,130-132	357.2	393.68	394.88	14571	14571	1.43	1.67
321-U1338C-40H-2,135-137	357.25	393.73	394.93	14573	14573	1.53	1.63
321-U1338C-40H-2,140-142	357.3	393.78	394.98	14574	14574	1.61	1.8
321-U1338C-40H-2,145-147	357.35	393.83	395.03	14575	14575	1.53	1.53
321-U1338C-40H-3,0-2	357.4	393.88	395.08	14576	14576	1.58	1.59
321-U1338C-40H-3,5-7	357.45	393.93	395.13	14578	14578	1.67	1.4
321-U1338C-40H-3,10-12	357.5	393.98	395.18	14579	14579	1.68	1.4
321-U1338C-40H-3,15-17	357.55	394.03	395.23	14580	14580	1.7	1.45
321-U1338C-40H-3,20-22	357.6	394.08	395.28	14581	14581	1.61	1.34
321-U1338C-40H-3,25-27	357.65	394.13	395.33	14583	14583	1.71	1.42
321-U1338C-40H-3,30-32	357.7	394.18	395.38	14584	14584	1.61	1.27
321-U1338C-40H-3,35-37	357.75	394.23	395.43	14585	14585	1.6	1.29
321-U1338C-40H-3,40-42	357.8	394.28	395.48	14586	14586	1.67	1.15
321-U1338C-40H-3,45-47	357.85	394.33	395.53	14588	14588	1.62	1.11
321-U1338C-40H-3,50-52	357.9	394.38	395.58	14589	14589	1.41	1.1
321-U1338C-40H-3,55-57	357.95	394.43	395.63	14591	14591	1.44	1.2
321-U1338C-40H-3,60-62	358	394.48	395.68	14592	14592	1.5	1.07
321-U1338C-40H-3,65-67	358.05	394.53	395.73	14594	14594	1.37	1.18
321-U1338C-40H-3,70-72	358.1	394.58	395.78	14596	14596	1.38	1.19
321-U1338C-40H-3,75-77	358.15	394.63	395.83	14598	14598	1.39	1.33
321-U1338C-40H-3,80-82	358.2	394.68	395.88	14599	14599	1.38	1.35
321-U1338C-40H-3,85-87	358.25	394.73	395.93	14601	14601	1.46	1.68
321-U1338C-40H-3,90-92	358.3	394.78	395.98	14603	14603	1.44	1.55
321-U1338C-40H-3,95-97	358.35	394.83	396.03	14605	14605	1.52	1.68
321-U1338C-40H-3,100-102	358.4	394.88	396.08	14606	14606	1.51	1.64
321-U1338C-40H-3,105-107	358.45	394.93	396.13	14608	14608	1.58	1.82
321-U1338C-40H-3,110-112	358.5	394.98	396.18	14610	14610	1.56	1.66
321-U1338C-40H-3,115-117	358.55	395.03	396.23	14612	14612	1.6	1.92
321-U1338C-40H-3,120-122	358.6	395.08	396.28	14613	14613	1.64	1.73
321-U1338C-40H-3,125-127	358.65	395.13	396.33	14615	14615	1.67	1.86
321-U1338C-40H-3,130-132	358.7	395.18	396.38	14617	14617	1.48	1.34
321-U1338C-40H-3,135-137	358.75	395.23	396.43	14619	14619	1.64	1.63
321-U1338C-40H-3,140-142	358.8	395.28	396.48	14620	14620	1.53	1.34
321-U1338C-40H-3,145-147	358.85	395.33	396.53	14622	14622	1.66	1.52
321-U1338C-40H-4,0-2	358.9	395.38	396.58	14624	14624	1.67	1.46
321-U1338C-40H-4,5-7	358.95	395.43	396.63	14626	14626	1.66	1.57
321-U1338C-40H-4,10-12	359	395.48	396.68	14627	14627	1.54	1.28
321-U1338C-40H-4,15-17	359.05	395.53	396.73	14629	14629	1.62	1.32
321-U1338C-40H-4,20-22	359.1	395.58	396.78	14631	14631	1.56	1.38
321-U1338C-40H-4,25-27	359.15	395.63	396.83	14633	14633	1.71	1.48
321-U1338C-40H-4,30-32	359.2	395.68	396.88	14634	14634	1.69	1.52
321-U1338C-40H-4,35-37	359.25	395.73	396.93	14636	14636	1.66	1.48
321-U1338C-40H-4,40-42	359.3	395.78	396.98	14638	14638	1.63	1.4
321-U1338C-40H-4,45-47	359.35	395.83	397.03	14639	14639	1.62	1.41
321-U1338C-40H-4,50-52	359.4	395.88	397.08	14641	14641	1.7	1.53
321-U1338C-40H-4,55-57	359.45	395.93	397.13	14643	14643	1.52	1.39
321-U1338C-40H-4,60-62	359.5	395.98	397.18	14645	14645	1.63	1.54
321-U1338C-40H-4,65-67	359.55	396.03	397.23	14646	14646	1.39	1.37
321-U1338C-40H-4,70-72	359.6	396.08	397.28	14648	14648	1.44	1.42
321-U1338C-40H-4,75-77	359.65	396.13	397.33	14650	14650	1.4	1.41
321-U1338C-40H-4,80-82	359.7	396.18	397.38	14652	14652	1.35	1.49
321-U1338C-40H-4,85-87	359.75	396.23	397.43	14653	14653	1.31	1.43
321-U1338C-40H-4,90-92	359.8	396.28	397.48	14655	14655	1.44	1.55
321-U1338C-40H-4,95-97	359.85	396.33	397.53	14657	14657	1.34	1.49
321-U1338C-40H-4,100-102	359.9	396.38	397.58	14659	14659	1.27	1.51
321-U1338C-40H-4,105-107	359.95	396.43	397.63	14660	14660	1.35	1.61
321-U1338C-40H-4,110-112	360	396.48	397.68	14662	14662	1.51	1.59
321-U1338C-40H-4,115-117	360.05	396.53	397.73	14664	14664	1.4	1.63
321-U1338C-40H-4,120-122	360.1	396.58	397.78	14666	14666	1.45	1.72
321-U1338C-40H-4,125-127	360.15	396.63	397.83	14667	14667	1.4	1.55
321-U1338C-40H-4,130-132	360.2	396.68	397.88	14669	14669	1.38	1.49
321-U1338C-40H-4,135-137	360.25	396.73	397.93	14671	14671	1.43	1.55
321-U1338C-40H-4,140-142	360.3	396.78	397.98	14673	14673	1.44	1.63
321-U1338C-40H-4,145-147	360.35	396.83	398.03	14674	14674	1.38	1.43
321-U1338C-40H-5,0-2	360.4	396.88	398.08	14676	14676	1.17	1.42
321-U1338C-40H-5,5-7	360.45	396.93	398.13	14678	14678	1.37	1.22
321-U1338C-40H-5,10-12	360.5	396.98	398.18	14680	14680	1.37	1.35
321-U1338C-40H-5,15-17	360.55	397.03	398.23	14681	14681	1.32	1.26
321-U1338C-40H-5,20-22	360.6	397.08	398.28	14683	14683	1.29	1.28
321-U1338C-40H-5,25-27	360.65	397.13	398.33	14685	14685	1.2	1.03
321-U1338C-40H-5,30-32	360.7	397.18	398.38	14686	14686	1.25	1.41
321-U1338C-40H-5,35-37	360.75	397.23	398.43	14688	14688	1.23	1.12
321-U1338C-40H-5,40-42	360.8	397.28	398.48	14690	14690	1.18	1.22
321-U1338C-40H-5,45-47	360.85	397.33	398.53	14692	14692	1.25	1.27
321-U1338C-40H-5,50-52	360.9	397.38	398.58	14693	14693	1.1	1.36
321-U1338C-40H-5,55-57	360.95	397.43	398.63	14695	14695	1.22	1.37
321-U1338C-40H-5,60-62	361	397.48	398.68	14697	14697	1.17	1.48
321-U1338C-40H-5,65-67	361.05	397.53	398.73	14699	14699	1.32	1.51
321-U1338C-40H-5,70-72	361.1	397.58	398.78	14700	14700	1.35	1.55
321-U1338C-40H-5,75-77	361.15	397.63	398.83	14702	14702	1.25	1.34
321-U1338C-40H-5,80-82	361.2	397.68	398.88	14704	14704	1.29	1.53
321-U1338C-40H-5,85-87	361.25	397.73	398.93	14706	14706	1.09	1.44
321-U1338C-40H-5,90-92	361.3	397.78	398.98	14707	14707	1.26	1.47
321-U1338C-40H-5,95-97	361.35	397.83	399.03	14709	14709	1.2	1.35
321-U1338C-40H-5,100-102	361.4	397.88	399.08	14711	14711	1.24	1.55
321-U1338C-40H-5,105-107	361.45	397.93	399.13	14713	14713	1.22	1.49
321-U1338C-40H-5,110-112	361.5	397.98	399.18	14714	14714	1.14	1.32
321-U1338C-40H-5,115-117	361.55	398.03	399.23	14716	14716	1.17	1.09
321-U1338C-40H-5,120-122	361.6	398.08	399.28	14718	14718	0.95	1.12
321-U1338C-40H-5,125-127	361.65	398.13	399.33	14720	14720	1.14	1.29
321-U1338C-40H-5,130-132	361.7	398.18	399.38	14721	14721	1.24	1.18
321-U1338C-40H-5,135-137	361.75	398.23	399.43	14723	14723	1.38	1.09
321-U1338C-40H-5,140-142	361.8	398.28	399.48	14725	14725	1.4	1.12
321-U1338C-40H-5,145-147	361.85	398.33	399.53	14727	14727	1.45	1.08
321-U1338C-40H-6,0-2	361.9	398.38	399.58	14728	14728	1.22	1.07
321-U1338C-40H-6,5-7	361.95	398.43	399.63	14730	14730	1.24	1.15
321-U1338C-40H-6,10-12	362	398.48	399.68	14732	14732	1.05	0.92
321-U1338C-40H-6,15-17	362.05	398.53	399.73	14733	14733	1.13	1.14
321-U1338C-40H-6,20-22	362.1	398.58	399.78	14735	14735	0.84	0.8
321-U1338C-40H-6,25-27	362.15	398.63	399.83	14737	14737	0.86	1.08
321-U1338C-40H-6,30-32	362.2	398.68	399.88	14739	14739	1.17	1.14
321-U1338C-40H-6,35-37	362.25	398.73	399.93	14740	14740	1.27	1.44
321-U1338C-40H-6,40-42	362.3	398.78	399.98	14742	14742	1.4	1.47
321-U1338C-40H-6,45-47	362.35	398.83	400.03	14744	14744	1.43	1.51
321-U1338C-40H-6,50-52	362.4	398.88	400.08	14746	14746	1.36	1.28
321-U1338C-40H-6,55-57	362.45	398.93	400.13	14747	14747	1.32	1.1
321-U1338C-40H-6,60-62	362.5	398.98	400.18	14749	14749	1.2	1.05
321-U1338C-40H-6,65-67	362.55	399.03	400.23	14751	14751	1.23	1.11
321-U1338C-40H-6,70-72	362.6	399.08	400.28	14753	14753	1.53	1.31
321-U1338C-40H-6,75-77	362.65	399.13	400.33	14754	14754	1.51	1.49
321-U1338C-40H-6,80-82	362.7	399.18	400.38	14756	14756	1.55	1.33
321-U1338C-40H-6,85-87	362.75	399.23	400.43	14758	14758	1.6	1.5
321-U1338C-40H-6,90-92	362.8	399.28	400.48	14760	14760	1.44	1.28
321-U1338C-40H-6,95-97	362.85	399.33	400.53	14761	14761	1.42	1.36
321-U1338C-40H-6,100-102	362.9	399.38	400.58	14763	14763	1.34	1.47
321-U1338C-40H-6,105-107	362.95	399.43	400.63	14765	14765	1.11	1.22
321-U1338C-40H-7,0-2	363	399.48	400.68	14767	14767	1.12	1.22
321-U1338C-40H-7,5-7	363.05	399.53	400.73	14768	14768	1	1.21
321-U1338C-40H-7,10-12	363.1	399.58	400.78	14770	14770	1.13	1.5
321-U1338C-40H-7,15-17	363.15	399.63	400.83	14772	14772	1.09	1.46
321-U1338C-40H-7,20-22	363.2	399.68	400.88	14774	14774	1.19	1.64
321-U1338C-40H-7,25-27	363.25	399.73	400.93	14775	14775	1.22	1.77
321-U1338C-40H-7,30-32	363.3	399.78	400.98	14777	14777	1.29	1.88
321-U1338C-40H-7,35-37	363.35	399.83	401.03	14779	14779	1.15	1.62
321-U1338C-40H-7,40-42	363.4	399.88	401.08	14781	14781	1.17	1.8
321-U1338C-40H-7,45-47	363.45	399.93	401.13	14783	14783	1.29	1.89
321-U1338C-40H-7,50-52	363.5	399.98	401.18	14785	14785	1.29	1.84
321-U1338C-40H-7,55-57	363.55	400.03	401.23	14787	14787	1.25	1.83
321-U1338B-40H-1,10-12	359	400.2	401.4	14793	14793	1.13	1.39
321-U1338B-40H-1,20-22	359.1	400.3	401.5	14797	14797	1.14	1.46
321-U1338B-40H-1,30-32	359.2	400.4	401.6	14801	14801	1.19	1.47
321-U1338B-40H-1,40-42	359.3	400.5	401.7	14804	14804	1.28	1.32
321-U1338B-40H-1,50-52	359.4	400.6	401.8	14808	14808	1.3	1.34
321-U1338B-40H-1,60-62	359.5	400.7	401.9	14812	14812	1.07	1.22
321-U1338B-40H-1,70-72	359.6	400.8	402	14816	14816	0.97	1.13
321-U1338B-40H-1,80-82	359.7	400.9	402.1	14820	14820	0.91	1.05
321-U1338B-40H-1,90-92	359.8	401	402.2	14824	14824	1.51	1.6
321-U1338B-40H-1,100-102	359.9	401.1	402.3	14827	14827	1.29	1.23
321-U1338B-40H-1,110-112	360	401.2	402.4	14831	14831	1.13	0.88
321-U1338B-40H-1,120-122	360.1	401.3	402.5	14835	14835	0.93	0.86
321-U1338B-40H-1,130-132	360.2	401.4	402.6	14837	14837	0.85	0.91
321-U1338B-40H-1,140-142	360.3	401.5	402.7	14839	14839	1.04	1.08
321-U1338B-40H-2,0-2	360.4	401.6	402.8	14842	14842	1.34	1.3
321-U1338B-40H-2,10-12	360.5	401.7	402.9	14844	14844	1.37	1.56
321-U1338B-40H-2,20-22	360.6	401.8	403	14846	14846	1.48	1.57
321-U1338B-40H-2,30-32	360.7	401.9	403.1	14848	14848	1.41	1.4
321-U1338B-40H-2,40-42	360.8	402	403.2	14850	14850	1.22	1.44
321-U1338C-41H-1,80-82	364.7	402.09	403.29	14852	14852	1.46	1.56
321-U1338B-40H-2,50-52	360.9	402.1	403.3	14853	14853	0.94	1.11
321-U1338C-41H-1,90-92	364.8	402.19	403.39	14855	14855	1.39	1.46
321-U1338B-40H-2,60-62	361	402.2	403.4	14855	14855	1.01	1.2
321-U1338C-41H-1,100-102	364.9	402.29	403.49	14857	14857	1.27	1.36
321-U1338C-41H-1,110-112	365	402.39	403.59	14859	14859	1.07	1.22
321-U1338C-41H-1,120-122	365.1	402.49	403.69	14861	14861	1.03	1.34
321-U1338C-41H-1,130-132	365.2	402.59	403.79	14864	14864	1.05	1.34
321-U1338C-41H-1,140-142	365.3	402.69	403.89	14866	14866	1.16	1.59
321-U1338C-41H-2,0-2	365.4	402.79	403.99	14868	14868	1.31	1.71
321-U1338C-41H-2,10-12	365.5	402.89	404.09	14870	14870	1.39	1.55
321-U1338C-41H-2,20-22	365.6	402.99	404.19	14872	14872	1.38	1.52
321-U1338C-41H-2,30-32	365.7	403.09	404.29	14875	14875	1.36	1.42
321-U1338C-41H-2,40-42	365.8	403.19	404.39	14877	14877	1.34	1.46
321-U1338C-41H-2,50-52	365.9	403.29	404.49	14879	14879	1.27	1.36
321-U1338C-41H-2,60-62	366	403.39	404.59	14881	14881	1.26	1.38
321-U1338C-41H-2,70-72	366.1	403.49	404.69	14883	14883	1.24	1.21
321-U1338C-41H-2,80-82	366.2	403.59	404.79	14886	14886	1.2	1.2
321-U1338C-41H-2,90-92	366.3	403.69	404.89	14888	14888	1.23	1.36
321-U1338C-41H-2,100-102	366.4	403.79	404.99	14890	14890	1.2	1.35
321-U1338C-41H-2,110-112	366.5	403.89	405.09	14892	14892	1.27	1.62
321-U1338C-41H-2,120-122	366.6	403.99	405.19	14895	14895	1.25	1.57
321-U1338C-41H-2,130-132	366.7	404.09	405.29	14897	14897	1.35	1.54
321-U1338C-41H-2,140-142	366.8	404.19	405.39	14899	14899	1.32	1.67
321-U1338C-41H-3,0-2	366.9	404.29	405.49	14901	14901	1.24	1.65
321-U1338C-41H-3,10-12	367	404.39	405.59	14903	14903	1.23	1.51
321-U1338C-41H-3,20-22	367.1	404.49	405.69	14906	14906	1.28	1.42
321-U1338C-41H-3,30-32	367.2	404.59	405.79	14908	14908	1.13	1.34
321-U1338C-41H-3,40-42	367.3	404.69	405.89	14910	14910	1.13	1.06
321-U1338C-41H-3,50-52	367.4	404.79	405.99	14914	14914	1.2	1.19
321-U1338C-41H-3,60-62	367.5	404.89	406.09	14918	14918	1.39	1.25
321-U1338C-41H-3,70-72	367.6	404.99	406.19	14922	14922	1.41	1.24
321-U1338C-41H-3,80-82	367.7	405.09	406.29	14926	14926	1.21	1.22
321-U1338C-41H-3,90-92	367.8	405.19	406.39	14930	14930	0.95	0.9
321-U1338C-41H-3,100-102	367.9	405.29	406.49	14933	14933	1	1.06
321-U1338C-41H-3,110-112	368	405.39	406.59	14937	14937	1.01	0.88
321-U1338C-41H-3,120-122	368.1	405.49	406.69	14941	14941	1.42	1.53
321-U1338C-41H-3,130-132	368.2	405.59	406.79	14945	14945	1.43	1.35
321-U1338C-41H-3,140-142	368.3	405.69	406.89	14949	14949	1.24	1.05
321-U1338C-41H-4,0-2	368.4	405.79	406.99	14953	14953	1.27	1.27
321-U1338C-41H-4,10-12	368.5	405.89	407.09	14957	14957	1.52	1.48
321-U1338C-41H-4,20-22	368.6	405.99	407.19	14961	14961	1.42	1.37
321-U1338C-41H-4,30-32	368.7	406.09	407.29	14964	14964	1.39	1.36
321-U1338C-41H-4,40-42	368.8	406.19	407.39	14968	14968	1.32	1.29
321-U1338C-41H-4,50-52	368.9	406.29	407.49	14972	14972	1.3	1.37
321-U1338C-41H-4,60-62	369	406.39	407.59	14976	14976	1.44	1.53
321-U1338C-41H-4,70-72	369.1	406.49	407.69	14980	14980	1.48	1.6
321-U1338C-41H-4,80-82	369.2	406.59	407.79	14984	14984	1.48	1.71
321-U1338C-41H-4,90-92	369.3	406.69	407.89	14987	14987	1.38	1.51
321-U1338C-41H-4,100-102	369.4	406.79	407.99	14991	14991	1.29	1.4
321-U1338C-41H-4,110-112	369.5	406.89	408.09	14995	14995	1.36	1.45
321-U1338C-41H-4,120-122	369.6	406.99	408.19	14999	14999	1.39	1.46
321-U1338C-41H-4,130-132	369.7	407.09	408.29	15003	15003	1.36	1.39
321-U1338C-41H-4,140-142	369.8	407.19	408.39	15007	15007	1.46	1.51
321-U1338C-41H-5,0-2	369.9	407.29	408.49	15010	15010	1.25	1.39
321-U1338C-41H-5,10-12	370	407.39	408.59	15014	15014	1.23	1.36
321-U1338C-41H-5,20-22	370.1	407.49	408.69	15018	15018	1.25	1.42
321-U1338C-41H-5,30-32	370.2	407.59	408.79	15022	15022	1.28	1.48
321-U1338C-41H-5,40-42	370.3	407.69	408.89	15026	15026	1.25	1.49
321-U1338C-41H-5,50-52	370.4	407.79	408.99	15030	15030	1.21	1.36
321-U1338C-41H-5,60-62	370.5	407.89	409.09	15034	15034	1.25	1.66
321-U1338C-41H-5,70-72	370.6	407.99	409.19	15037	15037	1.18	1.42
321-U1338C-41H-5,80-82	370.7	408.09	409.29	15041	15041	1.22	1.31
321-U1338C-41H-5,90-92	370.8	408.19	409.39	15045	15045	1.11	1.27
321-U1338C-41H-5,100-102	370.9	408.29	409.49	15049	15049	1.12	1.24
321-U1338C-41H-5,110-112	371	408.39	409.59	15053	15053	1.03	1.11
321-U1338C-41H-5,120-122	371.1	408.49	409.69	15057	15057	1.14	1.28
321-U1338C-41H-5,130-132	371.2	408.59	409.79	15060	15060	1.22	1.45
321-U1338C-41H-5,140-142	371.3	408.69	409.89	15064	15064	1.18	1.34
321-U1338C-41H-6,0-2	371.41	408.8	410	15068	15068	1.19	1.52
321-U1338C-41H-6,10-12	371.51	408.9	410.1	15072	15072	1.23	1.39
321-U1338C-41H-6,20-22	371.61	409	410.2	15076	15076	1.21	1.03
321-U1338C-41H-6,30-32	371.71	409.1	410.3	15080	15080	0.94	0.69
321-U1338C-41H-6,40-42	371.81	409.2	410.4	15084	15084	1.3	1.18
321-U1338C-41H-6,50-52	371.91	409.3	410.5	15088	15088	1.38	1.27
321-U1338C-41H-6,60-62	372.01	409.4	410.6	15092	15092	1.01	0.96
321-U1338C-41H-6,70-72	372.11	409.5	410.7	15096	15096	0.86	1.06
321-U1338C-41H-6,80-82	372.21	409.6	410.8	15100	15100	0.99	1.05
321-U1338C-41H-6,90-92	372.31	409.7	410.9	15103	15103	1.14	1.42
321-U1338C-41H-6,100-102	372.41	409.8	411	15107	15107	1.3	1.58
321-U1338C-41H-6,110-112	372.51	409.9	411.1	15111	15111	1.36	1.57
321-U1338C-41H-6,120-122	372.61	410	411.2	15115	15115	1.37	1.74
321-U1338C-41H-6,130-132	372.71	410.1	411.3	15119	15119	1.15	1.2
321-U1338C-41H-6,140-142	372.81	410.2	411.4	15122	15122	1.32	1.28
321-U1338C-41H-7,0-2	372.92	410.31	411.51	15126	15126	1.5	1.61
321-U1338C-41H-7,10-12	373.02	410.41	411.61	15129	15129	1.44	1.47
321-U1338C-41H-7,20-22	373.12	410.51	411.71	15133	15133	1.41	1.55
321-U1338C-41H-7,30-32	373.22	410.61	411.81	15136	15136	1.34	1.66
321-U1338C-41H-7,40-42	373.32	410.71	411.91	15139	15139	1.19	1.48
321-U1338C-41H-7,50-52	373.42	410.81	412.01	15142	15142	1.24	1.47
321-U1338C-41H-7,60-62	373.52	410.91	412.11	15146	15146	1.38	1.71
321-U1338B-41H-1,10-12	368.5	410.97	412.17	15148	15148	1.31	1.47
321-U1338B-41H-1,20-22	368.6	411.07	412.27	15151	15151	1.17	1.31
321-U1338B-41H-1,30-32	368.7	411.17	412.37	15154	15154	1.4	1.6
321-U1338B-41H-1,40-42	368.8	411.27	412.47	15158	15158	1.29	1.55
321-U1338B-41H-1,50-52	368.9	411.37	412.57	15161	15161	1.33	1.54
321-U1338B-41H-1,60-62	369	411.47	412.67	15164	15164	1.4	1.51
321-U1338B-41H-1,70-72	369.1	411.57	412.77	15168	15168	1.33	1.47
321-U1338B-41H-1,80-82	369.2	411.67	412.87	15171	15171	1.24	1.34
321-U1338B-41H-1,90-92	369.3	411.77	412.97	15174	15174	1.28	1.29
321-U1338B-41H-1,100-102	369.4	411.87	413.07	15177	15177	1.18	1.21
321-U1338B-41H-1,110-112	369.5	411.97	413.17	15181	15181	1.39	1.62
321-U1338B-41H-1,120-122	369.6	412.07	413.27	15184	15184	1.45	1.51
321-U1338B-41H-1,130-132	369.7	412.17	413.37	15187	15187	1.42	1.36
321-U1338B-41H-1,140-142	369.8	412.27	413.47	15191	15191	1.21	1.14
321-U1338B-41H-2,0-2	369.9	412.37	413.57	15194	15194	0.79	0.76
321-U1338B-41H-2,10-12	370	412.47	413.67	15200	15200	1.04	0.97
321-U1338B-41H-2,20-22	370.1	412.57	413.77	15205	15205	1.52	1.26
321-U1338B-41H-2,30-32	370.2	412.67	413.87	15211	15211	1.38	1.09
321-U1338B-41H-2,40-42	370.3	412.77	413.97	15217	15217	1	1.05
321-U1338B-41H-2,50-52	370.4	412.87	414.07	15223	15223	0.96	1.28
321-U1338B-41H-2,60-62	370.5	412.97	414.17	15228	15228	1.17	1.46
321-U1338B-41H-2,70-72	370.6	413.07	414.27	15234	15234	1.22	1.44
321-U1338B-41H-2,80-82	370.7	413.17	414.37	15240	15240	1.36	1.75
321-U1338B-41H-2,90-92	370.8	413.27	414.47	15246	15246	1.52	1.69
321-U1338B-41H-2,100-102	370.9	413.37	414.57	15251	15251	1.36	1.59
321-U1338B-41H-2,110-112	371	413.47	414.67	15257	15257	1.33	1.61
321-U1338B-41H-2,120-122	371.1	413.57	414.77	15263	15263	1.36	1.49
321-U1338B-41H-2,130-132	371.2	413.67	414.87	15269	15269	1.51	1.68
321-U1338B-41H-2,140-142	371.3	413.77	414.97	15274	15274	1.67	1.74
321-U1338B-41H-3,0-2	371.4	413.87	415.07	15280	15280	1.51	1.45
321-U1338B-41H-3,10-12	371.5	413.97	415.17	15286	15286	1.42	1.25
321-U1338B-41H-3,20-22	371.6	414.07	415.27	15290	15290	1.68	1.5
321-U1338B-41H-3,30-32	371.7	414.17	415.37	15295	15295	1.63	1.26
321-U1338B-41H-3,40-42	371.8	414.27	415.47	15299	15299	1.37	1.35
321-U1338B-41H-3,50-52	371.9	414.37	415.57	15303	15303	1.1	1.03
321-U1338B-41H-3,60-62	372	414.47	415.67	15308	15308	1.25	1.33
321-U1338B-41H-3,70-72	372.1	414.57	415.77	15312	15312	1.52	1.56
321-U1338B-41H-3,70-72	372.1	414.57	415.77	15312	15312	1.59	1.6
321-U1338B-41H-3,80-82	372.2	414.67	415.87	15316	15316	1.71	1.7
321-U1338B-41H-3,90-92	372.3	414.77	415.97	15321	15321	1.58	1.25
321-U1338B-41H-3,100-102	372.4	414.87	416.07	15325	15325	1.44	1.21
321-U1338B-41H-3,110-112	372.5	414.97	416.17	15328	15328	1.43	1.32
321-U1338B-41H-3,120-122	372.6	415.07	416.27	15330	15330	1.56	1.64
321-U1338B-41H-3,130-132	372.7	415.17	416.37	15333	15333	1.59	1.7
321-U1338B-41H-3,140-142	372.8	415.27	416.47	15336	15336	1.57	1.66
321-U1338B-41H-4,0-2	372.9	415.37	416.57	15339	15339	1.44	1.66
321-U1338B-41H-4,10-12	373	415.47	416.67	15341	15341	1.53	1.8
321-U1338B-41H-4,20-22	373.1	415.57	416.77	15344	15344	1.62	1.81
321-U1338B-41H-4,30-32	373.2	415.67	416.87	15347	15347	1.64	1.77
321-U1338B-41H-4,40-42	373.3	415.77	416.97	15350	15350	1.69	1.6
321-U1338B-41H-4,50-52	373.4	415.87	417.07	15352	15352	1.65	1.54
321-U1338B-41H-4,60-62	373.5	415.97	417.17	15355	15355	1.61	1.58
321-U1338B-41H-4,70-72	373.6	416.07	417.27	15358	15358	1.56	1.26
321-U1338B-41H-4,80-82	373.7	416.17	417.37	15361	15361	1.67	1.71
321-U1338B-41H-4,90-92	373.8	416.27	417.47	15363	15363	1.6	1.8
321-U1338B-41H-4,100-102	373.9	416.37	417.57	15366	15366	1.51	1.51
321-U1338B-41H-4,110-112	374	416.47	417.67	15369	15369	1.48	1.56
321-U1338B-41H-4,120-122	374.1	416.57	417.77	15372	15372	1.42	1.51
321-U1338B-41H-4,120-122	374.1	416.57	417.77	15372	15372	1.39	1.47
321-U1338B-41H-4,130-132	374.2	416.67	417.87	15374	15374	1.49	1.64
321-U1338B-41H-4,140-142	374.3	416.77	417.97	15377	15377	1.58	1.72
321-U1338B-41H-5,0-2	374.4	416.87	418.07	15380	15380	1.63	1.68
321-U1338B-41H-5,10-12	374.5	416.97	418.17	15383	15383	1.69	1.63
321-U1338B-41H-5,20-22	374.6	417.07	418.27	15385	15385	1.66	1.55
321-U1338B-41H-5,30-32	374.7	417.17	418.37	15388	15388	1.49	1.41
321-U1338B-41H-5,40-42	374.8	417.27	418.47	15391	15391	1.56	1.55
321-U1338B-41H-5,50-52	374.9	417.37	418.57	15393	15393	1.64	1.77
321-U1338B-41H-5,60-62	375	417.47	418.67	15396	15396	1.62	1.59
321-U1338B-41H-5,70-72	375.1	417.57	418.77	15399	15399	1.65	1.65
321-U1338B-41H-5,80-82	375.2	417.67	418.87	15402	15402	1.55	1.68
321-U1338B-41H-5,90-92	375.3	417.77	418.97	15404	15404	1.41	1.45
321-U1338B-41H-5,100-102	375.4	417.87	419.07	15407	15407	1.45	1.82
321-U1338B-41H-5,110-112	375.5	417.97	419.17	15410	15410
321-U1338B-41H-5,120-122	375.6	418.07	419.27	15413	15413	1.58	1.82
321-U1338B-41H-5,130-132	375.7	418.17	419.37	15415	15415	1.59	1.84
321-U1338B-41H-5,140-142	375.8	418.27	419.47	15418	15418	1.61	1.78
321-U1338B-41H-6,0-2	375.9	418.37	419.57	15421	15421	1.67	1.79
321-U1338B-41H-6,10-12	376	418.47	419.67	15424	15424	1.5	1.64
321-U1338B-41H-6,20-22	376.1	418.57	419.77	15426	15426	1.58	1.53
321-U1338B-41H-6,30-32	376.2	418.67	419.87	15429	15429	1.7	1.47
321-U1338B-41H-6,40-42	376.3	418.77	419.97	15432	15432	1.62	1.42
321-U1338B-41H-6,60-62	376.5	418.97	420.17	15437	15437	1.44	1.27
321-U1338B-41H-6,70-72	376.6	419.07	420.27	15440	15440	1.31	1.15
321-U1338C-43H-2,0-2	379.4	419.15	419.85	15443	15443	1.6	1.47
321-U1338C-43H-2,10-12	379.5	419.25	419.95	15447	15447	1.62	1.58
321-U1338C-43H-2,20-22	379.6	419.35	420.05	15452	15452	1.67	1.59
321-U1338C-43H-2,30-32	379.7	419.45	420.15	15456	15456	1.65	1.46
321-U1338C-43H-2,40-42	379.8	419.55	420.25	15460	15460	1.67	1.46
321-U1338C-43H-2,50-52	379.9	419.65	420.35	15464	15464	1.55	1.36
321-U1338C-43H-2,60-62	380	419.75	420.45	15468	15468	1.37	1.2
321-U1338C-43H-2,70-72	380.1	419.85	420.55	15472	15472	1.27	1.22
321-U1338C-43H-2,80-82	380.2	419.95	420.65	15476	15476	1.2	1.14
321-U1338C-43H-2,90-92	380.3	420.05	420.75	15480	15480	1.31	1.45
321-U1338C-43H-2,100-102	380.4	420.15	420.85	15485	15485	1.53	1.59
321-U1338C-43H-2,110-112	380.5	420.25	420.95	15489	15489	1.5	1.52
321-U1338C-43H-2,120-122	380.6	420.35	421.05	15493	15493	1.46	1.2
321-U1338C-43H-2,130-132	380.7	420.45	421.15	15497	15497	1.37	1.24
321-U1338C-43H-2,140-142	380.8	420.55	421.25	15501	15501	1.3	1.06
321-U1338C-43H-3,0-2	380.91	420.66	421.36	15506	15506	1.72	1.39
321-U1338C-43H-3,10-12	381.01	420.76	421.46	15510	15510	1.59	1.37
321-U1338C-43H-3,20-22	381.11	420.86	421.56	15514	15514	1.41	1.27
321-U1338C-43H-3,30-32	381.21	420.96	421.66	15518	15518	1.02	1.02
321-U1338C-43H-3,40-42	381.31	421.06	421.76	15520	15520	1.26	1.28
321-U1338C-43H-3,50-52	381.41	421.16	421.86	15521	15521	1.36	1.45
321-U1338C-43H-3,60-62	381.51	421.26	421.96	15523	15523	1.43	1.63
321-U1338C-43H-3,70-72	381.61	421.36	422.06	15525	15525	1.45	1.75
321-U1338C-43H-3,80-82	381.71	421.46	422.16	15527	15527	1.53	1.72
321-U1338C-43H-3,90-92	381.81	421.56	422.26	15528	15528	1.51	1.77
321-U1338C-43H-3,100-102	381.91	421.66	422.36	15530	15530	1.52	1.63
321-U1338C-43H-3,110-112	382.01	421.76	422.46	15532	15532	1.31	1.58
321-U1338C-43H-3,120-122	382.11	421.86	422.56	15534	15534	1.34	1.45
321-U1338C-43H-3,130-132	382.21	421.96	422.66	15535	15535	1.34	1.49
321-U1338C-43H-3,140-142	382.31	422.06	422.76	15537	15537	1.57	1.67
321-U1338C-43H-4,0-2	382.42	422.17	422.87	15539	15539	1.56	1.65
321-U1338C-43H-4,10-12	382.52	422.27	422.97	15541	15541	1.53	1.64
321-U1338C-43H-4,20-22	382.62	422.37	423.07	15543	15543	1.57	1.63
321-U1338C-43H-4,30-32	382.72	422.47	423.17	15544	15544	1.49	1.57
321-U1338C-43H-4,40-42	382.82	422.57	423.27	15546	15546	1.54	1.64
321-U1338C-43H-4,50-52	382.92	422.67	423.37	15548	15548	1.41	1.52
321-U1338C-43H-4,60-62	383.02	422.77	423.47	15550	15550	1.41	1.61
321-U1338C-43H-4,70-72	383.12	422.87	423.57	15551	15551	1.39	1.5
321-U1338C-43H-4,80-82	383.22	422.97	423.67	15553	15553	1.37	1.48
321-U1338C-43H-4,90-92	383.32	423.07	423.77	15555	15555	1.35	1.54
321-U1338B-42H-2,50-52	379.9	423.14	423.94	15556	15556	1.3	1.41
321-U1338B-42H-2,60-62	380	423.24	424.04	15558	15558	1.34	1.39
321-U1338B-42H-2,70-72	380.1	423.34	424.14	15560	15560	1.34	1.27
321-U1338B-42H-2,80-82	380.2	423.44	424.24	15561	15561	1.38	1.59
321-U1338B-42H-2,90-92	380.3	423.54	424.34	15563	15563	1.41	1.49
321-U1338B-42H-2,100-102	380.4	423.64	424.44	15565	15565	1.38	1.18
321-U1338B-42H-2,110-112	380.5	423.74	424.54	15567	15567	1.27	1.08
321-U1338B-42H-2,120-122	380.6	423.84	424.64	15568	15568	1.16	1.14
321-U1338B-42H-2,130-132	380.7	423.94	424.74	15570	15570	0.84	0.67
321-U1338B-42H-2,140-142	380.8	424.04	424.84	15575	15575	0.93	0.77
321-U1338B-42H-3,0-2	380.9	424.14	424.94	15580	15580	1.39	1.16
321-U1338B-42H-3,10-12	381	424.24	425.04	15585	15585	0.98	1
321-U1338B-42H-3,20-22	381.1	424.34	425.14	15590	15590	0.84	0.67
321-U1338B-42H-3,30-32	381.2	424.44	425.24	15595	15595
321-U1338B-42H-3,40-42	381.3	424.54	425.34	15600	15600	1.57	1.3
321-U1338B-42H-3,50-52	381.4	424.64	425.44	15605	15605	1.5	1.24
321-U1338B-42H-3,60-62	381.5	424.74	425.54	15610	15610	0.76	0.67
321-U1338B-42H-3,70-72	381.6	424.84	425.64	15613	15613	0.87	0.86
321-U1338B-42H-3,80-82	381.7	424.94	425.74	15617	15617	1.43	1.34
321-U1338B-42H-3,90-92	381.8	425.04	425.84	15620	15620
321-U1338B-42H-3,100-102	381.9	425.14	425.94	15624	15624	1.45	1.93
321-U1338B-42H-3,110-112	382	425.24	426.04	15627	15627	1.29	1.68
321-U1338B-42H-3,120-122	382.1	425.34	426.14	15630	15630	1.36	1.65
321-U1338B-42H-3,130-132	382.2	425.44	426.24	15634	15634	1.49	1.89
321-U1338B-42H-3,140-142	382.3	425.54	426.34	15637	15637	1.58	1.65
321-U1338B-42H-4,0-2	382.42	425.66	426.46	15641	15641	1.56	1.66
321-U1338B-42H-4,10-12	382.52	425.76	426.56	15644	15644	1.59	1.65
321-U1338B-42H-4,20-22	382.62	425.86	426.66	15648	15648	1.53	1.59
321-U1338B-42H-4,30-32	382.72	425.96	426.76	15651	15651	1.5	1.49
321-U1338B-42H-4,40-42	382.82	426.06	426.86	15655	15655	1.44	1.49
321-U1338B-42H-4,50-52	382.92	426.16	426.96	15658	15658	1.38	1.46
321-U1338B-42H-4,60-62	383.02	426.26	427.06	15661	15661	1.25	1.35
321-U1338B-42H-4,70-72	383.12	426.36	427.16	15665	15665	1.3	1.49
321-U1338B-42H-4,80-82	383.22	426.46	427.26	15668	15668	1.34	1.6
321-U1338B-42H-4,90-92	383.32	426.56	427.36	15671	15671	1.37	1.59
321-U1338B-42H-4,100-102	383.42	426.66	427.46	15675	15675	1.5	1.66
321-U1338B-42H-4,110-112	383.52	426.76	427.56	15678	15678	1.6	1.69
321-U1338B-42H-4,120-122	383.62	426.86	427.66	15682	15682	1.51	1.41
321-U1338B-42H-4,130-132	383.72	426.96	427.76	15685	15685	1.3	1.06
321-U1338B-42H-4,140-142	383.82	427.06	427.86	15689	15689	1.55	1.26
321-U1338B-42H-5,0-2	383.93	427.17	427.97	15694	15694	1.62	1.46
321-U1338B-42H-5,10-12	384.03	427.27	428.07	15698	15698	1.37	1.16
321-U1338B-42H-5,20-22	384.13	427.37	428.17	15703	15703	1.19	1.14
321-U1338B-42H-5,30-32	384.23	427.47	428.27	15707	15707	1.58	1.5
321-U1338B-42H-5,40-42	384.33	427.57	428.37	15711	15711	1.75	1.46
321-U1338B-42H-5,50-52	384.43	427.67	428.47	15715	15715	1.67	1.57
321-U1338B-42H-5,60-62	384.53	427.77	428.57	15720	15720	1.5	1.39
321-U1338B-42H-5,70-72	384.63	427.87	428.67	15724	15724	1.59	1.38
321-U1338B-42H-5,80-82	384.73	427.97	428.77	15727	15727	1.85	1.9
321-U1338B-42H-5,90-92	384.83	428.07	428.87	15730	15730	1.79	1.8
321-U1338B-42H-5,100-102	384.93	428.17	428.97	15734	15734	1.75	1.71
321-U1338C-44H-1,50-52	387.9	428.21	429.01	15735	15735	1.69	1.66
321-U1338C-44H-1,60-62	388	428.31	429.11	15738	15738	1.72	1.78
321-U1338C-44H-1,70-72	388.1	428.41	429.21	15741	15741	1.73	1.64
321-U1338C-44H-1,80-82	388.2	428.51	429.31	15745	15745	1.79	1.74
321-U1338C-44H-1,90-92	388.3	428.61	429.41	15748	15748	1.74	1.57
321-U1338C-44H-1,100-102	388.4	428.71	429.51	15751	15751	1.85	1.6
321-U1338C-44H-1,110-112	388.5	428.81	429.61	15754	15754	1.86	1.64
321-U1338C-44H-1,130-132	388.7	429.01	429.81	15761	15761	1.59	1.54
321-U1338C-44H-1,140-142	388.8	429.11	429.91	15764	15764	1.41	1.38
321-U1338C-44H-2,0-2	388.91	429.22	430.02	15768	15768	1.36	1.46
321-U1338C-44H-2,10-12	389.01	429.32	430.12	15771	15771	1.46	1.48
321-U1338C-44H-2,20-22	389.11	429.42	430.22	15774	15774	1.49	1.65
321-U1338C-44H-2,30-32	389.21	429.52	430.32	15777	15777	1.58	1.81
321-U1338C-44H-2,40-42	389.31	429.62	430.42	15781	15781	1.76	1.89
321-U1338C-44H-2,50-52	389.41	429.72	430.52	15784	15784	1.72	1.63
321-U1338C-44H-2,60-62	389.51	429.82	430.62	15787	15787	1.66	1.36
321-U1338C-44H-2,70-72	389.61	429.92	430.72	15790	15790	1.96	1.6
321-U1338C-44H-2,80-82	389.71	430.02	430.82	15794	15794	1.9	1.7
321-U1338C-44H-2,90-92	389.81	430.12	430.92	15797	15797	1.79	1.49
321-U1338C-44H-2,100-102	389.91	430.22	431.02	15800	15800	1.75	1.35
321-U1338C-44H-2,110-112	390.01	430.32	431.12	15804	15804	1.59	1.42
321-U1338C-44H-2,120-122	390.11	430.42	431.22	15808	15808	1.87	1.64
321-U1338C-44H-2,130-132	390.21	430.52	431.32	15812	15812	1.83	1.64
321-U1338C-44H-2,140-142	390.31	430.62	431.42	15815	15815	1.88	1.61
321-U1338C-44H-3,0-2	390.43	430.74	431.54	15820	15820	1.87	1.7
321-U1338C-44H-3,10-12	390.53	430.84	431.64	15824	15824	1.78	1.69
321-U1338C-44H-3,20-22	390.63	430.94	431.74	15828	15828	1.83	1.6
321-U1338C-44H-3,30-32	390.73	431.04	431.84	15832	15832	1.83	1.64
321-U1338C-44H-3,40-42	390.83	431.14	431.94	15836	15836	1.75	1.8
321-U1338C-44H-3,50-52	390.93	431.24	432.04	15840	15840	1.79	1.69
321-U1338C-44H-3,60-62	391.03	431.34	432.14	15843	15843	1.76	1.61
321-U1338C-44H-3,70-72	391.13	431.44	432.24	15847	15847	1.79	1.69
321-U1338C-44H-3,80-82	391.23	431.54	432.34	15851	15851	1.68	1.43
321-U1338C-44H-3,90-92	391.33	431.64	432.44	15855	15855	1.68	1.41
321-U1338C-44H-3,100-102	391.43	431.74	432.54	15859	15859	1.77	1.79
321-U1338C-44H-3,110-112	391.53	431.84	432.64	15863	15863	1.66	1.7
321-U1338C-44H-3,120-122	391.63	431.94	432.74	15868	15868	1.62	1.58
321-U1338C-44H-3,130-132	391.73	432.04	432.84	15872	15872	1.61	1.48
321-U1338C-44H-3,140-142	391.83	432.14	432.94	15876	15876	1.6	1.55
321-U1338C-44H-4,0-2	391.95	432.26	433.06	15881	15881	1.92	1.72
321-U1338C-44H-4,10-12	392.05	432.36	433.16	15886	15886	1.76	1.42
321-U1338C-44H-4,20-22	392.15	432.46	433.26	15890	15890	1.68	1.63
321-U1338C-44H-4,30-32	392.25	432.56	433.36	15894	15894	1.56	1.21
321-U1338C-44H-4,40-42	392.35	432.66	433.46	15897	15897	1.63	1.51
321-U1338C-44H-4,50-52	392.45	432.76	433.56	15899	15899	1.79	1.77
321-U1338C-44H-4,60-62	392.55	432.86	433.66	15902	15902	1.96	1.89
321-U1338C-44H-4,70-72	392.65	432.96	433.76	15904	15904	1.98	1.93
321-U1338C-44H-4,80-82	392.75	433.06	433.86	15907	15907	1.77	1.84
321-U1338C-44H-4,90-92	392.85	433.16	433.96	15909	15909	1.94	1.83
321-U1338C-44H-4,100-102	392.95	433.26	434.06	15912	15912	1.91	1.72
321-U1338C-44H-4,110-112	393.05	433.36	434.16	15914	15914	1.92	1.85
321-U1338C-44H-4,120-122	393.15	433.46	434.26	15917	15917	1.84	1.66
321-U1338C-44H-4,130-132	393.25	433.56	434.36	15919	15919	2	1.76
321-U1338C-44H-4,140-142	393.35	433.66	434.46	15922	15922	1.91	1.74
321-U1338C-44H-5,0-2	393.47	433.78	434.58	15925	15925	1.88	1.57
321-U1338C-44H-5,10-12	393.57	433.88	434.68	15927	15927	1.65	1.66
321-U1338C-44H-5,30-32	393.77	434.08	434.88	15932	15932	1.63	1.57
321-U1338C-44H-5,40-42	393.87	434.18	434.98	15935	15935	1.69	1.58
321-U1338C-44H-5,50-52	393.97	434.28	435.08	15937	15937	1.66	1.44
321-U1338C-44H-5,60-62	394.07	434.38	435.18	15940	15940	1.7	1.47
321-U1338C-44H-5,70-72	394.17	434.48	435.28	15942	15942	1.78	1.76
321-U1338C-44H-5,80-82	394.27	434.58	435.38	15945	15945	1.66	1.81
321-U1338C-44H-5,90-92	394.37	434.68	435.48	15947	15947	1.67	1.65
321-U1338C-44H-5,100-102	394.47	434.78	435.58	15950	15950	1.7	1.68
321-U1338C-44H-5,110-112	394.57	434.88	435.68	15952	15952	1.46	1.35
321-U1338C-44H-5,120-122	394.67	434.98	435.78	15955	15955	1.72	1.6
321-U1338C-44H-6,0-2	394.69	435	435.8	15955	15955	1.59	1.41
321-U1338C-44H-6,10-12	394.79	435.1	435.9	15958	15958	1.66	1.33
321-U1338C-44H-6,20-22	394.89	435.2	436	15960	15960	1.96	1.56
321-U1338C-44H-6,30-32	394.99	435.3	436.1	15963	15963	1.64	1.47
321-U1338C-44H-6,40-42	395.09	435.4	436.2	15965	15965	1.49	1.37
321-U1338C-44H-6,50-52	395.19	435.5	436.3	15968	15968	1.33	1.23
321-U1338C-44H-6,60-62	395.29	435.6	436.4	15971	15971	1.4	1.73
321-U1337C-20X-3,94-96	321.24	356.91	358.31	15976	15976	1.55	1.78
321-U1337C-20X-3,102-104	321.32	356.99	358.39	15980	15980	1.41	1.49
321-U1337C-20X-3,112-114	321.42	357.09	358.49	15986	15986	1.58	1.85
321-U1337C-20X-3,122-124	321.52	357.19	358.59	15991	15991	1.57	1.28
321-U1337C-20X-3,133-135	321.63	357.3	358.7	15997	15997	1.61	1.78
321-U1337C-20X-3,139-141	321.69	357.36	358.76	16000	16000	1.56	1.38
321-U1337C-20X-4,1-3	321.81	357.48	358.88	16007	16007	1.58	1.86
321-U1337C-20X-4,12-14	321.92	357.58	358.98	16012	16012	1.63	1.65
321-U1337C-20X-4,25-27	322.05	357.71	359.11	16019	16019	1.56	1.64
321-U1337C-20X-4,32-34	322.12	357.78	359.18	16023	16023	1.71	1.49
321-U1337C-20X-4,42-44	322.22	357.88	359.28	16028	16028	1.57	1.61
321-U1337C-20X-4,52-54	322.32	357.98	359.38	16033	16033	1.48	1.57
321-U1337C-20X-4,62-64	322.42	358.08	359.48	16039	16039	1.46	1.43
321-U1337C-20X-4,72-74	322.52	358.18	359.58	16044	16044	1.26	1.54
321-U1337C-20X-4,82-84	322.62	358.28	359.68	16050	16050	1.28	1.37
321-U1337C-20X-4,90-92	322.7	358.36	359.76	16054	16054	1.29	1.43
321-U1337C-20X-4,102-104	322.82	358.48	359.88	16060	16060	1	1.01
321-U1337C-20X-4,112-114	322.92	358.58	359.98	16066	16066	1.05	0.927
321-U1337C-20X-4,122-124	323.02	358.68	360.08	16071	16071	1.3	1.12
321-U1337C-20X-4,132-134	323.12	358.78	360.18	16077	16077	1	0.703
321-U1337C-20X-5,3-5	323.33	358.99	360.39	16087	16087	1.16	0.732
321-U1337C-20X-5,12-14	323.42	359.08	360.48	16091	16091	1.08	0.691
321-U1337C-20X-5,22-24	323.52	359.19	360.59	16096	16096	0.986	0.857
321-U1337C-20X-5,33-35	323.63	359.3	360.7	16101	16101	1.51	1.63
321-U1337C-20X-5,42-44	323.72	359.39	360.79	16105	16105	1.61	1.68
321-U1337C-20X-5,52-54	323.82	359.49	360.89	16110	16110	1.43	1.36
321-U1337C-20X-5,62-64	323.92	359.59	360.99	16114	16114	1.4	1.3
321-U1337C-20X-5,72-74	324.02	359.69	361.09	16119	16119	1.47	1.35
321-U1337C-20X-5,80-82	324.1	359.77	361.17	16123	16123	1.46	1.16
321-U1337C-20X-5,89-91	324.19	359.86	361.26	16127	16127	1.66	1.39
321-U1337C-20X-5,98-100	324.28	359.95	361.35	16131	16131	1.46	1.44
321-U1337C-20X-5,107-109	324.37	360.04	361.44	16135	16135	1.48	1.35
321-U1337C-20X-5,122-124	324.52	360.19	361.59	16142	16142	1.5	1.3
321-U1337C-20X-5,132-134	324.62	360.29	361.69	16146	16146	1.48	1.18
321-U1337C-20X-5,142-144	324.72	360.39	361.79	16151	16151	1.53	1.35
321-U1337C-20X-6,2-4	324.82	360.49	361.89	16155	16155	1.62	1.42
321-U1337C-20X-6,12-14	324.92	360.59	361.99	16160	16160	1.75	1.41
321-U1337C-20X-6,21-23	325.01	360.68	362.08	16164	16164	1.72	1.47
321-U1337C-20X-6,32-34	325.12	360.79	362.19	16169	16169	1.51	1.01
321-U1337C-20X-6,42-44	325.22	360.89	362.29	16174	16174	1.51	1.13
321-U1337C-20X-6,52-54	325.32	360.99	362.39	16178	16178	1.22	1.11
321-U1337C-20X-6,62-64	325.42	361.09	362.49	16183	16183	1.29	1.33
321-U1337C-20X-6,72-74	325.52	361.19	362.59	16187	16187	1.26	1.43
321-U1337C-20X-6,82-84	325.62	361.29	362.69	16192	16192	1.39	1.51
321-U1337C-20X-7,4-6	325.84	361.51	362.91	16202	16202	1.21	1.38
321-U1337A-36X-3,132-134	332.82	362.11	363.01	16206	16206	1.09	1.28
321-U1337A-36X-3,138-140	332.88	362.17	363.07	16209	16209	1.2	1.34
321-U1337A-36X-4,2-4	333.02	362.31	363.21	16215	16215	1.11	1.3
321-U1337A-36X-4,12-14	333.12	362.41	363.31	16220	16220	1.25	1.22
321-U1337A-36X-4,22-24	333.22	362.51	363.41	16225	16225	1.11	1.24
321-U1337A-36X-4,32-34	333.32	362.61	363.51	16229	16229	1.08	1.17
321-U1337A-36X-4,42-44	333.42	362.71	363.61	16234	16234	1.23	1.21
321-U1337A-36X-4,52-54	333.52	362.81	363.71	16238	16238	1.33	1.28
321-U1337A-36X-4,62-64	333.62	362.91	363.81	16243	16243	1.33	1.31
321-U1337A-36X-4,72-74	333.72	363.01	363.91	16247	16247	1.24	1.1
321-U1337A-36X-4,82-84	333.82	363.11	364.01	16252	16252	1.25	1.22
321-U1337A-36X-4,92-94	333.92	363.21	364.11	16256	16256	1.23	1.15
321-U1337A-36X-4,102-104	334.02	363.31	364.21	16261	16261	1.09	1.2
321-U1337A-36X-4,112-114	334.12	363.41	364.31	16265	16265	1.11	1.38
321-U1337A-36X-4,122-124	334.22	363.51	364.41	16270	16270	1.2	1.66
321-U1337A-36X-4,132-134	334.32	363.61	364.51	16275	16275	1.23	1.32
321-U1337A-36X-4,142-144	334.42	363.71	364.61	16279	16279	1.32	1.46
321-U1337A-36X-5,2-4	334.52	363.81	364.71	16284	16284	1.34	1.4
321-U1337A-36X-5,12-14	334.62	363.91	364.81	16288	16288	1.13	1.37
321-U1337A-36X-5,22-24	334.72	364.01	364.91	16293	16293	1.3	1.28
321-U1337A-36X-5,32-34	334.82	364.11	365.01	16297	16297	1.21	1.55
321-U1337A-36X-5,42-44	334.92	364.21	365.11	16302	16302	1.14	1.31
321-U1337A-36X-5,52-54	335.02	364.31	365.21	16306	16306	0.98	1.54
321-U1337A-36X-5,62-64	335.12	364.41	365.31	16311	16311	0.999	1.36
321-U1337A-36X-5,72-74	335.22	364.51	365.41	16316	16316	1.03	1.43
321-U1337A-36X-5,82-84	335.32	364.61	365.51	16320	16320	0.999	1.39
321-U1337C-21X-1,92-94	327.72	364.72	365.62	16325	16325	1.06	0.982
321-U1337C-21X-1,102-104	327.82	364.82	365.72	16330	16330	1.17	1.04
321-U1337C-21X-1,110-112	327.9	364.9	365.8	16333	16333	0.799	0.88
321-U1337C-21X-1,124-126	328.04	365.04	365.94	16340	16340	0.981	0.904
321-U1337C-21X-1,131-133	328.11	365.11	366.01	16344	16344	1.11	1.06
321-U1337C-21X-1,140-142	328.2	365.2	366.1	16351	16351	1.21	1.08
321-U1337C-21X-2,1-3	328.31	365.31	366.21	16359	16359	1.01	0.998
321-U1337C-21X-2,10-12	328.4	365.4	366.3	16366	16366	0.921	0.865
321-U1337C-21X-2,21-22	328.51	365.51	366.41	16374	16374	1.15	1.4
321-U1337C-21X-2,31-33	328.61	365.61	366.51	16381	16381	1.21	1.5
321-U1337C-21X-2,42-44	328.72	365.72	366.62	16390	16390	1.01	1.2
321-U1337C-21X-2,51-53	328.81	365.81	366.71	16396	16396	1.05	1.12
321-U1337C-21X-2,61-63	328.91	365.91	366.81	16404	16404	1.03	1.26
321-U1337C-21X-2,72-74	329.02	366.02	366.92	16412	16412	1.19	1
321-U1337C-21X-2,82-84	329.12	366.12	367.02	16419	16419	1.01	1.17
321-U1337C-21X-2,92-94	329.22	366.22	367.12	16427	16427	1	1.26
321-U1337C-21X-2,102-104	329.32	366.32	367.22	16434	16434	1.01	1.17
321-U1337C-21X-2,112-114	329.42	366.42	367.32	16442	16442	1.13	1.07
321-U1337C-21X-2,122-124	329.52	366.52	367.42	16449	16449	0.845	0.786
321-U1337C-21X-2,131-133	329.61	366.61	367.51	16456	16456	0.755	0.655
321-U1337C-21X-2,140-142	329.7	366.7	367.6	16461	16461	1.28	0.985
321-U1337C-21X-3,3-5	329.83	366.83	367.73	16467	16469	1.22	1.23
321-U1337C-21X-3,13-15	329.93	366.93	367.83	16473	16475	0.968	1.13
321-U1337C-21X-3,22-24	330.02	367.02	367.92	16477	16480	1.02	1.19
321-U1337C-21X-3,33-35	330.13	367.13	368.03	16483	16487	1.12	1.29
321-U1337C-21X-3,43-45	330.23	367.23	368.13	16488	16493	1.15	1.22
321-U1337C-21X-3,53-55	330.33	367.33	368.23	16494	16498	1.21	1.12
321-U1337C-21X-3,61-63	330.41	367.41	368.31	16498	16503	1.1	1.05
321-U1337C-21X-3,72-74	330.52	367.52	368.42	16504	16510	1.07	1.03
321-U1337C-21X-3,81-83	330.61	367.61	368.51	16508	16515	1.01	0.996
321-U1337C-21X-3,89-91	330.69	367.69	368.59	16512	16520	1.23	1.18
321-U1337C-21X-3,102-104	330.82	367.82	368.72	16519	16527	1.15	1.21
321-U1337C-21X-3,111-113	330.91	367.91	368.81	16524	16533	1.31	1.28
321-U1337C-21X-3,121-123	331.01	368.01	368.91	16529	16539	1.25	0.911
321-U1337C-21X-3,132-134	331.12	368.12	369.02	16535	16545	1.3	1.04
321-U1337C-21X-3,141-143	331.21	368.21	369.11	16540	16550	1.14	1.04
321-U1337C-21X-4,4-6	331.34	368.34	369.24	16546	16558	0.976	0.974
321-U1337C-21X-4,12-14	331.42	368.44	369.34	16552	16564	1.01	1.3
321-U1337C-21X-4,20-22	331.5	368.52	369.42	16556	16569	1.35	1.41
321-U1337C-21X-4,31-33	331.61	368.63	369.53	16561	16575	1.39	1.45
321-U1337C-21X-4,42-44	331.72	368.74	369.64	16567	16582	1.27	1.04
321-U1337C-21X-4,52-54	331.82	368.84	369.74	16572	16588	1.26	1.1
321-U1337C-21X-4,62-64	331.92	368.94	369.84	16578	16593	1.34	1.23
321-U1337C-21X-4,72-74	332.02	369.04	369.94	16583	16599	1.3	1.08
321-U1337C-21X-4,82-84	332.12	369.14	370.04	16588	16605	1.33	0.991
321-U1337C-21X-4,91-93	332.21	369.23	370.13	16593	16611	1.37	1.03
321-U1337C-21X-4,101-103	332.31	369.33	370.23	16598	16616	1.15	1.21
321-U1337C-21X-4,113-115	332.43	369.45	370.35	16604	16623	1.36	1.49
321-U1337C-21X-4,122-124	332.52	369.54	370.44	16609	16629	1.33	1.53
321-U1337C-21X-4,132-134	332.62	369.64	370.54	16614	16635	1.29	1.55
321-U1337C-21X-4,140-142	332.7	369.72	370.62	16618	16639	1.39	1.51
321-U1337C-21X-5,2-4	332.82	369.84	370.74	16625	16646	1.37	1.45
321-U1337C-21X-5,12-14	332.92	369.94	370.84	16630	16652	1.21	1.1
321-U1337C-21X-5,22-24	333.02	370.04	370.94	16635	16658	0.954	1.03
321-U1337C-21X-5,32-34	333.12	370.14	371.04	16640	16664	0.75	1.03
321-U1337C-21X-5,42-44	333.22	370.24	371.14	16645	16670	0.986	1.35
321-U1337C-21X-5,50-52	333.3	370.32	371.22	16650	16675	1.01	1.37
321-U1337C-21X-5,62-64	333.42	370.44	371.34	16656	16682	0.994	1.3
321-U1337C-21X-5,72-74	333.52	370.54	371.44	16661	16688	0.874	1.12
321-U1337C-21X-5,82-84	333.62	370.64	371.54	16666	16694	0.653	0.798
321-U1337C-21X-5,92-94	333.72	370.74	371.64	16672	16699	0.54	0.664
321-U1337C-21X-5,102-104	333.82	370.84	371.74	16677	16704	0.982	1.12
321-U1337C-21X-5,112-114	333.92	370.94	371.84	16682	16709	0.662	1.02
321-U1337C-21X-5,122-124	334.02	371.04	371.94	16687	16714	0.958	1.39
321-U1337C-21X-5,132-134	334.12	371.14	372.04	16692	16719	0.908	1.52
321-U1337A-37X-2,84-86	340.34	371.17	372.07	16694	16721	0.713	1.21
321-U1337A-37X-2,92-94	340.42	371.25	372.15	16698	16725	0.914	1.54
321-U1337A-37X-2,102-104	340.52	371.35	372.25	16703	16730	0.929	1.54
321-U1337A-37X-2,113-115	340.63	371.46	372.36	16709	16736	0.906	1.46
321-U1337A-37X-2,122-124	340.72	371.55	372.45	16714	16740	0.83	1.36
321-U1337A-37X-2,132-134	340.82	371.65	372.55	16719	16745	0.798	1.18
321-U1337A-37X-2,144-146	340.94	371.75	372.65	16724	16750	0.982	1.15
321-U1337A-37X-3,2-4	341.02	371.85	372.75	16730	16755	1.02	1.28
321-U1337A-37X-3,12-14	341.12	371.95	372.85	16735	16760	0.699	1.08
321-U1337A-37X-3,20-22	341.22	372.03	372.93	16739	16764	0.607	1.02
321-U1337A-37X-3,30-32	341.32	372.13	373.03	16744	16769	0.537	1.03
321-U1337A-37X-3,42-44	341.42	372.25	373.15	16750	16775	0.511	1.2
321-U1337A-37X-3,52-54	341.52	372.35	373.25	16756	16781	0.666	1.38
321-U1337A-37X-3,62-64	341.62	372.45	373.35	16761	16786	0.813	1.43
321-U1337A-37X-3,72-74	341.72	372.55	373.45	16766	16791	0.693	1.14
321-U1337A-37X-3,82-84	341.82	372.65	373.55	16771	16796	0.776	1.05
321-U1337A-37X-3,91-93	341.91	372.74	373.64	16776	16800	0.683	1.31
321-U1337A-37X-3,112-114	342.12	372.95	373.85	16787	16811	0.687	1.12
321-U1337A-37X-3,123-125	342.23	373.06	373.96	16793	16816	0.322	0.966
321-U1337A-37X-3,131-133	342.31	373.14	374.04	16797	16820	0.795	1.49
321-U1337A-37X-3,139-141	342.39	373.22	374.12	16801	16824	0.775	1.29
321-U1337A-37X-4,2-4	342.52	373.35	374.25	16808	16831	0.619	0.744
321-U1337A-37X-4,11-13	342.61	373.44	374.34	16813	16835	0.829	1.1
321-U1337A-37X-4,24-26	342.74	373.57	374.47	16821	16842	0.887	1.36
321-U1337A-37X-4,33-35	342.83	373.66	374.56	16826	16847	0.691	1.15
321-U1337A-37X-4,41-43	342.91	373.74	374.64	16831	16851	0.638	1.26
321-U1337A-37X-4,51-53	343.01	373.84	374.74	16837	16856	0.635	1.22
321-U1337A-37X-4,62-64	343.12	373.95	374.85	16844	16861	0.721	1.26
321-U1337A-37X-4,72-74	343.22	374.05	374.95	16850	16866	0.742	1.31
321-U1337A-37X-4,80-82	343.3	374.13	375.03	16855	16870	0.381	0.898
321-U1337A-37X-4,92-94	343.42	374.25	375.15	16863	16876	0.623	1.31
321-U1337A-37X-4,104-106	343.54	374.37	375.27	16870	16882	0.785	1.25
321-U1337A-37X-4,112-114	343.62	374.45	375.35	16875	16886	0.468	1.06
321-U1337A-37X-4,122-124	343.72	374.55	375.45	16881	16891	0.653	1.02
321-U1337A-37X-4,132-134	343.82	374.65	375.55	16887	16896	0.681	0.997
321-U1337A-37X-4,142-144	343.92	374.75	375.65	16894	16902	0.579	0.867
321-U1337A-37X-5,2-4	344.02	374.85	375.75	16900	16907	0.55	1.18
321-U1337A-37X-5,12-14	344.12	374.95	375.85	16905	16912	0.795	1.19
321-U1337A-37X-5,22-24	344.22	375.05	375.95	16911	16917	0.87	1.31
321-U1337A-37X-5,31-33	344.31	375.14	376.04	16916	16921	0.87	1.32
321-U1337A-37X-5,44-46	344.44	375.27	376.17	16923	16928	0.941	1.08
321-U1337A-37X-5,52-54	344.52	375.35	376.25	16928	16933	1	1.51
321-U1337A-37X-5,62-64	344.62	375.45	376.35	16934	16938	0.921	1.6
321-U1337A-37X-5,71-73	344.71	375.54	376.44	16939	16944	0.973	1.52
321-U1337A-37X-5,79-81	344.79	375.62	376.52	16944	16948	1.04	1.69
321-U1337A-37X-5,93-95	344.93	375.76	376.66	16952	16956	0.788	1.53
321-U1337A-37X-5,102-104	345.02	375.85	376.75	16958	16962	0.836	1.7
321-U1337A-37X-5,113-115	345.13	375.96	376.86	16964	16968	0.843	1.95
321-U1337A-37X-5,123-125	345.23	376.06	376.96	16970	16974	0.883	1.86
321-U1337A-37X-5,131-133	345.31	376.14	377.04	16975	16979	0.796	1.72
321-U1337A-37X-5,140-142	345.4	376.23	377.13	16981	16984	0.954	1.8
321-U1337A-37X-6,2-4	345.52	376.35	377.25	16988	16991	0.85	1.63
321-U1337A-37X-6,14-16	345.64	376.47	377.37	16995	16998	0.784	1.62
321-U1337A-37X-6,22-24	345.72	376.55	377.45	17000	17003	0.665	1.61
321-U1337A-37X-6,32-34	345.82	376.65	377.55	17006	17008	0.803	1.6
321-U1337A-37X-6,42-44	345.92	376.75	377.65	17012	17014	0.82	1.61
321-U1337A-37X-6,52-54	346.02	376.85	377.75	17018	17020	0.865	1.68
321-U1337C-22X-2,73-75	338.63	376.95	377.85	17024	17026	0.958	1.63
321-U1337C-22X-2,82-84	338.72	377.04	377.94	17029	17031	0.86	1.61
321-U1337C-22X-2,92-94	338.82	377.14	378.04	17035	17037	0.86	1.54
321-U1337C-22X-2,104-106	338.94	377.26	378.16	17043	17044	0.945	1.8
321-U1337C-22X-2,111-113	339.01	377.33	378.23	17047	17048	0.88	1.52
321-U1337C-22X-2,123-125	339.13	377.45	378.35	17054	17055	0.827	1.45
321-U1337C-22X-2,131-133	339.21	377.53	378.43	17059	17060	0.854	1.68
321-U1337C-22X-2,142-144	339.32	377.64	378.54	17065	17066	0.82	1.65
321-U1337C-22X-3,2-4	339.42	377.74	378.64	17072	17072	0.922	1.86
321-U1337C-22X-3,12-14	339.52	377.84	378.74	17078	17078	0.872	1.47
321-U1337C-22X-3,22-24	339.62	377.94	378.84	17084	17084	0.905	1.45
321-U1337C-22X-3,32-34	339.72	378.04	378.94	17090	17090	0.582	1.31
321-U1337C-22X-3,41-43	339.81	378.13	379.03	17095	17095	0.589	0.843
321-U1337C-22X-3,51-53	339.91	378.23	379.13	17100	17100	0.772	1.67
321-U1337C-22X-3,62-64	340.02	378.34	379.24	17105	17105	0.684	1.37
321-U1337C-22X-3,72-74	340.12	378.44	379.34	17110	17110	0.549	1.18
321-U1337C-22X-3,82-84	340.22	378.54	379.44	17115	17115	0.91	1.69
321-U1337C-22X-3,92-94	340.32	378.64	379.54	17120	17120	0.733	1.52
321-U1337C-22X-3,104-106	340.44	378.76	379.66	17126	17126	0.771	1.55
321-U1337C-22X-3,112-114	340.52	378.84	379.74	17130	17130	0.958	1.79
321-U1337C-22X-3,122-124	340.62	378.94	379.84	17135	17135	0.993	1.8
321-U1337C-22X-3,133-135	340.73	379.05	379.95	17141	17141	0.926	1.54
321-U1337C-22X-3,142-144	340.82	379.14	380.04	17145	17145	0.858	1.47
321-U1337C-22X-4,2-4	340.92	379.24	380.14	17150	17150	0.894	1.66
321-U1337C-22X-4,12-14	341.02	379.34	380.24	17155	17155	0.86	1.81
321-U1337C-22X-4,22-24	341.12	379.44	380.34	17160	17160	0.879	1.64
321-U1337C-22X-4,32-34	341.22	379.54	380.44	17165	17165	0.838	1.64
321-U1337C-22X-4,42-45	341.32	379.64	380.54	17170	17170	0.735	1.55
321-U1337C-22X-4,52-54	341.42	379.74	380.64	17175	17175	0.853	1.55
321-U1337C-22X-4,59-61	341.49	379.81	380.71	17178	17178	0.709	1.7
321-U1337C-22X-4,73-75	341.63	379.95	380.85	17185	17185	0.674	1.37
321-U1337C-22X-4,82-84	341.72	380.04	380.94	17189	17189	0.592	1.26
321-U1337C-22X-4,92-94	341.82	380.14	381.04	17192	17192	0.843	1.82
321-U1337C-22X-4,102-104	341.92	380.24	381.14	17195	17195	0.821	1.39
321-U1337D-39X-1,102-104	344.22	380.3	381.2	17196	17196	0.859	1.56
321-U1337D-39X-1,112-114	344.32	380.4	381.3	17199	17199	0.664	1.5
321-U1337D-39X-1,122-124	344.42	380.5	381.4	17202	17202	0.767	1.6
321-U1337D-39X-1,132-134	344.52	380.6	381.5	17205	17205	0.947	1.7
321-U1337D-39X-1,142-144	344.62	380.7	381.6	17207	17207	0.982	1.78
321-U1337D-39X-2,2-4	344.72	380.8	381.7	17210	17210	0.882	1.64
321-U1337D-39X-2,13-15	344.83	380.91	381.81	17213	17213	0.839	1.69
321-U1337D-39X-2,22-24	344.92	381	381.9	17216	17216	0.885	1.91
321-U1337D-39X-2,32-34	345.02	381.1	382	17218	17218	0.938	1.88
321-U1337D-39X-2,42-44	345.12	381.2	382.1	17221	17221	0.97	1.92
321-U1337D-39X-2,52-54	345.22	381.3	382.2	17224	17224	0.993	1.96
321-U1337D-39X-2,62-64	345.32	381.4	382.3	17227	17227	1.04	1.89
321-U1337D-39X-2,72-74	345.42	381.5	382.4	17229	17229	1.01	1.82
321-U1337D-39X-2,82-84	345.52	381.6	382.5	17232	17232	1	1.6
321-U1337D-39X-2,92-94	345.62	381.7	382.6	17235	17235	1	1.66
321-U1337D-39X-2,102-104	345.72	381.8	382.7	17238	17238	0.98	1.66
321-U1337D-39X-2,112-114	345.82	381.9	382.8	17240	17240	0.9	1.63
321-U1337D-39X-2,122-124	345.92	382	382.9	17243	17243	0.89	1.63
321-U1337D-39X-2,132-134	346.02	382.1	383	17246	17246	0.81	1.52
321-U1337D-39X-2,142-144	346.12	382.2	383.1	17249	17249	0.65	1.69
321-U1337D-39X-3,2-4	346.22	382.3	383.2	17251	17251	0.9	1.84
321-U1337D-39X-3,12-14	346.32	382.4	383.3	17254	17254	0.85	1.78
321-U1337D-39X-3,22-24	346.42	382.5	383.4	17257	17257	0.87	1.81
321-U1337D-39X-3,32-34	346.52	382.6	383.5	17260	17260	0.8	1.72
321-U1337D-39X-3,42-44	346.62	382.7	383.6	17262	17262	0.73	1.76
321-U1337D-39X-3,52-54	346.72	382.8	383.7	17265	17265	0.75	1.65
321-U1337D-39X-3,62-64	346.82	382.9	383.8	17268	17268	0.75	1.58
321-U1337D-39X-3,72-74	346.92	383	383.9	17271	17271	0.74	1.63
321-U1337D-39X-3,82-84	347.02	383.1	384	17273	17273	0.85	1.68
321-U1337D-39X-3,92-94	347.12	383.2	384.1	17276	17276	0.73	1.57
321-U1337D-39X-3,102-104	347.22	383.3	384.2	17279	17279	0.58	1.54
321-U1337D-39X-3,112-114	347.32	383.4	384.3	17282	17282	0.77	1.53
321-U1337D-39X-3,122-124	347.42	383.5	384.4	17284	17284	0.69	1.65
321-U1337D-39X-3,132-134	347.52	383.6	384.5	17287	17287	0.74	1.54
321-U1337D-39X-3,142-144	347.62	383.7	384.6	17290	17290	0.71	1.39
321-U1337D-39X-4,2-4	347.72	383.8	384.7	17293	17293	0.76	1.32
321-U1337D-39X-4,12-14	347.82	383.9	384.8	17295	17295	0.73	1.1
321-U1337D-39X-4,22-24	347.92	384	384.9	17298	17298	0.43	1.01
321-U1337D-39X-4,32-34	348.02	384.1	385	17301	17301	0.33	0.98
321-U1337D-39X-4,42-44	348.12	384.2	385.1	17305	17305	0.5	1.37
321-U1337D-39X-4,52-54	348.22	384.3	385.2	17310	17310	0.89	1.94
321-U1337D-39X-4,62-64	348.32	384.4	385.3	17314	17314	0.99	1.84
321-U1337D-39X-4,72-74	348.42	384.5	385.4	17319	17319	0.97	1.61
321-U1337D-39X-4,82-84	348.52	384.6	385.5	17323	17323	1.05	1.68
321-U1337D-39X-4,92-94	348.62	384.7	385.6	17328	17328	1.09	1.85
321-U1337D-39X-4,102-104	348.72	384.8	385.7	17332	17332	1.11	1.83
321-U1337D-39X-4,112-114	348.82	384.9	385.8	17336	17336	0.99	1.73
321-U1337D-39X-4,122-124	348.92	385	385.9	17341	17341	0.82	1.56
321-U1337D-39X-4,132-134	349.02	385.1	386	17345	17345	0.8	1.69
321-U1337D-39X-4,142-144	349.12	385.2	386.1	17350	17350	0.83	1.82
321-U1337D-39X-5,2-4	349.22	385.3	386.2	17354	17354	0.7	1.88
321-U1337D-39X-5,12-14	349.32	385.4	386.3	17359	17359	0.84	1.88
321-U1337D-39X-5,22-24	349.42	385.5	386.4	17363	17363	0.6	1.8
321-U1337D-39X-5,32-34	349.52	385.6	386.5	17367	17367	0.85	1.9
321-U1337D-39X-5,42-44	349.62	385.7	386.6	17372	17372	0.6	1.67
321-U1337D-39X-5,52-54	349.72	385.8	386.7	17376	17376	0.59	1.45
321-U1337D-39X-5,62-64	349.82	385.9	386.8	17381	17381	0.64	1.45
321-U1337D-39X-5,72-74	349.92	386	386.9	17385	17385	0.63	1.53
321-U1337D-39X-5,82-84	350.02	386.1	387	17390	17390	0.79	1.76
321-U1337D-39X-5,92-94	350.12	386.2	387.1	17394	17394	0.48	1.35
321-U1337D-39X-5,102-104	350.22	386.3	387.2	17398	17398	0.33	1.26
321-U1337D-39X-5,112-114	350.32	386.4	387.3	17403	17403	0.52	1.41
321-U1337C-23X-1,50-52	346.5	386.45	387.35	17405	17405	0.688	1.43
321-U1337C-23X-1,60-62	346.6	386.55	387.45	17409	17409	0.277	1.37
321-U1337C-23X-1,72-74	346.72	386.67	387.57	17415	17415	0.61	1.58
321-U1337C-23X-1,82-84	346.82	386.77	387.67	17419	17419	0.607	1.51
321-U1337C-23X-1,92-94	346.92	386.87	387.77	17424	17424	0.697	1.8
321-U1337C-23X-1,100-102	347	386.95	387.85	17427	17427	0.851	1.89
321-U1337C-23X-1,110-112	347.1	387.05	387.95	17432	17432	0.715	1.54
321-U1337C-23X-1,122-124	347.22	387.17	388.07	17437	17437	0.574	1.48
321-U1337C-23X-1,132-134	347.32	387.27	388.17	17441	17441	0.734	1.85
321-U1337C-23X-1,141-143	347.41	387.36	388.26	17445	17445	0.623	1.56
321-U1337C-23X-2,2-4	347.52	387.47	388.37	17450	17450	0.713	1.32
321-U1337C-23X-2,13-15	347.63	387.58	388.48	17455	17455	0.42	1.34
321-U1337C-23X-2,22-24	347.72	387.67	388.57	17458	17458	0.846	1.23
321-U1337C-23X-2,29-31	347.79	387.74	388.64	17461	17461	0.878	1.52
321-U1337C-23X-2,41-43	347.91	387.86	388.76	17465	17465	0.692	1.7
321-U1337C-23X-2,52-54	348.02	387.97	388.87	17470	17470	0.528	1.42
321-U1337C-23X-2,62-64	348.12	388.07	388.97	17473	17473	0.625	1.86
321-U1337C-23X-2,68-70	348.18	388.13	389.03	17475	17475	0.678	1.9
321-U1337C-23X-2,78-80	348.28	388.23	389.13	17479	17479	0.786	1.66
321-U1337C-23X-2,88-90	348.38	388.33	389.23	17483	17483	0.846	1.72
321-U1337C-23X-2,101-103	348.51	388.46	389.36	17488	17488	0.681	1.42
321-U1337C-23X-2,111-113	348.61	388.56	389.46	17492	17492	0.632	1.55
321-U1337C-23X-2,121-123	348.71	388.66	389.56	17495	17495	0.565	1.43
321-U1337C-23X-2,131-133	348.81	388.76	389.66	17499	17499	0.595	1.45
321-U1337C-23X-2,142-144	348.92	388.87	389.77	17503	17503	0.312	1.17
321-U1337C-23X-3,2-4	349.02	388.97	389.87	17507	17507	0.556	1.74
321-U1337C-23X-3,12-14	349.12	389.07	389.97	17511	17511	0.708	1.6
321-U1337C-23X-3,22-24	349.22	389.17	390.07	17514	17514	0.687	1.41
321-U1337C-23X-3,32-34	349.32	389.27	390.17	17518	17518	0.637	1.41
321-U1337C-23X-3,42-44	349.42	389.37	390.27	17522	17522	0.708	1.66
321-U1337C-23X-3,52-54	349.52	389.47	390.37	17525	17525	0.487	1.37
321-U1337C-23X-3,62-64	349.62	389.57	390.47	17529	17529	0.695	1.46
321-U1337C-23X-3,72-74	349.72	389.67	390.57	17533	17533	0.582	1.27
321-U1337C-23X-3,82-84	349.82	389.77	390.67	17537	17537	0.647	1.55
321-U1337C-23X-3,92-94	349.92	389.87	390.77	17540	17540	0.609	1.69
321-U1337C-23X-3,102-104	350.02	389.97	390.87	17544	17544	0.552	1.59
321-U1337C-23X-3,112-114	350.12	390.07	390.97	17548	17548	0.777	1.72
321-U1337C-23X-3,122-124	350.22	390.17	391.07	17551	17551	0.749	1.39
321-U1337C-23X-3,132-134	350.32	390.27	391.17	17555	17555	0.614	1.41
321-U1337C-23X-3,142-144	350.42	390.37	391.27	17559	17559	0.571	1.35
321-U1337C-23X-4,2-4	350.52	390.47	391.37	17563	17563	0.438	1.54
321-U1337C-23X-4,12-14	350.62	390.57	391.47	17566	17566	0.58	1.52
321-U1337C-23X-4,22-24	350.72	390.67	391.57	17570	17570	0.258	1.13
321-U1337C-23X-4,32-34	350.82	390.77	391.67	17574	17574	0.426	1.16
321-U1337C-23X-4,42-44	350.92	390.87	391.77	17578	17578	0.384	1.25
321-U1337C-23X-4,52-54	351.02	390.97	391.87	17581	17581	0.433	1.29
321-U1337C-23X-4,62-64	351.12	391.07	391.97	17585	17585	0.374	1.13
321-U1337C-23X-4,72-74	351.22	391.17	392.07	17591	17591	0.554	1.41
321-U1337C-23X-4,82-84	351.32	391.27	392.17	17597	17597	0.56	1.81
321-U1337C-23X-4,92-94	351.42	391.37	392.27	17604	17604	0.423	1.95
321-U1337D-40X-2,32-34	354.62	391.38	392.28	17604	17604	0.52	1.68
321-U1337D-40X-2,42-44	354.72	391.48	392.38	17610	17610	0.56	1.55
321-U1337D-40X-2,52-54	354.82	391.58	392.48	17617	17617	0.59	1.29
321-U1337D-40X-2,62-64	354.92	391.68	392.58	17623	17623	0.28	1.37
321-U1337D-40X-2,72-74	355.02	391.78	392.68	17629	17629	0.35	1.64
321-U1337D-40X-2,82-84	355.12	391.88	392.78	17635	17635	0.24	1.65
321-U1337D-40X-2,92-94	355.22	391.98	392.88	17641	17641	0.14	1.45
321-U1337D-40X-2,102-104	355.32	392.08	392.98	17647	17647	0.33	1.38
321-U1337D-40X-2,112-114	355.42	392.18	393.08	17654	17654	0.34	1.38
321-U1337D-40X-2,122-124	355.52	392.28	393.18	17660	17660	0	1.09
321-U1337D-40X-2,132-134	355.62	392.38	393.28	17668	17668	-0.04	1.1
321-U1337D-40X-2,142-144	355.72	392.48	393.38	17676	17676	0.45	1.62
321-U1337D-40X-3,2-4	355.82	392.58	393.48	17685	17685	0.39	1.34
321-U1337D-40X-3,12-14	355.92	392.68	393.58	17694	17694	0.52	1.37
321-U1337D-40X-3,22-24	356.02	392.78	393.68	17702	17702	0.54	1.36
321-U1337D-40X-3,32-34	356.12	392.88	393.78	17711	17711	0.68	1.64
321-U1337D-40X-3,42-44	356.22	392.98	393.88	17719	17719	0.68	1.71
321-U1337D-40X-3,52-54	356.32	393.08	393.98	17728	17728	0.66	1.78
321-U1337D-40X-3,62-64	356.42	393.18	394.08	17736	17736	0.65	1.73
321-U1337D-40X-3,72-74	356.52	393.28	394.18	17743	17743	0.66	1.43
321-U1337D-40X-3,82-84	356.62	393.38	394.28	17751	17751	0.54	1.35
321-U1337D-40X-3,92-94	356.72	393.48	394.38	17759	17759	0.54	1.42
321-U1337D-40X-3,102-104	356.82	393.58	394.48	17767	17767	0.54	1.55
321-U1337D-40X-3,112-114	356.92	393.68	394.58	17775	17775	0.53	1.68
321-U1337D-40X-3,122-124	357.02	393.78	394.68	17782	17782	0.21	1.36
321-U1337D-40X-3,132-134	357.12	393.88	394.78	17790	17790	0.61	1.52
321-U1337D-40X-3,142-144	357.22	393.98	394.88	17798	17798	0.64	1.45
321-U1337D-40X-4,2-4	357.32	394.08	394.98	17806	17806	0.36	1.16
321-U1337D-40X-4,12-14	357.42	394.18	395.08	17814	17814	0.54	1.43
321-U1337D-40X-4,22-24	357.52	394.28	395.18	17822	17822	0.79	1.68
321-U1337D-40X-4,32-34	357.62	394.38	395.28	17829	17829	0.48	1.48
321-U1337D-40X-4,42-44	357.72	394.48	395.38	17837	17837	0.61	1.53
321-U1337D-40X-4,52-54	357.82	394.58	395.48	17845	17845	0.78	1.47
321-U1337D-40X-4,62-64	357.92	394.68	395.58	17853	17853	0.83	1.43
321-U1337D-40X-4,72-74	358.02	394.78	395.68	17861	17861	0.75	1.39
321-U1337D-40X-4,82-84	358.12	394.88	395.78	17868	17868	0.62	1.56
321-U1337D-40X-4,92-94	358.22	394.98	395.88	17876	17876	0.47	1.79
321-U1337D-40X-4,102-104	358.32	395.08	395.98	17884	17884	0.44	2
321-U1337D-40X-4,112-114	358.42	395.18	396.08	17891	17891	0.58	1.92
321-U1337D-40X-4,122-124	358.52	395.28	396.18	17897	17897	0.66	2.07
321-U1337D-40X-4,132-134	358.62	395.38	396.28	17904	17904	0.62	1.51
321-U1337D-40X-4,142-144	358.72	395.48	396.38	17911	17911	0.55	1.53
321-U1337D-40X-5,2-4	358.82	395.58	396.48	17917	17917	0.68	1.71
321-U1337D-40X-5,12-14	358.92	395.68	396.58	17924	17924	0.53	1.75
321-U1337D-40X-5,22-24	359.02	395.78	396.68	17931	17931	0.44	1.57
321-U1337D-40X-5,32-34	359.12	395.88	396.78	17937	17937	0.51	1.68
321-U1337D-40X-5,42-44	359.22	395.98	396.88	17944	17944	0.46	1.52
321-U1337D-40X-5,52-54	359.32	396.08	396.98	17950	17950	0.66	1.64
321-U1337D-40X-5,62-64	359.42	396.18	397.08	17957	17957	0.44	1.42
321-U1337D-40X-5,72-74	359.52	396.28	397.18	17964	17964	0.38	1.53
321-U1337D-40X-5,82-84	359.62	396.38	397.28	17970	17970	0.43	1.53
321-U1337D-40X-5,92-94	359.72	396.48	397.38	17977	17977	0.51	1.34
321-U1337D-40X-5,102-104	359.82	396.58	397.48	17984	17984	0.33	1.27
321-U1337D-40X-5,112-114	359.92	396.68	397.58	17989	17989	0.3	1.44
321-U1337D-40X-5,122-124	360.02	396.78	397.68	17994	17994	0.4	1.8
321-U1337D-40X-5,132-134	360.12	396.88	397.78	17999	17999	0.52	1.94
