# Supplementary material for: Re-organization of Pacific overturning circulation across the Miocene Climate Optimum
Source: Nat Commun. 2024 Sep 17;15:8135. doi: 10.1038/s41467-024-52516-x (PMC11408672; doi:10.1038/s41467-024-52516-x)
Supplement: Supplementary file 10 — Supplementary Data File 7 [file 41467_2024_52516_MOESM10_ESM.xlsx]

## Sheet: Site 1146
Revised composite depth scale (splice)									***	Age tiepoints								***	Benthic stable isotope samples
Top of splice interval			Bottom of splice interval						***					Interval (cm)				***					Interval (cm)	Interval (cm)	Interval (cm)
Hole, core, section, interval (cm)	Depth (mbsf)	Depth (revised mcd)	Hole, core, section, interval (cm)	Depth (mbsf)	Depth (revised mcd)	Splice type	Data used	length (m) of splice interval including cc	***	Hole, core, section, interval (cm)	Hole	Core	Section	mid-depth	Depth (mbsf)	Depth (revised mcd)	Age (ka)	***	Hole, core, section, interval (cm)	Hole	Core	Section	mid-depth	top-depth	bottom-depth	Depth (mbsf)	d18O	d13C	Depth (revised mcd)	Age (ka)
184-1146C-30X-1, 30.5	282.11	298.41	184-1146C-30X-cc	291.76	308.06	Append		9.65	***	184-1146C-30X-3,17-19	1146C	30X	3	18	284.98	301.28	5178	***	184-1146C-30X-1,32-34	1146C	30X	1	33	32	34	282.13	2.39	0.01	298.43	5073.4
184-1146A-32X-1, 0	289.8	308.25	184-1146A-32X-cc	299.54	317.99	Append		9.74	***	184-1146C-30X-4,87-89	1146C	30X	4	88	287.18	303.48	5259	***	184-1146C-30X-1,42-44	1146C	30X	1	43	42	44	282.23	2.41	-0.01	298.53	5077.1
184-1146A-33X-1, 0	299.5	318.25	184-1146A-33X-cc	308.86	327.61	Append		9.36	***	184-1146A-32X-3,52-54	1146A	32X	3	53	293.33	311.78	5549	***	184-1146C-30X-1,47-49	1146C	30X	1	48	47	49	282.28	2.5	0.18	298.58	5078.9
184-1146A-34X-1, 0	309.1	328.05	184-1146A-34X-6, 82	317.42	336.37	Tie	MS	8.32	***	184-1146A-32X-4,82-84	1146A	32X	4	83	295.13	313.58	5590	***	184-1146C-30X-1,52-54	1146C	30X	1	53	52	54	282.33	2.37	0.09	298.63	5080.7
184-1146C-34X-3, 19.5	318.52	336.37	184-1146C-34X-5, 92	322.22	340.07	Tie	MS	3.7	***	184-1146A-32X-6,72-74	1146A	32X	6	73	298.03	316.48	5709	***	184-1146C-30X-1,57-59	1146C	30X	1	58	57	59	282.38	2.4	0.08	298.68	5082.6
184-1146A-35X-2, 17	320.37	340.07	184-1146A-35X-7, 22	327.92	347.62	Tie	MS	7.55	***	184-1146A-32X-0,32-34	1146A	32X	0	33	299.42	317.87	5750	***	184-1146C-30X-1,62-64	1146C	30X	1	63	62	64	282.43	2.31	-0.04	298.73	5084.4
184- 1146C-35X-3, 79.5	328.72	347.62	184-1146C-35X-5,53	331.43	350.33	Tie	MS	2.71	***	184-1146A-33X-1,102-104	1146A	33X	1	103	300.53	319.28	5793	***	184-1146C-30X-1,67-69	1146C	30X	1	68	67	69	282.48	2.37	-0.04	298.78	5086.2
184-1146A-36X-2,63	330.53	350.33	184-1146A-36X-6,132	337.22	357.02	Tie	MS	6.69	***	184-1146A-33X-5,22-24	1146A	33X	5	23	305.73	324.48	5979	***	184-1146C-30X-1,72-74	1146C	30X	1	73	72	74	282.53	2.35	-0.2	298.83	5088.1
184-1146C-36X-3,7	337.67	357.02	184-1146C-36X-6,27	342.37	361.72	Tie	MS	4.7	***	184-1146A-33X-6,112-114	1146A	33X	6	113	308.13	326.88	6093	***	184-1146C-30X-1,77-79	1146C	30X	1	78	77	79	282.58	2.35	-0.04	298.88	5089.9
184-1146A-37X-3,17	341.27	361.72	184-1146A-37X-6,77	346.37	366.82	Tie	MS	5.1	***	184-1146A-34X-4,10-12	1146A	34X	4	11	313.71	332.66	6259	***	184-1146C-30X-1,82-84	1146C	30X	1	83	82	84	282.63	2.43	-0.1	298.93	5091.7
184-1146C-37X-2,29.5	346.02	366.82	184-1146C-37X-6,42	352.12	372.92	Tie	MS	6.1	***	184-1146A-35X-2,147.5-149.5	1146A	35X	2	148.5	321.68	341.38	6517	***	184-1146C-30X-1,87-89	1146C	30X	1	88	87	89	282.68	2.33	-0.18	298.98	5093.6
184-1146A-38X-2,75	349.95	372.92	184-1146A-38X-5,82	354.52	377.49	Tie	MS	4.57	***	184-1146A-35X-5,87-89	1146A	35X	5	88	325.58	345.28	6675	***	184-1146C-30X-1,92-94	1146C	30X	1	93	92	94	282.73	2.48	-0.17	299.03	5095.4
184-1146C-38X-1,32	354.12	377.42	184-1146C-38X-4,122	359.52	382.82	Tie	MS	5.4	***	184-1146C-35X-4,17-19	1146C	35X	4	18	329.58	348.48	6792	***	184-1146C-30X-1,97-99	1146C	30X	1	98	97	99	282.78	2.49	-0.02	299.08	5097.2
184-1146A-39X-2,27	359.07	382.82	184-1146A-39X-6,27	365.07	388.82	Tie	MS	6	***	184-1146C-36X-3,47-49	1146C	36X	3	48	338.08	357.43	7080	***	184-1146C-30X-1,102-104	1146C	30X	1	103	102	104	282.83	2.4	-0.16	299.13	5099.1
184-1146C-39X-1,7	363.57	388.82	184-1146C-39X-5,142	370.92	396.17	Tie	MS	7.35	***	184-1146C-37X-3,32-34	1146C	37X	3	33	347.53	368.33	7441.3	***	184-1146C-30X-1,107-109	1146C	30X	1	108	107	109	282.88	2.35	-0.09	299.18	5100.9
184-1146A-40X-3,152	371.42	396.17	184-1146A-40X-5,132	374.22	398.97	Tie	MS	2.8	***	184-1146C-38X-3,117-119	1146C	38X	3	118	357.98	381.28	7803	***	184-1146C-30X-1,112-114	1146C	30X	1	113	112	114	282.93	2.52	-0.06	299.23	5102.7
184-1146C-40X-1,25.5	373.36	398.97	184-1146C-40X-4,51	378.11	403.72	Tie	MS	4.75	***	184-1146A-39X-5,52-54	1146A	39X	5	53	363.83	387.58	8012	***	184-1146C-30X-1,117-119	1146C	30X	1	118	117	119	282.98	2.49	-0.06	299.28	5104.6
184-1146A-41X-1,143	377.93	403.72	184-1146A-41X-6,23	384.23	410.02	Tie	MS	6.3	***	184-1146C-39X-4,117-119	1146C	39X	4	118	369.18	394.43	8268	***	184-1146C-30X-1,122-124	1146C	30X	1	123	122	124	283.03	2.44	0.01	299.33	5106.4
184-1146C-41X-1,41	383.21	410.02	184-1146C-41X-3,71	386.51	413.32	Tie	MS	3.3	***	184-1146C-40X-2,117-119	1146C	40X	2	118	375.78	401.39	8545	***	184-1146C-30X-1,127-129	1146C	30X	1	128	127	129	283.08	2.38	-0.09	299.38	5108.3
184-1146A-42X-1,103	387.13	413.32	184-1146A-42X-6,97	394.57	420.76	Tie	MS	7.44	***	184-1146A-41X-2,77-79	1146A	41X	2	78	378.78	404.57	8663	***	184-1146C-30X-1,132-134	1146C	30X	1	133	132	134	283.13	2.38	-0.02	299.43	5110.1
184-1146C-42X-2,142	395.32	420.76	184-1146C-42X-5,127	399.67	425.11	Tie	MS	4.35	***	184-1146A-41X-5,102-104	1146A	41X	5	103	383.53	409.32	8868	***	184-1146C-30X-1,137-139	1146C	30X	1	138	137	139	283.18	2.41	-0.09	299.48	5111.9
184-1146A-43X-3,4.5	398.77	425.11	184-1146A-43X-cc	405.3	431.64	Append		6.53	***	184-1146C-41X-1,120-122.5	1146C	41X	1	121	384.01	410.82	8953	***	184-1146C-30X-1,142-144	1146C	30X	1	143	142	144	283.23	2.39	-0.23	299.53	5113.8
184-1146A-44X-1,0	405.3	431.64	184-1146A-44X-5,102	412.32	438.66	Tie	MS	7.02	***	184-1146C-41X-3,35-37.5	1146C	41X	3	36	386.16	412.97	9038	***	184-1146C-30X-1,147-149	1146C	30X	1	148	147	149	283.28	2.34	-0.08	299.58	5115.6
184-1146C-44X-1,147	413.07	438.66	184-1146C-44X-5,132	418.92	444.51	Tie	MS	5.85	***	184-1146A-42X-2,102-104	1146A	42X	2	103	388.63	414.82	9125	***	184-1146C-30X-2,2-4	1146C	30X	2	3	2	4	283.33	2.34	0	299.63	5117.4
184-1146A-45X-2,142	417.82	444.51	184-1146A-45X-5,47	421.37	448.06	Tie	MS	3.55	***	184-1146A-42X-3,47-49	1146A	42X	3	48	389.58	415.77	9157	***	184-1146C-30X-2,7-9	1146C	30X	2	8	7	9	283.38	2.31	-0.17	299.68	5119.3
184-1146C-45X-1,87	422.07	448.06	184-1146C-45X-6,17	428.87	454.86	Tie	MS	6.8	***	184-1146A-42X-4,57-59	1146A	42X	4	58	391.18	417.37	9241	***	184-1146C-30X-2,10	1146C	30X	2	10	10	10	283.4			299.7
184-1146A-46X-2,67	426.67	454.86	184-1146A-46X-5,62	431.12	459.31	Tie	MS	4.45	***	184-1146C-42X-3,2-4	1146C	42X	3	3	395.43	420.87	9403	***	184-1146C-30X-2,12-14	1146C	30X	2	13	12	14	283.43	2.3	-0.23	299.73	5121.1
184-1146C-46X-1,12	430.72	459.31	184-1146C-46X-5,42	437.02	465.61	Tie	MS	6.3	***	184-1146C-42X-5,12-16	1146C	42X	5	14	398.54	423.98	9521	***	184-1146C-30X-2,17-19	1146C	30X	2	18	17	19	283.48	2.39	-0.15	299.78	5122.9
184-1146A-47X-1,132	435.42	465.61	184-1146A-47X-6,22	441.82	472.01	Tie	MS	6.4	***	184-1146A-43X-6,12-14	1146A	43X	6	13	403.33	429.67	9763	***	184-1146C-30X-2,22-24	1146C	30X	2	23	22	24	283.53	2.39	-0.08	299.83	5124.8
184-1146C-47X-2,64.5	442.37	472.01	184-1146C-47X-5,107	447.27	476.91	Tie	MS	4.9	***	184-1146A-44X-2,2-4	1146A	44X	2	3	406.83	433.17	9883	***	184-1146C-30X-2,27-29	1146C	30X	2	28	27	29	283.58	2.3	-0.03	299.88	5126.6
184-1146A-48X-2,121	446.43	476.91	184-1146A-48X-6,122	452.42	482.9	Tie	MS	5.99	***	184-1146A-44X-3,142-144	1146A	44X	3	143	409.73	436.07	9980	***	184-1146C-30X-2,32-34	1146C	30X	2	33	32	34	283.63	2.48	0.09	299.93	5128.4
184-1146C-48X-3,22.5	453.04	482.9	184-1146C-48X-6,17	457.47	487.33	Tie	MS	4.43	***	184-1146C-44X-3,132-134	1146C	44X	3	133	415.93	441.52	10312	***	184-1146C-30X-2,37-39	1146C	30X	2	38	37	39	283.68	2.46	-0.23	299.98	5130.3
184-1146A-49X-3,152	457.92	487.33	184-1146A-49X-6,102	461.92	491.33	Tie	MS	4	***	184-1146A-45X-3,7-9	1146A	45X	3	8	417.98	444.67	10461	***	184-1146C-30X-2,42-44	1146C	30X	2	43	42	44	283.73	2.52	-0.03	300.03	5132.1
184-1146C-49X-2,104.5	462.07	491.33	184-1146C-49X-5-113	466.63	495.89	Tie	d18O	4.56	***	184-1146C-45X-2,42-44	1146C	45X	2	43	423.13	449.12	10619	***	184-1146C-30X-2,47-49	1146C	30X	2	48	47	49	283.78	2.52	0.03	300.08	5133.9
184-1146A-50X-2, 36.5	464.86	495.9	184-1146A-50X-cc	472.66	503.44	Append		7.8	***	184-1146C-45X-3,97-99	1146C	45X	3	98	425.18	451.17	10656	***	184-1146C-30X-2,52-54	1146C	30X	2	53	52	54	283.83	2.46	0	300.13	5135.8
184-1146A-51X-1, 0	472.4	503.44	184-1146A-51X-cc	482.16	513.04	Append		9.76	***	184-1146C-45X-4,127-129	1146C	45X	4	128	426.98	452.97	10779	***	184-1146C-30X-2,57-59	1146C	30X	2	58	57	59	283.88	2.34	-0.03	300.18	5137.6
184-1146A-52X-1, 0	482	513.04	184-1146A-52X-cc	491.83	522.64	Append		9.83	***	184-1146A-46X-4,87-89	1146A	46X	4	88	429.88	458.07	11022	***	184-1146C-30X-2,62-64	1146C	30X	2	63	62	64	283.93	2.6	0.13	300.23	5139.5
184-1146A-53X-1, 0	491.6	522.64	184-1146A-53X-cc	501.35	532.24	Append		9.75	***	184-1146C-46X-2,107-109	1146C	46X	2	108	433.18	461.77	11146	***	184-1146C-30X-2,67-69	1146C	30X	2	68	67	69	283.98	2.45	0.03	300.28	5141.3
184-1146A-54X-1, 0	501.2	532.24	184-1146A-54X-cc	509.4	540.44	Tie	d18O	8.2	***	184-1146C-46X-5,17-19	1146C	46X	5	18	436.78	465.37	11293	***	184-1146C-30X-2,72-74	1146C	30X	2	73	72	74	284.03	2.4	0.01	300.33	5143.1
184-1146C-54X-4, 20	511.82	540.47	184-1146C-54X-4, 150	513.1	541.84	Append		1.28	***	184-1146A-47X-5,122-124	1146A	47X	5	123	441.33	471.52	11637	***	184-1146C-30X-2,77-79	1146C	30X	2	78	77	79	284.08	2.32	-0.03	300.38	5145
184-1146A-55X-1, 0	510.8	541.84	184-1146A-55X-cc	520.71	551.44	Append		9.91	***	184-1146C-47X-4,77-79	1146C	47X	4	78	445.48	475.12	11800	***	184-1146C-30X-2,82-84	1146C	30X	2	83	82	84	284.13	2.26	0.03	300.43	5146.8
184-1146A-56X-1, 0	520.4	551.44	184-1146A-56X-cc	529.56	560.94	Append		9.16	***	184-1146C-47X-5,47-51	1146C	47X	5	49	446.69	476.33	11917	***	184-1146C-30X-2,87-89	1146C	30X	2	88	87	89	284.18	2.44	0.03	300.48	5148.6
184-1146A-57X-1, 0	529.9	560.94	184-1146A-57X-cc	539.83	570.44	Append		9.93	***	184-1146A-48X-4,42-44	1146A	48X	4	43	448.63	479.11	12015	***	184-1146C-30X-2,92-94	1146C	30X	2	93	92	94	284.23	2.37	-0.01	300.53	5150.5
184-1146A-58X-1, 0	539.4	570.44	184-1146A-58X-cc	549.29	580.14	Append		9.89	***	184-1146A-48X-5,142-144	1146A	48X	5	143	451.13	481.61	12113	***	184-1146C-30X-2,97-99	1146C	30X	2	98	97	99	284.28	2.39	-0.03	300.58	5152.3
184-1146A-59X-1, 0	549.1	580.14	184-1146A-59X-cc	558.97	589.74	Append		9.87	***	184-1146C-48X-3,142-144	1146C	48X	3	143	454.23	484.09	12250	***	184-1146C-30X-2,102-104	1146C	30X	2	103	102	104	284.33	2.38	0.02	300.63	5154.1
184-1146A-60X-1, 0	558.7	589.74	184-1146A-60X-cc	568.56	599.34	Append		9.86	***	184-1146C-48X-5,57-59	1146C	48X	5	58	456.38	486.24	12360	***	184-1146C-30X-2,107-109	1146C	30X	2	108	107	109	284.38	2.41	-0.17	300.68	5156
184-1146A-61X-1, 0	568.3	599.34								184-1146A-49X-4,17-19	1146A	49X	4	18	458.13	487.54	12438	***	184-1146C-30X-2,112-114	1146C	30X	2	113	112	114	284.43	2.3	-0.21	300.73	5157.8
										184-1146C-49X-5,112-114	1146C	49X	5	113	466.63	495.89	12771	***	184-1146C-30X-2,117-119	1146C	30X	2	118	117	119	284.48	2.41	-0.16	300.78	5159.6
										184-1146A-50X-2,35-38	1146A	50X	2	36.5	464.86	495.9	12771	***	184-1146C-30X-2,122-124	1146C	30X	2	123	122	124	284.53	2.4	-0.23	300.83	5161.5
										184-1146A-50X-3,25-29	1146A	50X	3	27	466.27	497.31	12815	***	184-1146C-30X-2,127-129	1146C	30X	2	128	127	129	284.58	2.41	-0.29	300.88	5163.3
										184-1146A-50X-3,124-126	1146A	50X	3	125	467.25	498.29	12857	***	184-1146C-30X-2,132-134	1146C	30X	2	133	132	134	284.63	2.23	-0.17	300.93	5165.2
										184-1146A-50X-4,95-97	1146A	50X	4	96	468.46	499.5	12932	***	184-1146C-30X-2,137-139	1146C	30X	2	138	137	139	284.68	2.39	-0.28	300.98	5167
										184-1146A-50X-5,34-36	1146A	50X	5	35	469.35	500.39	12970	***	184-1146C-30X-2,142-144	1146C	30X	2	143	142	144	284.73	2.54	-0.16	301.03	5168.8
										184-1146A-50X-5,95-97	1146A	50X	5	96	469.96	501	13011	***	184-1146C-30X-2,147-149	1146C	30X	2	148	147	149	284.78	2.42	-0.22	301.08	5170.7
										184-1146A-50X-6,75-77.5	1146A	50X	6	76.25	471.26	502.3	13051	***	184-1146C-30X-3,2-4	1146C	30X	3	3	2	4	284.83	2.59	-0.2	301.13	5172.5
										184-1146A-51X-1,15.5-18	1146A	51X	1	16.75	472.57	503.61	13104	***	184-1146C-30X-3,7-9	1146C	30X	3	8	7	9	284.88	2.66	-0.3	301.18	5174.3
										184-1146A-51X-1,120-124	1146A	51X	1	122	473.62	504.66	13143	***	184-1146C-30X-3,12-14	1146C	30X	3	13	12	14	284.93	2.69	-0.26	301.23	5176.2
										184-1146A-51X-2,138-142	1146A	51X	2	140	475.3	506.34	13218	***	184-1146C-30X-3,17-19	1146C	30X	3	18	17	19	284.98	2.81	-0.21	301.28	5178
										184-1146A-51X-3,56-59	1146A	51X	3	57.5	475.98	507.02	13252	***	184-1146C-30X-3,22-24	1146C	30X	3	23	22	24	285.03	2.78	-0.23	301.33	5179.8
										184-1146A-51X-3,100-104	1146A	51X	3	102	476.42	507.46	13270	***	184-1146C-30X-3,27-29	1146C	30X	3	28	27	29	285.08	2.77	-0.61	301.38	5181.7
										184-1146A-51X-4,65-69	1146A	51X	4	67	477.57	508.61	13334	***	184-1146C-30X-3,32-34	1146C	30X	3	33	32	34	285.13	2.59	-0.56	301.43	5183.5
										184-1146A-51X-4,131-134	1146A	51X	4	132.5	478.23	509.27	13370	***	184-1146C-30X-3,37-39	1146C	30X	3	38	37	39	285.18	2.66	-0.5	301.48	5185.4
										184-1146A-51X-5,45-49	1146A	51X	5	47	478.87	509.91	13411	***	184-1146C-30X-3,42-44	1146C	30X	3	43	42	44	285.23	2.64	-0.26	301.53	5187.2
										184-1146A-51X-5,129-132	1146A	51X	5	130.5	479.7	510.74	13432	***	184-1146C-30X-3,47-49	1146C	30X	3	48	47	49	285.28	2.6	-0.35	301.58	5189
										184-1146A-51X-CC,25-29	1146A	51X	0	27	482.04	513.08	13544	***	184-1146C-30X-3,52-54	1146C	30X	3	53	52	54	285.33	2.46	-0.26	301.63	5190.9
										184-1146A-52X-2,5-9	1146A	52X	2	7	483.57	514.61	13587	***	184-1146C-30X-3,57-59	1146C	30X	3	58	57	59	285.38	2.51	-0.14	301.68	5192.7
										184-1146A-52X-3,5-9	1146A	52X	3	7	485.07	516.11	13635	***	184-1146C-30X-3,62-64	1146C	30X	3	63	62	64	285.43	2.44	-0.17	301.73	5194.6
										184-1146A-52X-4,65-69	1146A	52X	4	67	487.17	518.21	13698	***	184-1146C-30X-3,67-69	1146C	30X	3	68	67	69	285.48	2.49	-0.03	301.78	5196.4
										184-1146A-52X-4,127.5-130	1146A	52X	4	128.75	487.79	518.83	13713	***	184-1146C-30X-3,72-74	1146C	30X	3	73	72	74	285.53	2.41	0.02	301.83	5198.2
										184-1146A-52X-6,35-38	1146A	52X	6	36.5	489.86	520.9	13761	***	184-1146C-30X-3,77-79	1146C	30X	3	78	77	79	285.58	2.39	-0.09	301.88	5200.1
										184-1146A-52X-6,45-49	1146A	52X	6	47	489.97	521.01	13834	***	184-1146C-30X-3,82-84	1146C	30X	3	83	82	84	285.63	2.58	0.06	301.93	5201.9
										184-1146A-52X-6,73.5-76	1146A	52X	6	74.75	490.25	521.29	13845	***	184-1146C-30X-3,87-89	1146C	30X	3	88	87	89	285.68	2.57	-0.03	301.98	5203.8
										184-1146A-52X-6,129-131.5	1146A	52X	6	130.25	490.8	521.84	13887	***	184-1146C-30X-3,92-94	1146C	30X	3	93	92	94	285.73	2.44	0.18	302.03	5205.6
										184-1146A-52X-7,15.5-18	1146A	52X	7	16.75	491.17	522.21	13900	***	184-1146C-30X-3,97-99	1146C	30X	3	98	97	99	285.78	2.49	0.12	302.08	5207.5
										184-1146A-53X-1,56-59	1146A	53X	1	57.5	492.17	523.21	13949	***	184-1146C-30X-3,102-104	1146C	30X	3	103	102	104	285.83	2.36	0.08	302.13	5209.3
										184-1146A-53X-1,138-142	1146A	53X	1	140	493	524.04	13993	***	184-1146C-30X-3,107-109	1146C	30X	3	108	107	109	285.88	2.34	0.06	302.18	5211.1
										184-1146A-53X-2,110-112.5	1146A	53X	2	111.25	494.21	525.25	14025	***	184-1146C-30X-3,112-114	1146C	30X	3	113	112	114	285.93	2.35	0.03	302.23	5213
										184-1146A-53X-3,45-49	1146A	53X	3	47	495.07	526.11	14071	***	184-1146C-30X-3,117-119	1146C	30X	3	118	117	119	285.98	2.45	0.13	302.28	5214.8
										184-1146A-53X-4,45-49	1146A	53X	4	47	496.57	527.61	14111	***	184-1146C-30X-3,122-124	1146C	30X	3	123	122	124	286.03	2.34	0.14	302.33	5216.7
										184-1146A-55X-1,100-104	1146A	55X	1	102	511.82	542.86	14778	***	184-1146C-30X-3,127-129	1146C	30X	3	128	127	129	286.08	2.56	0.02	302.38	5218.5
										184-1146A-55X-2,136-140	1146A	55X	2	138	513.68	544.72	14832	***	184-1146C-30X-3,132-134	1146C	30X	3	133	132	134	286.13	2.47	0.07	302.43	5220.3
										184-1146A-55X-5,35-38	1146A	55X	5	36.5	517.16	548.2	14925	***	184-1146C-30X-3,137-139	1146C	30X	3	138	137	139	286.18	2.41	0.15	302.48	5222.2
										184-1146A-56X-1,92-94.5	1146A	56X	1	93.25	521.33	552.37	15068	***	184-1146C-30X-3,142-144	1146C	30X	3	143	142	144	286.23	2.33	0.06	302.53	5224
										184-1146A-56X-3,147-149.5	1146A	56X	3	148.25	524.88	555.92	15194	***	184-1146C-30X-3,147-149	1146C	30X	3	148	147	149	286.28	2.39	-0.04	302.58	5225.9
										184-1146A-57X-2,120-124	1146A	57X	2	122	532.62	563.66	15442	***	184-1146C-30X-4,2-4	1146C	30X	4	3	2	4	286.33	2.41	-0.02	302.63	5227.7
										184-1146A-57X-3,120-124	1146A	57X	3	122	534.12	565.16	15517	***	184-1146C-30X-4,7-9	1146C	30X	4	8	7	9	286.38	2.36	0.04	302.68	5229.5
										184-1146A-57X-5,65-69	1146A	57X	5	67	536.57	567.61	15568	***	184-1146C-30X-4,12-14	1146C	30X	4	13	12	14	286.43	2.5	0.19	302.73	5231.4
										184-1146A-57X-6,82-86	1146A	57X	6	84	538.24	569.28	15608	***	184-1146C-30X-4,17-19	1146C	30X	4	18	17	19	286.48	2.55	0.14	302.78	5233.2
										184-1146A-58X-3,92-94.5	1146A	58X	3	98	543.38	574.42	15914	***	184-1146C-30X-4,22-24	1146C	30X	4	23	22	24	286.53	2.58	0.22	302.83	5235.1
										184-1146A-58X-6,80	1146A	58X	6	80	547.7	578.74	16160	***	184-1146C-30X-4,27-29	1146C	30X	4	28	27	29	286.58	2.33	-0.04	302.88	5236.9
										184-1146A-59X-2,10-14	1146A	59X	2	12	550.72	581.76	16282	***	184-1146C-30X-4,32-34	1146C	30X	4	33	32	34	286.63	2.54	0.01	302.93	5238.8
										184-1146A-59X-CC,15-19	1146A	59X	0	17	558.73	589.77	16620	***	184-1146C-30X-4,37-39	1146C	30X	4	38	37	39	286.68	2.53	-0.38	302.98	5240.6
										184-1146A-60X-1,120-124	1146A	60X	1	122	559.92	590.96	16725	***	184-1146C-30X-4,42-44	1146C	30X	4	43	42	44	286.73			303.03
										184-1146A-60X-3,82-86	1146A	60X	3	84	562.55	593.59	16938	***	184-1146C-30X-4,47-49	1146C	30X	4	48	47	49	286.78	2.34	0.07	303.08	5244.3
										184-1146A-60X-5,74.5-77	1146A	60X	5	75.75	565.5	596.54	17077	***	184-1146C-30X-4,52-54	1146C	30X	4	53	52	54	286.83	2.41	-0.04	303.13	5246.1
										184-1146A-60X-CC,15-19	1146A	60X	0	17	568.39	599.43	17330	***	184-1146C-30X-4,57-59	1146C	30X	4	58	57	59	286.88	2.39	0.03	303.18	5248
																			184-1146C-30X-4,62-64	1146C	30X	4	63	62	64	286.93	2.49	-0.13	303.23	5249.8
																			184-1146C-30X-4,67-69	1146C	30X	4	68	67	69	286.98	2.49	0.02	303.28	5251.6
																			184-1146C-30X-4,72-74	1146C	30X	4	73	72	74	287.03	2.65	0	303.33	5253.5
																			184-1146C-30X-4,77-79	1146C	30X	4	78	77	79	287.08	2.49	-0.03	303.38	5255.3
																			184-1146C-30X-4,82-84	1146C	30X	4	83	82	84	287.13	2.48	-0.11	303.43	5257.2
																			184-1146C-30X-4,87-89	1146C	30X	4	88	87	89	287.18	2.73	-0.14	303.48	5259
																			184-1146C-30X-4,92-94	1146C	30X	4	93	92	94	287.23	2.64	-0.11	303.53	5260.7
																			184-1146C-30X-4,97-99	1146C	30X	4	98	97	99	287.28	2.62	-0.24	303.58	5262.5
																			184-1146C-30X-4,102-104	1146C	30X	4	103	102	104	287.33	2.62	-0.29	303.63	5264.2
																			184-1146C-30X-4,107-109	1146C	30X	4	108	107	109	287.38	2.69	-0.28	303.68	5266
																			184-1146C-30X-4,112-114	1146C	30X	4	113	112	114	287.43	2.71	-0.21	303.73	5267.7
																			184-1146C-30X-4,117-119	1146C	30X	4	118	117	119	287.48	2.56	-0.16	303.78	5269.5
																			184-1146C-30X-4,122-124	1146C	30X	4	123	122	124	287.53	2.66	-0.08	303.83	5271.2
																			184-1146C-30X-4,127-129	1146C	30X	4	128	127	129	287.58	2.71	-0.2	303.88	5273
																			184-1146C-30X-4,132-134	1146C	30X	4	133	132	134	287.63	2.66	-0.08	303.93	5274.7
																			184-1146C-30X-4,137-139	1146C	30X	4	138	137	139	287.68	2.62	-0.11	303.98	5276.5
																			184-1146C-30X-4,142-144	1146C	30X	4	143	142	144	287.73	2.63	-0.06	304.03	5278.2
																			184-1146C-30X-4,147-149	1146C	30X	4	148	147	149	287.78	2.54	-0.09	304.08	5280
																			184-1146C-30X-5,2-4	1146C	30X	5	3	2	4	287.83	2.56	-0.09	304.13	5281.7
																			184-1146C-30X-5,7-9	1146C	30X	5	8	7	9	287.88	2.58	0.12	304.18	5283.5
																			184-1146C-30X-5,12-14	1146C	30X	5	13	12	14	287.93	2.57	0.12	304.23	5285.2
																			184-1146C-30X-5,17-19	1146C	30X	5	18	17	19	287.98	2.49	0.06	304.28	5287
																			184-1146C-30X-5,22-24	1146C	30X	5	23	22	24	288.03	2.53	0.12	304.33	5288.7
																			184-1146C-30X-5,27-29	1146C	30X	5	28	27	29	288.08	2.44	0.04	304.38	5290.4
																			184-1146C-30X-5,32-34	1146C	30X	5	33	32	34	288.13	2.42	0	304.43	5292.2
																			184-1146C-30X-5,37-39	1146C	30X	5	38	37	39	288.18	2.56	0.16	304.48	5293.9
																			184-1146C-30X-5,42-44	1146C	30X	5	43	42	44	288.23	2.35	0.2	304.53	5295.7
																			184-1146C-30X-5,47-49	1146C	30X	5	48	47	49	288.28	2.41	0.09	304.58	5297.4
																			184-1146C-30X-5,52-54	1146C	30X	5	53	52	54	288.33	2.37	0.15	304.63	5299.2
																			184-1146C-30X-5,57-59	1146C	30X	5	58	57	59	288.38	2.21	0.17	304.68	5300.9
																			184-1146C-30X-5,62-64	1146C	30X	5	63	62	64	288.43	2.59	0.11	304.73	5302.7
																			184-1146C-30X-5,67-69	1146C	30X	5	68	67	69	288.48	2.39	0.31	304.78	5304.4
																			184-1146C-30X-5,72-74	1146C	30X	5	73	72	74	288.53	2.42	0.13	304.83	5306.2
																			184-1146C-30X-5,77-79	1146C	30X	5	78	77	79	288.58	2.35	0.22	304.88	5307.9
																			184-1146C-30X-5,82-84	1146C	30X	5	83	82	84	288.63	2.33	0.2	304.93	5309.7
																			184-1146C-30X-5,87-89	1146C	30X	5	88	87	89	288.68	2.37	0.01	304.98	5311.4
																			184-1146C-30X-5,92-94	1146C	30X	5	93	92	94	288.73	2.37	0.01	305.03	5313.2
																			184-1146C-30X-5,97-99	1146C	30X	5	98	97	99	288.78	2.28	0.16	305.08	5314.9
																			184-1146C-30X-5,102-104	1146C	30X	5	103	102	104	288.83	2.29	0.13	305.13	5316.7
																			184-1146C-30X-5,107-109	1146C	30X	5	108	107	109	288.88	2.31	-0.08	305.18	5318.4
																			184-1146C-30X-5,112-114	1146C	30X	5	113	112	114	288.93	2.25	0.02	305.23	5320.1
																			184-1146C-30X-5,117-119	1146C	30X	5	118	117	119	288.98	2.6	-0.01	305.28	5321.9
																			184-1146C-30X-5,122-124	1146C	30X	5	123	122	124	289.03	2.47	0.03	305.33	5323.6
																			184-1146C-30X-5,127-129	1146C	30X	5	128	127	129	289.08	2.33	0	305.38	5325.4
																			184-1146C-30X-5,132-134	1146C	30X	5	133	132	134	289.13	2.45	-0.13	305.43	5327.1
																			184-1146C-30X-5,137-139	1146C	30X	5	138	137	139	289.18	2.49	0.11	305.48	5328.9
																			184-1146C-30X-5,142-144	1146C	30X	5	143	142	144	289.23	2.56	0.09	305.53	5330.6
																			184-1146C-30X-5,147-149	1146C	30X	5	148	147	149	289.28	2.56	-0.01	305.58	5332.4
																			184-1146C-30X-6,2-4	1146C	30X	6	3	2	4	289.33	2.47	0.02	305.63	5334.1
																			184-1146C-30X-6,7-9	1146C	30X	6	8	7	9	289.38	2.5	0	305.68	5335.9
																			184-1146C-30X-6,12-14	1146C	30X	6	13	12	14	289.43	2.48	-0.02	305.73	5337.6
																			184-1146C-30X-6,17-19	1146C	30X	6	18	17	19	289.48	2.55	0	305.78	5339.4
																			184-1146C-30X-6,22-24	1146C	30X	6	23	22	24	289.53	2.58	0.07	305.83	5341.1
																			184-1146C-30X-6,27-29	1146C	30X	6	28	27	29	289.58	2.6	0.18	305.88	5342.9
																			184-1146C-30X-6,32-34	1146C	30X	6	33	32	34	289.63	2.59	0.16	305.93	5344.6
																			184-1146C-30X-6,37-39	1146C	30X	6	38	37	39	289.68	2.62	0.22	305.98	5346.3
																			184-1146C-30X-6,42-44	1146C	30X	6	43	42	44	289.73	2.57	0.22	306.03	5348.1
																			184-1146C-30X-6,47-49	1146C	30X	6	48	47	49	289.78	2.51	0.17	306.08	5349.8
																			184-1146C-30X-6,52-54	1146C	30X	6	53	52	54	289.83	2.42	0.33	306.13	5351.6
																			184-1146C-30X-6,57-59	1146C	30X	6	58	57	59	289.88	2.58	0.21	306.18	5353.3
																			184-1146C-30X-6,62-64	1146C	30X	6	63	62	64	289.93	2.25	0.3	306.23	5355.1
																			184-1146C-30X-6,67-69	1146C	30X	6	68	67	69	289.98	2.37	0.11	306.28	5356.8
																			184-1146C-30X-6,72-74	1146C	30X	6	73	72	74	290.03	2.32	0.22	306.33	5358.6
																			184-1146C-30X-6,77-79	1146C	30X	6	78	77	79	290.08	2.44	0.2	306.38	5360.3
																			184-1146C-30X-6,82-84	1146C	30X	6	83	82	84	290.13	2.5	0.34	306.43	5362.1
																			184-1146C-30X-6,87-89	1146C	30X	6	88	87	89	290.18	2.36	0.23	306.48	5363.8
																			184-1146C-30X-6,92-94	1146C	30X	6	93	92	94	290.23	2.5	0.37	306.53	5365.6
																			184-1146C-30X-6,97-99	1146C	30X	6	98	97	99	290.28	2.49	0.31	306.58	5367.3
																			184-1146C-30X-6,102-104	1146C	30X	6	103	102	104	290.33	2.36	0.38	306.63	5369.1
																			184-1146C-30X-6,107-109	1146C	30X	6	108	107	109	290.38	2.5	0.46	306.68	5370.8
																			184-1146C-30X-6,112-114	1146C	30X	6	113	112	114	290.43	2.45	0.29	306.73	5372.6
																			184-1146C-30X-6,117-119	1146C	30X	6	118	117	119	290.48	2.53	0.14	306.78	5374.3
																			184-1146C-30X-6,122-124	1146C	30X	6	123	122	124	290.53	2.5	0.19	306.83	5376
																			184-1146C-30X-6,127-129	1146C	30X	6	128	127	129	290.58	2.47	0.25	306.88	5377.8
																			184-1146C-30X-6,132-134	1146C	30X	6	133	132	134	290.63	2.52	0.08	306.93	5379.5
																			184-1146C-30X-6,137-139	1146C	30X	6	138	137	139	290.68	2.59	0.13	306.98	5381.3
																			184-1146C-30X-6,142-144	1146C	30X	6	143	142	144	290.73	2.5	0.12	307.03	5383
																			184-1146C-30X-6,147-149	1146C	30X	6	148	147	149	290.78	2.59	0.2	307.08	5384.8
																			184-1146C-30X-7,2-4	1146C	30X	7	3	2	4	290.83	2.53	0.07	307.13	5386.5
																			184-1146C-30X-7,7-9	1146C	30X	7	8	7	9	290.88	2.69	0.15	307.18	5388.3
																			184-1146C-30X-7,12-14	1146C	30X	7	13	12	14	290.93	2.53	0.19	307.23	5390
																			184-1146C-30X-7,17-19	1146C	30X	7	18	17	19	290.98	2.54	0.06	307.28	5391.8
																			184-1146C-30X-7,22-24	1146C	30X	7	23	22	24	291.03	2.41	0.04	307.33	5393.5
																			184-1146C-30X-7,27-29	1146C	30X	7	28	27	29	291.08	2.42	-0.03	307.38	5395.3
																			184-1146C-30X-7,32-34	1146C	30X	7	33	32	34	291.13	2.49	0.07	307.43	5397
																			184-1146C-30X-7,37-39	1146C	30X	7	38	37	39	291.18	2.52	0.12	307.48	5398.8
																			184-1146C-30X-7,42-44	1146C	30X	7	43	42	44	291.23	2.51	0.19	307.53	5400.5
																			184-1146C-30X-7,47-49	1146C	30X	7	48	47	49	291.28	2.56	0.23	307.58	5402.3
																			184-1146C-30X-0,0-2	1146C	30X	0	1	0	2	291.31	2.63	0.15	307.61	5403.3
																			184-1146C-30X-0,5-7	1146C	30X	0	6	5	7	291.36	2.49	0.14	307.66	5405
																			184-1146C-30X-0,10-12	1146C	30X	0	11	10	12	291.41	2.49	0.08	307.71	5406.8
																			184-1146C-30X-0,15-17	1146C	30X	0	16	15	17	291.46	2.49	0.11	307.76	5408.5
																			184-1146C-30X-0,20-22	1146C	30X	0	21	20	22	291.51	2.44	0.01	307.81	5410.3
																			184-1146C-30X-0,25-27	1146C	30X	0	26	25	27	291.56	2.47	0.09	307.86	5412
																			184-1146C-30X-0,30-32	1146C	30X	0	31	30	32	291.61	2.51	0.17	307.91	5413.8
																			184-1146C-30X-0,35-37	1146C	30X	0	36	35	37	291.66	2.41	0.27	307.96	5415.5
																			184-1146C-30X-0,40-42	1146C	30X	0	41	40	42	291.71	2.56	0.04	308.01	5417.3
																			184-1146C-30X-0,45-47	1146C	30X	0	46	45	47	291.76	2.51	0.08	308.06	5419
																			184-1146A-32X-1,2-4	1146A	32X	1	3	2	4	289.83	2.46	0.24	308.28	5426.7
																			184-1146A-32X-1,7-9	1146A	32X	1	8	7	9	289.88	2.46	0.05	308.33	5428.5
																			184-1146A-32X-1,12-14	1146A	32X	1	13	12	14	289.93	2.28	-0.05	308.38	5430.2
																			184-1146A-32X-1,17-19	1146A	32X	1	18	17	19	289.98	2.51	0.08	308.43	5432
																			184-1146A-32X-1,22-24	1146A	32X	1	23	22	24	290.03	2.49	-0.13	308.48	5433.7
																			184-1146A-32X-1,27-29	1146A	32X	1	28	27	29	290.08	2.59	-0.16	308.53	5435.4
																			184-1146A-32X-1,32-34	1146A	32X	1	33	32	34	290.13	2.56	-0.11	308.58	5437.2
																			184-1146A-32X-1,37-39	1146A	32X	1	38	37	39	290.18	2.47	-0.05	308.63	5438.9
																			184-1146A-32X-1,42-44	1146A	32X	1	43	42	44	290.23	2.34	0.03	308.68	5440.7
																			184-1146A-32X-1,47-49	1146A	32X	1	48	47	49	290.28	2.3	0.15	308.73	5442.4
																			184-1146A-32X-1,52-54	1146A	32X	1	53	52	54	290.33	2.47	0.22	308.78	5444.2
																			184-1146A-32X-1,57-59	1146A	32X	1	58	57	59	290.38	2.35	0	308.83	5445.9
																			184-1146A-32X-1,62-64	1146A	32X	1	63	62	64	290.43	2.56	0.16	308.88	5447.7
																			184-1146A-32X-1,67-69	1146A	32X	1	68	67	69	290.48	2.7	0.17	308.93	5449.4
																			184-1146A-32X-1,72-74	1146A	32X	1	73	72	74	290.53	2.4	0.3	308.98	5451.2
																			184-1146A-32X-1,77-79	1146A	32X	1	78	77	79	290.58	2.43	0.07	309.03	5452.9
																			184-1146A-32X-1,82-84	1146A	32X	1	83	82	84	290.63	2.43	0.21	309.08	5454.7
																			184-1146A-32X-1,87-89	1146A	32X	1	88	87	89	290.68	2.56	0.12	309.13	5456.4
																			184-1146A-32X-1,92-94	1146A	32X	1	93	92	94	290.73	2.52	-0.01	309.18	5458.2
																			184-1146A-32X-1,97-99	1146A	32X	1	98	97	99	290.78	2.54	-0.09	309.23	5459.9
																			184-1146A-32X-1,102-104	1146A	32X	1	103	102	104	290.83	2.67	0.02	309.28	5461.7
																			184-1146A-32X-1,107-109	1146A	32X	1	108	107	109	290.88	2.42	0.01	309.33	5463.4
																			184-1146A-32X-1,112-114	1146A	32X	1	113	112	114	290.93	2.47	0.18	309.38	5465.1
																			184-1146A-32X-1,117-119	1146A	32X	1	118	117	119	290.98	2.52	-0.03	309.43	5466.9
																			184-1146A-32X-1,122-124	1146A	32X	1	123	122	124	291.03	2.47	0.19	309.48	5468.6
																			184-1146A-32X-1,127-129	1146A	32X	1	128	127	129	291.08	2.38	0.21	309.53	5470.4
																			184-1146A-32X-1,132-134	1146A	32X	1	133	132	134	291.13	2.4	0.28	309.58	5472.1
																			184-1146A-32X-1,137-139	1146A	32X	1	138	137	139	291.18	2.42	0.17	309.63	5473.9
																			184-1146A-32X-1,142-144	1146A	32X	1	143	142	144	291.23	2.14	0.28	309.68	5475.6
																			184-1146A-32X-1,147-149	1146A	32X	1	148	147	149	291.28	2.11	0.29	309.73	5477.4
																			184-1146A-32X-2,2-4	1146A	32X	2	3	2	4	291.33	2.57	0.4	309.78	5479.1
																			184-1146A-32X-2,7-9	1146A	32X	2	8	7	9	291.38	2.45	0.02	309.83	5480.9
																			184-1146A-32X-2,12-14	1146A	32X	2	13	12	14	291.43	2.63	-0.2	309.88	5482.6
																			184-1146A-32X-2,17-19	1146A	32X	2	18	17	19	291.48	2.61	-0.17	309.93	5484.4
																			184-1146A-32X-2,22-24	1146A	32X	2	23	22	24	291.53	2.6	-0.09	309.98	5486.1
																			184-1146A-32X-2,27-29	1146A	32X	2	28	27	29	291.58	2.53	0.01	310.03	5487.9
																			184-1146A-32X-2,32-34	1146A	32X	2	33	32	34	291.63	2.58	-0.08	310.08	5489.6
																			184-1146A-32X-2,37-39	1146A	32X	2	38	37	39	291.68	2.54	0.15	310.13	5491.3
																			184-1146A-32X-2,42-44	1146A	32X	2	43	42	44	291.73	2.57	0.15	310.18	5493.1
																			184-1146A-32X-2,47-49	1146A	32X	2	48	47	49	291.78	2.59	0.11	310.23	5494.8
																			184-1146A-32X-2,52-54	1146A	32X	2	53	52	54	291.83	2.55	0.21	310.28	5496.6
																			184-1146A-32X-2,57-59	1146A	32X	2	58	57	59	291.88	2.6	0.1	310.33	5498.3
																			184-1146A-32X-2,62-64	1146A	32X	2	63	62	64	291.93	2.65	-0.05	310.38	5500.1
																			184-1146A-32X-2,67-69	1146A	32X	2	68	67	69	291.98	2.6	0.19	310.43	5501.8
																			184-1146A-32X-2,72-74	1146A	32X	2	73	72	74	292.03	2.54	-0.04	310.48	5503.6
																			184-1146A-32X-2,77-79	1146A	32X	2	78	77	79	292.08	2.67	0.11	310.53	5505.3
																			184-1146A-32X-2,82-84	1146A	32X	2	83	82	84	292.13	2.53	0.02	310.58	5507.1
																			184-1146A-32X-2,87-89	1146A	32X	2	88	87	89	299.18	2.53	0.18	310.63	5508.8
																			184-1146A-32X-2,92-94	1146A	32X	2	93	92	94	292.23	2.56	0.1	310.68	5510.6
																			184-1146A-32X-2,97-99	1146A	32X	2	98	97	99	292.28	2.39	0.28	310.73	5512.3
																			184-1146A-32X-2,102-104	1146A	32X	2	103	102	104	292.33	2.51	0.43	310.78	5514.1
																			184-1146A-32X-2,107-109	1146A	32X	2	108	107	109	292.38	2.65	0.33	310.83	5515.8
																			184-1146A-32X-2,112-114	1146A	32X	2	113	112	114	292.43	2.34	0.17	310.88	5517.6
																			184-1146A-32X-2,117-119	1146A	32X	2	118	117	119	292.48	2.29	0.41	310.93	5519.3
																			184-1146A-32X-2,122-124	1146A	32X	2	123	122	124	292.53	2.54	0.39	310.98	5521
																			184-1146A-32X-2,127-129	1146A	32X	2	128	127	129	292.58	2.48	0.19	311.03	5522.8
																			184-1146A-32X-2,132-134	1146A	32X	2	133	132	134	292.63	2.46	0.19	311.08	5524.5
																			184-1146A-32X-2,137-139	1146A	32X	2	138	137	139	292.68	2.43	-0.03	311.13	5526.3
																			184-1146A-32X-2,142-144	1146A	32X	2	143	142	144	292.73	2.57	0.02	311.18	5528
																			184-1146A-32X-2,147-149	1146A	32X	2	148	147	149	292.78	2.4	0.23	311.23	5529.8
																			184-1146A-32X-3,2-4	1146A	32X	3	3	2	4	292.83	2.58	0.1	311.28	5531.5
																			184-1146A-32X-3,7-9	1146A	32X	3	8	7	9	292.88	2.76	0.04	311.33	5533.3
																			184-1146A-32X-3,12-14	1146A	32X	3	13	12	14	292.93	2.42	0.06	311.38	5535
																			184-1146A-32X-3,17-19	1146A	32X	3	18	17	19	292.98	2.53	0.01	311.43	5536.8
																			184-1146A-32X-3,22-24	1146A	32X	3	23	22	24	293.03	2.57	0.05	311.48	5538.5
																			184-1146A-32X-3,27-29	1146A	32X	3	28	27	29	293.08	2.62	-0.03	311.53	5540.3
																			184-1146A-32X-3,32-34	1146A	32X	3	33	32	34	293.13	2.58	0.03	311.58	5542
																			184-1146A-32X-3,37-39	1146A	32X	3	38	37	39	293.18	2.65	-0.03	311.63	5543.8
																			184-1146A-32X-3,42-44	1146A	32X	3	43	42	44	293.23	2.81	-0.13	311.68	5545.5
																			184-1146A-32X-3,47-49	1146A	32X	3	48	47	49	293.28	2.93	-0.07	311.73	5547.3
																			184-1146A-32X-3,52-54	1146A	32X	3	53	52	54	293.33	3.04	-0.2	311.78	5549
																			184-1146A-32X-3,57-59	1146A	32X	3	58	57	59	293.38	2.69	-0.2	311.83	5550.1
																			184-1146A-32X-3,62-64	1146A	32X	3	63	62	64	293.43	2.71	-0.11	311.88	5551.3
																			184-1146A-32X-3,67-69	1146A	32X	3	68	67	69	293.48	2.72	-0.1	311.93	5552.4
																			184-1146A-32X-3,72-74	1146A	32X	3	73	72	74	293.53	2.7	-0.14	311.98	5553.6
																			184-1146A-32X-3,77-79	1146A	32X	3	78	77	79	293.58	2.77	0.06	312.03	5554.7
																			184-1146A-32X-3,82-84	1146A	32X	3	83	82	84	293.63	2.76	0.11	312.08	5555.8
																			184-1146A-32X-3,87-89	1146A	32X	3	88	87	89	293.68	2.6	0.01	312.13	5557
																			184-1146A-32X-3,92-94	1146A	32X	3	93	92	94	293.73	2.58	0.18	312.18	5558.1
																			184-1146A-32X-3,97-99	1146A	32X	3	98	97	99	293.78	2.63	0.09	312.23	5559.2
																			184-1146A-32X-3,102-104	1146A	32X	3	103	102	104	293.83	2.61	0.1	312.28	5560.4
																			184-1146A-32X-3,107-109	1146A	32X	3	108	107	109	293.88	2.61	0.14	312.33	5561.5
																			184-1146A-32X-3,112-114	1146A	32X	3	113	112	114	293.93	2.5	0.1	312.38	5562.7
																			184-1146A-32X-3,117-119	1146A	32X	3	118	117	119	293.98	2.6	0.03	312.43	5563.8
																			184-1146A-32X-3,122-124	1146A	32X	3	123	122	124	294.03	2.61	0.13	312.48	5564.9
																			184-1146A-32X-3,127-129	1146A	32X	3	128	127	129	294.08	2.65	0.24	312.53	5566.1
																			184-1146A-32X-3,132-134	1146A	32X	3	133	132	134	294.13	2.45	0.23	312.58	5567.2
																			184-1146A-32X-3,137-139	1146A	32X	3	138	137	139	294.18	2.51	0.25	312.63	5568.4
																			184-1146A-32X-3,142-144	1146A	32X	3	143	142	144	294.23	2.41	0.25	312.68	5569.5
																			184-1146A-32X-3,147-149	1146A	32X	3	148	147	149	294.28	2.59	0.2	312.73	5570.6
																			184-1146A-32X-4,2-4	1146A	32X	4	3	2	4	294.33	2.35	0.12	312.78	5571.8
																			184-1146A-32X-4,7-9	1146A	32X	4	8	7	9	294.38	2.13	0.13	312.83	5572.9
																			184-1146A-32X-4,12-14	1146A	32X	4	13	12	14	294.43	2.3	0.15	312.88	5574.1
																			184-1146A-32X-4,17-19	1146A	32X	4	18	17	19	294.48	2.42	-0.02	312.93	5575.2
																			184-1146A-32X-4,22-24	1146A	32X	4	23	22	24	294.53	2.4	0.18	312.98	5576.3
																			184-1146A-32X-4,27-29	1146A	32X	4	28	27	29	294.58	2.41	0.3	313.03	5577.5
																			184-1146A-32X-4,32-34	1146A	32X	4	33	32	34	294.63	2.44	0.24	313.08	5578.6
																			184-1146A-32X-4,37-39	1146A	32X	4	38	37	39	294.68	2.48	-0.09	313.13	5579.7
																			184-1146A-32X-4,47-49	1146A	32X	4	48	47	49	294.78	2.4	0.03	313.23	5582
																			184-1146A-32X-4,52-54	1146A	32X	4	53	52	54	294.83	2.45	0.14	313.28	5583.2
																			184-1146A-32X-4,57-59	1146A	32X	4	58	57	59	294.88	2.5	-0.07	313.33	5584.3
																			184-1146A-32X-4,62-64	1146A	32X	4	63	62	64	294.93	2.56	-0.08	313.38	5585.4
																			184-1146A-32X-4,67-69	1146A	32X	4	68	67	69	294.98	2.64	-0.27	313.43	5586.6
																			184-1146A-32X-4,72-74	1146A	32X	4	73	72	74	295.03	2.79	-0.38	313.48	5587.7
																			184-1146A-32X-4,77-79	1146A	32X	4	78	77	79	295.08	2.89	-0.37	313.53	5588.9
																			184-1146A-32X-4,82-84	1146A	32X	4	83	82	84	295.13	2.83	-0.38	313.58	5590
																			184-1146A-32X-4,87-89	1146A	32X	4	88	87	89	295.18	2.57	-0.58	313.63	5592.1
																			184-1146A-32X-4,92-94	1146A	32X	4	93	92	94	295.23	2.63	-0.34	313.68	5594.1
																			184-1146A-32X-4,97-99	1146A	32X	4	98	97	99	295.28	2.77	-0.23	313.73	5596.2
																			184-1146A-32X-4,102-104	1146A	32X	4	103	102	104	295.33	2.89	-0.18	313.78	5598.2
																			184-1146A-32X-4,107-109	1146A	32X	4	108	107	109	295.38	2.8	-0.13	313.83	5600.3
																			184-1146A-32X-4,112-114	1146A	32X	4	113	112	114	295.43	2.58	0.22	313.88	5602.3
																			184-1146A-32X-4,117-119	1146A	32X	4	118	117	119	295.48	2.44	0.03	313.93	5604.4
																			184-1146A-32X-4,122-124	1146A	32X	4	123	122	124	295.53	2.51	0.14	313.98	5606.4
																			184-1146A-32X-4,127-129	1146A	32X	4	128	127	129	295.58	2.53	0.08	314.03	5608.5
																			184-1146A-32X-4,132-134	1146A	32X	4	133	132	134	295.63	2.59	0.08	314.08	5610.5
																			184-1146A-32X-4,137-139	1146A	32X	4	138	137	139	295.68	2.56	0.15	314.13	5612.6
																			184-1146A-32X-4,142-144	1146A	32X	4	143	142	144	295.73	2.59	0.1	314.18	5614.6
																			184-1146A-32X-4,147-149	1146A	32X	4	148	147	149	295.78	2.55	0.08	314.23	5616.7
																			184-1146A-32X-5,2-4	1146A	32X	5	3	2	4	295.83	2.31	0.11	314.28	5618.7
																			184-1146A-32X-5,7-9	1146A	32X	5	8	7	9	295.88	2.32	0.09	314.33	5620.8
																			184-1146A-32X-5,12-14	1146A	32X	5	13	12	14	295.93	2.19	0.28	314.38	5622.8
																			184-1146A-32X-5,17-19	1146A	32X	5	18	17	19	295.98	2.52	0.07	314.43	5624.9
																			184-1146A-32X-5,22-24	1146A	32X	5	23	22	24	296.03	2.49	0.18	314.48	5626.9
																			184-1146A-32X-5,27-29	1146A	32X	5	28	27	29	296.08	2.39	0.14	314.53	5629
																			184-1146A-32X-5,32-34	1146A	32X	5	33	32	34	296.13	2.41	0.23	314.58	5631
																			184-1146A-32X-5,37-39	1146A	32X	5	38	37	39	296.18	2.4	0.41	314.63	5633.1
																			184-1146A-32X-5,42-44	1146A	32X	5	43	42	44	296.23	2.39	0.32	314.68	5635.1
																			184-1146A-32X-5,47-49	1146A	32X	5	48	47	49	296.28	2.29	0.28	314.73	5637.2
																			184-1146A-32X-5,52-54	1146A	32X	5	53	52	54	296.33	2.5	0.29	314.78	5639.2
																			184-1146A-32X-5,57-59	1146A	32X	5	58	57	59	296.38	2.36	0.47	314.83	5641.3
																			184-1146A-32X-5,62-64	1146A	32X	5	63	62	64	296.43	2.44	0.38	314.88	5643.3
																			184-1146A-32X-5,67-69	1146A	32X	5	68	67	69	296.48	2.4	0.3	314.93	5645.4
																			184-1146A-32X-5,72-74	1146A	32X	5	73	72	74	296.53	2.53	0.29	314.98	5647.4
																			184-1146A-32X-5,77-79	1146A	32X	5	78	77	79	296.58	2.48	0.28	315.03	5649.5
																			184-1146A-32X-5,82-84	1146A	32X	5	83	82	84	296.63	2.46	0.07	315.08	5651.6
																			184-1146A-32X-5,87-89	1146A	32X	5	88	87	89	296.68	2.54	0.22	315.13	5653.6
																			184-1146A-32X-5,92-94	1146A	32X	5	93	92	94	296.73	2.57	0.14	315.18	5655.7
																			184-1146A-32X-5,97-99	1146A	32X	5	98	97	99	296.78	2.47	0.13	315.23	5657.7
																			184-1146A-32X-5,102-104	1146A	32X	5	103	102	104	296.83	2.31	0.01	315.28	5659.8
																			184-1146A-32X-5,107-109	1146A	32X	5	108	107	109	296.88	2.58	-0.01	315.33	5661.8
																			184-1146A-32X-5,112-114	1146A	32X	5	113	112	114	296.93	2.65	-0.12	315.38	5663.9
																			184-1146A-32X-5,117-119	1146A	32X	5	118	117	119	296.98	2.59	0.14	315.43	5665.9
																			184-1146A-32X-5,122-124	1146A	32X	5	123	122	124	297.03	2.52	0.03	315.48	5668
																			184-1146A-32X-5,127-129	1146A	32X	5	128	127	129	297.08	2.67	-0.01	315.53	5670
																			184-1146A-32X-5,132-134	1146A	32X	5	133	132	134	297.13	2.62	0.06	315.58	5672.1
																			184-1146A-32X-5,137-139	1146A	32X	5	138	137	139	297.18	2.39	0.05	315.63	5674.1
																			184-1146A-32X-5,142-144	1146A	32X	5	143	142	144	297.23	2.43	0.19	315.68	5676.2
																			184-1146A-32X-5,147-149	1146A	32X	5	148	147	149	297.28	2.4	-0.01	315.73	5678.2
																			184-1146A-32X-6,2-4	1146A	32X	6	3	2	4	297.33	2.37	-0.12	315.78	5680.3
																			184-1146A-32X-6,7-9	1146A	32X	6	8	7	9	297.38	2.39	-0.04	315.83	5682.3
																			184-1146A-32X-6,12-14	1146A	32X	6	13	12	14	297.43	2.38	-0.02	315.88	5684.4
																			184-1146A-32X-6,17-19	1146A	32X	6	18	17	19	297.48	2.27	-0.12	315.93	5686.4
																			184-1146A-32X-6,22-24	1146A	32X	6	23	22	24	297.53	2.48	-0.11	315.98	5688.5
																			184-1146A-32X-6,27-29	1146A	32X	6	28	27	29	297.58	2.39	-0.02	316.03	5690.5
																			184-1146A-32X-6,32-34	1146A	32X	6	33	32	34	297.63	2.4	-0.1	316.08	5692.6
																			184-1146A-32X-6,37-39	1146A	32X	6	38	37	39	297.68	2.29	-0.03	316.13	5694.6
																			184-1146A-32X-6,42-44	1146A	32X	6	43	42	44	297.73	2.27	0	316.18	5696.7
																			184-1146A-32X-6,47-49	1146A	32X	6	48	47	49	297.78	2.36	-0.06	316.23	5698.7
																			184-1146A-32X-6,52-54	1146A	32X	6	53	52	54	297.83	2.34	-0.01	316.28	5700.8
																			184-1146A-32X-6,57-59	1146A	32X	6	58	57	59	297.88	2.37	-0.25	316.33	5702.8
																			184-1146A-32X-6,62-64	1146A	32X	6	63	62	64	297.93	2.52	-0.14	316.38	5704.9
																			184-1146A-32X-6,67-69	1146A	32X	6	68	67	69	297.98	2.62	0.06	316.43	5706.9
																			184-1146A-32X-6,72-74	1146A	32X	6	73	72	74	298.03	2.72	0.05	316.48	5709
																			184-1146A-32X-6,77-79	1146A	32X	6	78	77	79	298.08	2.61	0.06	316.53	5710.5
																			184-1146A-32X-6,82-84	1146A	32X	6	83	82	84	298.13	2.57	0.01	316.58	5711.9
																			184-1146A-32X-6,87-89	1146A	32X	6	88	87	89	298.18	2.49	0.13	316.63	5713.4
																			184-1146A-32X-6,92-94	1146A	32X	6	93	92	94	298.23	2.5	-0.11	316.68	5714.9
																			184-1146A-32X-6,97-99	1146A	32X	6	98	97	99	298.28	2.55	-0.1	316.73	5716.4
																			184-1146A-32X-6,102-104	1146A	32X	6	103	102	104	298.33	2.57	0.01	316.78	5717.8
																			184-1146A-32X-6,107-109	1146A	32X	6	108	107	109	298.38	2.46	-0.01	316.83	5719.3
																			184-1146A-32X-6,112-114	1146A	32X	6	113	112	114	298.43	2.32	-0.37	316.88	5720.8
																			184-1146A-32X-6,117-119	1146A	32X	6	118	117	119	298.48	2.37	-0.06	316.93	5722.3
																			184-1146A-32X-6,122-124	1146A	32X	6	123	122	124	298.53	2.56	0.08	316.98	5723.7
																			184-1146A-32X-6,127-129	1146A	32X	6	128	127	129	298.58			317.03
																			184-1146A-32X-6,132-134	1146A	32X	6	133	132	134	298.63	2.54	-0.05	317.08	5726.7
																			184-1146A-32X-6,137-139	1146A	32X	6	138	137	139	298.68	2.49	0.16	317.13	5728.2
																			184-1146A-32X-6,142-144	1146A	32X	6	143	142	144	298.73	2.42	0.15	317.18	5729.6
																			184-1146A-32X-6,147-149	1146A	32X	6	148	147	149	298.78	2.35	0.06	317.23	5731.1
																			184-1146A-32X-7,2-4	1146A	32X	7	3	2	4	298.83	2.32	0.35	317.28	5732.6
																			184-1146A-32X-7,7-9	1146A	32X	7	8	7	9	298.88	2.07	0.23	317.33	5734.1
																			184-1146A-32X-7,12-14	1146A	32X	7	13	12	14	298.93	2.41	0.3	317.38	5735.5
																			184-1146A-32X-7,17-19	1146A	32X	7	18	17	19	298.98	2.45	0.36	317.43	5737
																			184-1146A-32X-7,22-24	1146A	32X	7	23	22	24	299.03	2.28	0.29	317.48	5738.5
																			184-1146A-32X-7,27-29	1146A	32X	7	28	27	29	299.08	2.49	0.23	317.53	5740
																			184-1146A-32X-0,2-4	1146A	32X	0	3	2	4	299.12	2.46	0.26	317.57	5741.2
																			184-1146A-32X-0,7-9	1146A	32X	0	8	7	9	299.17	2.35	0.06	317.62	5742.6
																			184-1146A-32X-0,12-14	1146A	32X	0	13	12	14	299.22	2.48	0.12	317.67	5744.1
																			184-1146A-32X-0,17-19	1146A	32X	0	18	17	19	299.27	2.62	-0.25	317.72	5745.6
																			184-1146A-32X-0,22-24	1146A	32X	0	23	22	24	299.32	2.77	-0.07	317.77	5747.1
																			184-1146A-32X-0,27-29	1146A	32X	0	28	27	29	299.37	2.76	-0.05	317.82	5748.5
																			184-1146A-32X-0,32-34	1146A	32X	0	33	32	34	299.42	2.96	-0.17	317.87	5750
																			184-1146A-32X-0,37-39	1146A	32X	0	38	37	39	299.47	3.1	-0.14	317.92	5751.5
																			184-1146A-33X-1,2-4	1146A	33X	1	3	2	4	299.53	2.61	-0.02	318.28	5762.5
																			184-1146A-33X-1,7-9	1146A	33X	1	8	7	9	299.58	2.69	0.1	318.33	5764
																			184-1146A-33X-1,12-14	1146A	33X	1	13	12	14	299.63	2.54	0.01	318.38	5765.6
																			184-1146A-33X-1,17-19	1146A	33X	1	18	17	19	299.68	2.57	0.19	318.43	5767.1
																			184-1146A-33X-1,22-24	1146A	33X	1	23	22	24	299.73	2.64	0.03	318.48	5768.6
																			184-1146A-33X-1,27-29	1146A	33X	1	28	27	29	299.78	2.48	-0.04	318.53	5770.1
																			184-1146A-33X-1,32-34	1146A	33X	1	33	32	34	299.83	2.55	0	318.58	5771.7
																			184-1146A-33X-1,37-39	1146A	33X	1	38	37	39	299.88	2.55	0.06	318.63	5773.2
																			184-1146A-33X-1,42-44	1146A	33X	1	43	42	44	299.93	2.61	0.05	318.68	5774.7
																			184-1146A-33X-1,47-49	1146A	33X	1	48	47	49	299.98	2.6	-0.05	318.73	5776.2
																			184-1146A-33X-1,52-54	1146A	33X	1	53	52	54	300.03	2.67	0.04	318.78	5777.8
																			184-1146A-33X-1,57-59	1146A	33X	1	58	57	59	300.08	2.55	-0.05	318.83	5779.3
																			184-1146A-33X-1,62-64	1146A	33X	1	63	62	64	300.13	2.61	-0.14	318.88	5780.8
																			184-1146A-33X-1,67-69	1146A	33X	1	68	67	69	300.18	2.48	-0.18	318.93	5782.3
																			184-1146A-33X-1,72-74	1146A	33X	1	73	72	74	300.23	2.58	-0.27	318.98	5783.9
																			184-1146A-33X-1,77-79	1146A	33X	1	78	77	79	300.28	2.5	-0.31	319.03	5785.4
																			184-1146A-33X-1,82-84	1146A	33X	1	83	82	84	300.33	2.55	-0.4	319.08	5786.9
																			184-1146A-33X-1,87-89	1146A	33X	1	88	87	89	300.38	2.73	-0.5	319.13	5788.4
																			184-1146A-33X-1,92-94	1146A	33X	1	93	92	94	300.43	2.79	-0.38	319.18	5790
																			184-1146A-33X-1,97-99	1146A	33X	1	98	97	99	300.48	2.85	-0.43	319.23	5791.5
																			184-1146A-33X-1,102-104	1146A	33X	1	103	102	104	300.53	2.89	-0.54	319.28	5793
																			184-1146A-33X-1,107-109	1146A	33X	1	108	107	109	300.58	2.77	-0.35	319.33	5794.8
																			184-1146A-33X-1,112-114	1146A	33X	1	113	112	114	300.63	2.66	-0.53	319.38	5796.6
																			184-1146A-33X-1,117-119	1146A	33X	1	118	117	119	300.68	2.64	-0.34	319.43	5798.4
																			184-1146A-33X-1,122-124	1146A	33X	1	123	122	124	300.73	2.48	-0.37	319.48	5800.2
																			184-1146A-33X-1,127-129	1146A	33X	1	128	127	129	300.78	2.64	-0.08	319.53	5801.9
																			184-1146A-33X-1,132-134	1146A	33X	1	133	132	134	300.83	2.35	-0.34	319.58	5803.7
																			184-1146A-33X-1,137-139	1146A	33X	1	138	137	139	300.88	2.39	-0.37	319.63	5805.5
																			184-1146A-33X-1,142-144	1146A	33X	1	143	142	144	300.93	2.59	-0.15	319.68	5807.3
																			184-1146A-33X-1,147-149	1146A	33X	1	148	147	149	300.98	2.55	-0.12	319.73	5809.1
																			184-1146A-33X-2,2-4	1146A	33X	2	3	2	4	301.03	2.51	-0.21	319.78	5810.9
																			184-1146A-33X-2,7-9	1146A	33X	2	8	7	9	301.08	2.68	-0.22	319.83	5812.7
																			184-1146A-33X-2,12-14	1146A	33X	2	13	12	14	301.13	2.66	-0.28	319.88	5814.5
																			184-1146A-33X-2,17-19	1146A	33X	2	18	17	19	301.18	2.56	-0.35	319.93	5816.3
																			184-1146A-33X-2,22-24	1146A	33X	2	23	22	24	301.23	2.4	-0.41	319.98	5818
																			184-1146A-33X-2,27-29	1146A	33X	2	28	27	29	301.28	2.46	-0.32	320.03	5819.8
																			184-1146A-33X-2,32-34	1146A	33X	2	33	32	34	301.33	2.6	-0.14	320.08	5821.6
																			184-1146A-33X-2,37-39	1146A	33X	2	38	37	39	301.38	2.43	-0.17	320.13	5823.4
																			184-1146A-33X-2,42-44	1146A	33X	2	43	42	44	301.43	2.58	-0.2	320.18	5825.2
																			184-1146A-33X-2,47-49	1146A	33X	2	48	47	49	301.48	2.5	-0.17	320.23	5827
																			184-1146A-33X-2,52-54	1146A	33X	2	53	52	54	301.53	2.6	-0.25	320.28	5828.8
																			184-1146A-33X-2,57-59	1146A	33X	2	58	57	59	301.58	2.45	-0.37	320.33	5830.6
																			184-1146A-33X-2,62-64	1146A	33X	2	63	62	64	301.63	2.51	-0.43	320.38	5832.3
																			184-1146A-33X-2,67-69	1146A	33X	2	68	67	69	301.68	2.66	-0.46	320.43	5834.1
																			184-1146A-33X-2,72-74	1146A	33X	2	73	72	74	301.73	2.69	-0.43	320.48	5835.9
																			184-1146A-33X-2,77-79	1146A	33X	2	78	77	79	301.78	2.62	-0.47	320.53	5837.7
																			184-1146A-33X-2,82-84	1146A	33X	2	83	82	84	301.83	2.64	-0.51	320.58	5839.5
																			184-1146A-33X-2,87-89	1146A	33X	2	88	87	89	301.88	2.7	-0.33	320.63	5841.3
																			184-1146A-33X-2,92-94	1146A	33X	2	93	92	94	301.93	2.44	-0.28	320.68	5843.1
																			184-1146A-33X-2,97-99	1146A	33X	2	98	97	99	301.98	2.58	-0.23	320.73	5844.9
																			184-1146A-33X-2,102-104	1146A	33X	2	103	102	104	302.03	2.56	-0.17	320.78	5846.7
																			184-1146A-33X-2,107-109	1146A	33X	2	108	107	109	302.08	2.53	-0.19	320.83	5848.4
																			184-1146A-33X-2,112-114	1146A	33X	2	113	112	114	302.13	2.47	-0.17	320.88	5850.2
																			184-1146A-33X-2,117-119	1146A	33X	2	118	117	119	302.18	2.44	-0.15	320.93	5852
																			184-1146A-33X-2,122-124	1146A	33X	2	123	122	124	302.23	2.39	-0.22	320.98	5853.8
																			184-1146A-33X-2,127-129	1146A	33X	2	128	127	129	302.28	2.48	-0.07	321.03	5855.6
																			184-1146A-33X-2,132-134	1146A	33X	2	133	132	134	302.33	2.55	0.03	321.08	5857.4
																			184-1146A-33X-2,137-139	1146A	33X	2	138	137	139	302.38	2.59	-0.07	321.13	5859.2
																			184-1146A-33X-2,142-144	1146A	33X	2	143	142	144	302.43	2.54	0.01	321.18	5861
																			184-1146A-33X-2,147-149	1146A	33X	2	148	147	149	302.48	2.4	-0.03	321.23	5862.8
																			184-1146A-33X-3,2-4	1146A	33X	3	3	2	4	302.53	2.6	-0.13	321.28	5864.5
																			184-1146A-33X-3,7-9	1146A	33X	3	8	7	9	302.58	2.55	-0.11	321.33	5866.3
																			184-1146A-33X-3,12-14	1146A	33X	3	13	12	14	302.63	2.52	-0.12	321.38	5868.1
																			184-1146A-33X-3,17-19	1146A	33X	3	18	17	19	302.68	2.4	-0.14	321.43	5869.9
																			184-1146A-33X-3,22-24	1146A	33X	3	23	22	24	302.73	2.71	-0.15	321.48	5871.7
																			184-1146A-33X-3,27-29	1146A	33X	3	28	27	29	302.78	2.56	-0.11	321.53	5873.5
																			184-1146A-33X-3,32-34	1146A	33X	3	33	32	34	302.83	2.5	-0.23	321.58	5875.3
																			184-1146A-33X-3,37-39	1146A	33X	3	38	37	39	302.88	2.46	-0.05	321.63	5877.1
																			184-1146A-33X-3,42-44	1146A	33X	3	43	42	44	302.93	2.5	-0.16	321.68	5878.8
																			184-1146A-33X-3,47-49	1146A	33X	3	48	47	49	302.98	2.62	-0.27	321.73	5880.6
																			184-1146A-33X-3,52-54	1146A	33X	3	53	52	54	303.03	2.51	-0.41	321.78	5882.4
																			184-1146A-33X-3,57-59	1146A	33X	3	58	57	59	303.08	2.73	-0.29	321.83	5884.2
																			184-1146A-33X-3,62-64	1146A	33X	3	63	62	64	303.13	2.59	-0.44	321.88	5886
																			184-1146A-33X-3,67-69	1146A	33X	3	68	67	69	303.18	2.77	-0.34	321.93	5887.8
																			184-1146A-33X-3,72-74	1146A	33X	3	73	72	74	303.23	2.5	-0.27	321.98	5889.6
																			184-1146A-33X-3,77-79	1146A	33X	3	78	77	79	303.28	2.55	-0.32	322.03	5891.4
																			184-1146A-33X-3,82-84	1146A	33X	3	83	82	84	303.33	2.59	-0.19	322.08	5893.2
																			184-1146A-33X-3,87-89	1146A	33X	3	88	87	89	303.38	2.59	-0.23	322.13	5894.9
																			184-1146A-33X-3,92-94	1146A	33X	3	93	92	94	303.43	2.66	-0.42	322.18	5896.7
																			184-1146A-33X-3,97-99	1146A	33X	3	98	97	99	303.48	2.44	-0.42	322.23	5898.5
																			184-1146A-33X-3,102-104	1146A	33X	3	103	102	104	303.53	2.3	-0.41	322.28	5900.3
																			184-1146A-33X-3,107-109	1146A	33X	3	108	107	109	303.58	2.48	-0.36	322.33	5902.1
																			184-1146A-33X-3,112-114	1146A	33X	3	113	112	114	303.63	2.38	-0.42	322.38	5903.9
																			184-1146A-33X-3,117-119	1146A	33X	3	118	117	119	303.68	2.56	-0.5	322.43	5905.7
																			184-1146A-33X-3,122-124	1146A	33X	3	123	122	124	303.73	2.59	-0.58	322.48	5907.5
																			184-1146A-33X-3,127-129	1146A	33X	3	128	127	129	303.78	2.61	-0.74	322.53	5909.2
																			184-1146A-33X-3,132-134	1146A	33X	3	133	132	134	303.83	2.79	-0.64	322.58	5911
																			184-1146A-33X-3,137-139	1146A	33X	3	138	137	139	303.88	2.62	-0.59	322.63	5912.8
																			184-1146A-33X-4,2-4	1146A	33X	4	3	2	4	304.03	2.32	-0.36	322.78	5918.2
																			184-1146A-33X-4,7-9	1146A	33X	4	8	7	9	304.08	2.5	-0.36	322.83	5920
																			184-1146A-33X-4,12-14	1146A	33X	4	13	12	14	304.13	2.37	-0.25	322.88	5921.8
																			184-1146A-33X-4,17-19	1146A	33X	4	18	17	19	304.18	2.4	-0.2	322.93	5923.6
																			184-1146A-33X-4,22-24	1146A	33X	4	23	22	24	304.23	2.37	-0.21	322.98	5925.3
																			184-1146A-33X-4,27-29	1146A	33X	4	28	27	29	304.28	2.37	-0.17	323.03	5927.1
																			184-1146A-33X-4,32-34	1146A	33X	4	33	32	34	304.33	2.47	-0.12	323.08	5928.9
																			184-1146A-33X-4,37-39	1146A	33X	4	38	37	39	304.38	2.4	-0.09	323.13	5930.7
																			184-1146A-33X-4,42-44	1146A	33X	4	43	42	44	304.43	2.49	-0.27	323.18	5932.5
																			184-1146A-33X-4,47-49	1146A	33X	4	48	47	49	304.48	2.48	-0.08	323.23	5934.3
																			184-1146A-33X-4,52-54	1146A	33X	4	53	52	54	304.53	2.46	-0.13	323.28	5936.1
																			184-1146A-33X-4,57-59	1146A	33X	4	58	57	59	304.58	2.57	-0.03	323.33	5937.9
																			184-1146A-33X-4,62-64	1146A	33X	4	63	62	64	304.63	2.58	-0.13	323.38	5939.7
																			184-1146A-33X-4,67-69	1146A	33X	4	68	67	69	304.68	2.45	-0.11	323.43	5941.4
																			184-1146A-33X-4,72-74	1146A	33X	4	73	72	74	304.73	2.55	-0.22	323.48	5943.2
																			184-1146A-33X-4,77-79	1146A	33X	4	78	77	79	304.78	2.41	-0.18	323.53	5945
																			184-1146A-33X-4,82-84	1146A	33X	4	83	82	84	304.83	2.53	-0.27	323.58	5946.8
																			184-1146A-33X-4,87-89	1146A	33X	4	88	87	89	304.88	2.66	-0.15	323.63	5948.6
																			184-1146A-33X-4,92-94	1146A	33X	4	93	92	94	304.93	2.67	-0.08	323.68	5950.4
																			184-1146A-33X-4,97-99	1146A	33X	4	98	97	99	304.98	2.71	-0.19	323.73	5952.2
																			184-1146A-33X-4,102-104	1146A	33X	4	103	102	104	305.03	2.56	-0.28	323.78	5954
																			184-1146A-33X-4,107-109	1146A	33X	4	108	107	109	305.08	2.74	-0.13	323.83	5955.7
																			184-1146A-33X-4,112-114	1146A	33X	4	113	112	114	305.13	2.7	-0.2	323.88	5957.5
																			184-1146A-33X-4,117-119	1146A	33X	4	118	117	119	305.18	2.42	-0.17	323.93	5959.3
																			184-1146A-33X-4,122-124	1146A	33X	4	123	122	124	305.23	2.64	-0.26	323.98	5961.1
																			184-1146A-33X-4,127-129	1146A	33X	4	128	127	129	305.28	2.75	-0.02	324.03	5962.9
																			184-1146A-33X-4,132-134	1146A	33X	4	133	132	134	305.33	2.59	-0.07	324.08	5964.7
																			184-1146A-33X-4,137-139	1146A	33X	4	138	137	139	305.38	2.43	-0.07	324.13	5966.5
																			184-1146A-33X-4,142-144	1146A	33X	4	143	142	144	305.43	2.58	-0.07	324.18	5968.3
																			184-1146A-33X-4,147-149	1146A	33X	4	148	147	149	305.48	2.41	0.07	324.23	5970.1
																			184-1146A-33X-5,12-14	1146A	33X	5	13	12	14	305.63	2.56	0.04	324.38	5975.4
																			184-1146A-33X-5,17-19	1146A	33X	5	18	17	19	305.68	2.54	0.13	324.43	5977.2
																			184-1146A-33X-5,22-24	1146A	33X	5	23	22	24	305.73	2.48	0.19	324.48	5979
																			184-1146A-33X-5,27-29	1146A	33X	5	28	27	29	305.78	2.37	0.13	324.53	5981.4
																			184-1146A-33X-5,32-34	1146A	33X	5	33	32	34	305.83	2.5	0.07	324.58	5983.7
																			184-1146A-33X-5,37-39	1146A	33X	5	38	37	39	305.88	2.52	-0.22	324.63	5986.1
																			184-1146A-33X-5,42-44	1146A	33X	5	43	42	44	305.93	2.48	-0.01	324.68	5988.5
																			184-1146A-33X-5,47-49	1146A	33X	5	48	47	49	305.98	2.36	-0.16	324.73	5990.9
																			184-1146A-33X-5,52-54	1146A	33X	5	53	52	54	306.03	2.37	-0.17	324.78	5993.3
																			184-1146A-33X-5,57-59	1146A	33X	5	58	57	59	306.08	2.62	-0.23	324.83	5995.6
																			184-1146A-33X-5,62-64	1146A	33X	5	63	62	64	306.13	2.57	-0.23	324.88	5998
																			184-1146A-33X-5,67-69	1146A	33X	5	68	67	69	306.18	2.65	-0.36	324.93	6000.4
																			184-1146A-33X-5,72-74	1146A	33X	5	73	72	74	306.23	2.87	-0.43	324.98	6002.7
																			184-1146A-33X-5,77-79	1146A	33X	5	78	77	79	306.28	2.79	-0.32	325.03	6005.1
																			184-1146A-33X-5,82-84	1146A	33X	5	83	82	84	306.33	2.88	-0.41	325.08	6007.5
																			184-1146A-33X-5,87-89	1146A	33X	5	88	87	89	306.38	2.86	-0.42	325.13	6009.9
																			184-1146A-33X-5,92-94	1146A	33X	5	93	92	94	306.43	2.57	-0.34	325.18	6012.2
																			184-1146A-33X-5,97-99	1146A	33X	5	98	97	99	306.48	2.58	-0.3	325.23	6014.6
																			184-1146A-33X-5,102-104	1146A	33X	5	103	102	104	306.53	2.52	0.09	325.28	6017
																			184-1146A-33X-5,107-109	1146A	33X	5	108	107	109	306.58	2.57	0.1	325.33	6019.4
																			184-1146A-33X-5,112-114	1146A	33X	5	113	112	114	306.63	2.62	-0.31	325.38	6021.7
																			184-1146A-33X-5,117-119	1146A	33X	5	118	117	119	306.68	2.57	-0.23	325.43	6024.1
																			184-1146A-33X-5,122-124	1146A	33X	5	123	122	124	306.73	2.46	-0.04	325.48	6026.5
																			184-1146A-33X-5,127-129	1146A	33X	5	128	127	129	306.78	2.37	-0.22	325.53	6028.9
																			184-1146A-33X-5,132-134	1146A	33X	5	133	132	134	306.83	2.29	-0.15	325.58	6031.2
																			184-1146A-33X-5,137-139	1146A	33X	5	138	137	139	306.88	2.4	-0.18	325.63	6033.6
																			184-1146A-33X-5,142-144	1146A	33X	5	143	142	144	306.93	2.39	-0.17	325.68	6036
																			184-1146A-33X-5,147-149	1146A	33X	5	148	147	149	306.98	2.48	-0.21	325.73	6038.4
																			184-1146A-33X-6,2-4	1146A	33X	6	3	2	4	307.03	2.44	-0.18	325.78	6040.8
																			184-1146A-33X-6,7-9	1146A	33X	6	8	7	9	307.08	2.49	-0.26	325.83	6043.1
																			184-1146A-33X-6,12-14	1146A	33X	6	13	12	14	307.13	2.56	0.1	325.88	6045.5
																			184-1146A-33X-6,17-19	1146A	33X	6	18	17	19	307.18	2.6	-0.09	325.93	6047.9
																			184-1146A-33X-6,22-24	1146A	33X	6	23	22	24	307.23	2.55	-0.13	325.98	6050.3
																			184-1146A-33X-6,27-29	1146A	33X	6	28	27	29	307.28	2.55	-0.14	326.03	6052.6
																			184-1146A-33X-6,32-34	1146A	33X	6	33	32	34	307.33	2.55	-0.1	326.08	6055
																			184-1146A-33X-6,42-44	1146A	33X	6	43	42	44	307.43	2.43	-0.18	326.18	6059.8
																			184-1146A-33X-6,47-49	1146A	33X	6	48	47	49	307.48	2.43	-0.14	326.23	6062.1
																			184-1146A-33X-6,52-54	1146A	33X	6	53	52	54	307.53	2.44	-0.16	326.28	6064.5
																			184-1146A-33X-6,57-59	1146A	33X	6	58	57	59	307.58	2.68	-0.08	326.33	6066.9
																			184-1146A-33X-6,62-64	1146A	33X	6	63	62	64	307.63	2.56	-0.12	326.38	6069.2
																			184-1146A-33X-6,67-69	1146A	33X	6	68	67	69	307.68	2.75	-0.09	326.43	6071.6
																			184-1146A-33X-6,72-74	1146A	33X	6	73	72	74	307.73	2.58	0.14	326.48	6074
																			184-1146A-33X-6,77-79	1146A	33X	6	78	77	79	307.78	2.72	0.12	326.53	6076.4
																			184-1146A-33X-6,82-84	1146A	33X	6	83	82	84	307.83	2.53	0.12	326.58	6078.8
																			184-1146A-33X-6,87-89	1146A	33X	6	88	87	89	307.88	2.4	0.19	326.63	6081.1
																			184-1146A-33X-6,92-94	1146A	33X	6	93	92	94	307.93	2.67	0.18	326.68	6083.5
																			184-1146A-33X-6,97-99	1146A	33X	6	98	97	99	307.98	2.61	0.22	326.73	6085.9
																			184-1146A-33X-6,102-104	1146A	33X	6	103	102	104	308.03	2.39	0.15	326.78	6088.3
																			184-1146A-33X-6,107-109	1146A	33X	6	108	107	109	308.08	2.41	0.23	326.83	6090.6
																			184-1146A-33X-6,112-114	1146A	33X	6	113	112	114	308.13	2.61	0.36	326.88	6093
																			184-1146A-33X-6,117-119	1146A	33X	6	118	117	119	308.18	2.48	0.23	326.93	6094.4
																			184-1146A-33X-6,122-124	1146A	33X	6	123	122	124	308.23	2.48	0.31	326.98	6095.9
																			184-1146A-33X-6,127-129	1146A	33X	6	128	127	129	308.28	2.39	0.15	327.03	6097.3
																			184-1146A-33X-6,132-134	1146A	33X	6	133	132	134	308.33	2.45	-0.15	327.08	6098.7
																			184-1146A-33X-6,137-139	1146A	33X	6	138	137	139	308.38	2.31	0.01	327.13	6100.2
																			184-1146A-33X-6,142-144	1146A	33X	6	143	142	144	308.43	2.35	-0.25	327.18	6101.6
																			184-1146A-33X-6,147-149	1146A	33X	6	148	147	149	308.48	2.48	-0.1	327.23	6103.1
																			184-1146A-33X-7,2-4	1146A	33X	7	3	2	4	308.53	2.65	-0.39	327.28	6104.5
																			184-1146A-33X-7,7-9	1146A	33X	7	8	7	9	308.58	2.42	-0.41	327.33	6105.9
																			184-1146A-33X-7,12-14	1146A	33X	7	13	12	14	308.63	2.58	-0.3	327.38	6107.4
																			184-1146A-33X-7,17-19	1146A	33X	7	18	17	19	308.68	2.86	-0.41	327.43	6108.8
																			184-1146A-33X-7,22-24	1146A	33X	7	23	22	24	308.73	2.83	-0.47	327.48	6110.2
																			184-1146A-33X-7,27-29	1146A	33X	7	28	27	29	308.78	2.71	-0.4	327.53	6111.7
																			184-1146A-33X-7,32-34	1146A	33X	7	33	32	34	308.83	2.75	-0.26	327.58	6113.1
																			184-1146A-34X-1,2-4	1146A	34X	1	3	2	4	309.13	2.82	-0.41	328.08	6127.5
																			184-1146A-34X-1,7-9	1146A	34X	1	8	7	9	309.18	2.76	-0.27	328.13	6128.9
																			184-1146A-34X-1,12-14	1146A	34X	1	13	12	14	309.23	2.59	-0.42	328.18	6130.3
																			184-1146A-34X-1,17-19	1146A	34X	1	18	17	19	309.28	2.71	-0.27	328.23	6131.8
																			184-1146A-34X-1,27-29	1146A	34X	1	28	27	29	309.38	2.46	-0.12	328.33	6134.6
																			184-1146A-34X-1,32-34	1146A	34X	1	33	32	34	309.43	2.52	0.01	328.38	6136.1
																			184-1146A-34X-1,37-39	1146A	34X	1	38	37	39	309.48	2.49	0.07	328.43	6137.5
																			184-1146A-34X-1,42-44	1146A	34X	1	43	42	44	309.53	2.5	0.11	328.48	6139
																			184-1146A-34X-1,47-49	1146A	34X	1	48	47	49	309.58	2.36	0.09	328.53	6140.4
																			184-1146A-34X-1,52-54	1146A	34X	1	53	52	54	309.63	2.35	0.09	328.58	6141.8
																			184-1146A-34X-1,57-59	1146A	34X	1	58	57	59	309.68	2.42	0.17	328.63	6143.3
																			184-1146A-34X-1,62-64	1146A	34X	1	63	62	64	309.73	2.47	0.16	328.68	6144.7
																			184-1146A-34X-1,67-69	1146A	34X	1	68	67	69	309.78	2.56	0.24	328.73	6146.1
																			184-1146A-34X-1,72-74	1146A	34X	1	73	72	74	309.83	2.52	0.24	328.78	6147.6
																			184-1146A-34X-1,77-79	1146A	34X	1	78	77	79	309.88	2.51	0.2	328.83	6149
																			184-1146A-34X-1,82-84	1146A	34X	1	83	82	84	309.93	2.52	0.12	328.88	6150.4
																			184-1146A-34X-1,87-89	1146A	34X	1	88	87	89	309.98	2.65	0.17	328.93	6151.9
																			184-1146A-34X-1,92-94	1146A	34X	1	93	92	94	310.03	2.4	0.19	328.98	6153.3
																			184-1146A-34X-1,97-99	1146A	34X	1	98	97	99	310.08	2.49	0.13	329.03	6154.7
																			184-1146A-34X-1,102-104	1146A	34X	1	103	102	104	310.13	2.58	0.13	329.08	6156.2
																			184-1146A-34X-1,107-109	1146A	34X	1	108	107	109	310.18	2.51	0.21	329.13	6157.6
																			184-1146A-34X-1,112-114	1146A	34X	1	113	112	114	310.23	2.58	0.14	329.18	6159.1
																			184-1146A-34X-1,117-119	1146A	34X	1	118	117	119	310.28	2.41	0.01	329.23	6160.5
																			184-1146A-34X-1,122-124	1146A	34X	1	123	122	124	310.33	2.54	-0.06	329.28	6161.9
																			184-1146A-34X-1,127-129	1146A	34X	1	128	127	129	310.38	2.4	0.06	329.33	6163.4
																			184-1146A-34X-1,132-134	1146A	34X	1	133	132	134	310.43	2.56	-0.02	329.38	6164.8
																			184-1146A-34X-1,137-139	1146A	34X	1	138	137	139	310.48	2.63	-0.11	329.43	6166.2
																			184-1146A-34X-1,142-144	1146A	34X	1	143	142	144	310.53	2.62	-0.02	329.48	6167.7
																			184-1146A-34X-1,147-149	1146A	34X	1	148	147	149	310.58	2.58	0.05	329.53	6169.1
																			184-1146A-34X-2,2-4	1146A	34X	2	3	2	4	310.63	2.59	0.12	329.58	6170.5
																			184-1146A-34X-2,7-9	1146A	34X	2	8	7	9	310.68	2.51	0.16	329.63	6172
																			184-1146A-34X-2,12-14	1146A	34X	2	13	12	14	310.73	2.4	0.2	329.68	6173.4
																			184-1146A-34X-2,17-19	1146A	34X	2	18	17	19	310.78	2.52	0.06	329.73	6174.9
																			184-1146A-34X-2,22-24	1146A	34X	2	23	22	24	310.83	2.4	0.03	329.78	6176.3
																			184-1146A-34X-2,27-29	1146A	34X	2	28	27	29	310.88	2.4	0	329.83	6177.7
																			184-1146A-34X-2,32-34	1146A	34X	2	33	32	34	310.93	2.59	0.03	329.88	6179.2
																			184-1146A-34X-2,37-39	1146A	34X	2	38	37	39	310.98	2.48	-0.02	329.93	6180.6
																			184-1146A-34X-2,42-44	1146A	34X	2	43	42	44	311.03	2.45	-0.08	329.98	6182
																			184-1146A-34X-2,47-49	1146A	34X	2	48	47	49	311.08	2.48	-0.18	330.03	6183.5
																			184-1146A-34X-2,52-54	1146A	34X	2	53	52	54	311.13	2.47	0.06	330.08	6184.9
																			184-1146A-34X-2,57-59	1146A	34X	2	58	57	59	311.18	2.58	0.16	330.13	6186.3
																			184-1146A-34X-2,62-64	1146A	34X	2	63	62	64	311.23	2.58	0.16	330.18	6187.8
																			184-1146A-34X-2,67-69	1146A	34X	2	68	67	69	311.28	2.52	0.03	330.23	6189.2
																			184-1146A-34X-2,72-74	1146A	34X	2	73	72	74	311.33	2.47	0.04	330.28	6190.6
																			184-1146A-34X-2,77-79	1146A	34X	2	78	77	79	311.38	2.44	0	330.33	6192.1
																			184-1146A-34X-2,82-84	1146A	34X	2	83	82	84	311.43	2.43	0.03	330.38	6193.5
																			184-1146A-34X-2,87-89	1146A	34X	2	88	87	89	311.48	2.47	-0.04	330.43	6195
																			184-1146A-34X-2,92-94	1146A	34X	2	93	92	94	311.53	2.53	-0.09	330.48	6196.4
																			184-1146A-34X-2,97-99	1146A	34X	2	98	97	99	311.58	2.51	-0.19	330.53	6197.8
																			184-1146A-34X-2,102-104	1146A	34X	2	103	102	104	311.63	2.48	-0.22	330.58	6199.3
																			184-1146A-34X-2,107-109	1146A	34X	2	108	107	109	311.68	2.65	-0.26	330.63	6200.7
																			184-1146A-34X-2,112-114	1146A	34X	2	113	112	114	311.73	2.67	-0.37	330.68	6202.1
																			184-1146A-34X-2,117-119	1146A	34X	2	118	117	119	311.78	2.69	-0.3	330.73	6203.6
																			184-1146A-34X-2,122-124	1146A	34X	2	123	122	124	311.83	2.69	-0.28	330.78	6205
																			184-1146A-34X-2,127-129	1146A	34X	2	128	127	129	311.88	2.61	-0.22	330.83	6206.4
																			184-1146A-34X-2,132-134	1146A	34X	2	133	132	134	311.93	2.54	-0.1	330.88	6207.9
																			184-1146A-34X-2,137-139	1146A	34X	2	138	137	139	311.98	2.69	0.09	330.93	6209.3
																			184-1146A-34X-2,142-144	1146A	34X	2	143	142	144	312.03	2.62	0.04	330.98	6210.8
																			184-1146A-34X-2,147-149	1146A	34X	2	148	147	149	312.08	2.64	-0.02	331.03	6212.2
																			184-1146A-34X-3,2-4	1146A	34X	3	3	2	4	312.13	2.45	0	331.08	6213.6
																			184-1146A-34X-3,7-9	1146A	34X	3	8	7	9	312.18	2.49	-0.02	331.13	6215.1
																			184-1146A-34X-3,12-14	1146A	34X	3	13	12	14	312.23	2.51	0.12	331.18	6216.5
																			184-1146A-34X-3,17-19	1146A	34X	3	18	17	19	312.28	2.43	0.09	331.23	6217.9
																			184-1146A-34X-3,22-24	1146A	34X	3	23	22	24	312.33	2.44	0.1	331.28	6219.4
																			184-1146A-34X-3,27-29	1146A	34X	3	28	27	29	312.38	2.52	0.12	331.33	6220.8
																			184-1146A-34X-3,32-34	1146A	34X	3	33	32	34	312.43	2.6	0.06	331.38	6222.2
																			184-1146A-34X-3,37-39	1146A	34X	3	38	37	39	312.48	2.59	0.01	331.43	6223.7
																			184-1146A-34X-3,42-44	1146A	34X	3	43	42	44	312.53	2.49	0.03	331.48	6225.1
																			184-1146A-34X-3,47-49	1146A	34X	3	48	47	49	312.58	2.47	0.12	331.53	6226.5
																			184-1146A-34X-3,52-54	1146A	34X	3	53	52	54	312.63	2.77	0.06	331.58	6228
																			184-1146A-34X-3,57-59	1146A	34X	3	58	57	59	312.68	2.56	-0.01	331.63	6229.4
																			184-1146A-34X-3,62-64	1146A	34X	3	63	62	64	312.73	2.41	-0.01	331.68	6230.9
																			184-1146A-34X-3,67-69	1146A	34X	3	68	67	69	312.78	2.63	0.01	331.73	6232.3
																			184-1146A-34X-3,72-74	1146A	34X	3	73	72	74	312.83	2.55	-0.16	331.78	6233.7
																			184-1146A-34X-3,77-79	1146A	34X	3	78	77	79	312.88	2.48	-0.16	331.83	6235.2
																			184-1146A-34X-3,82-84	1146A	34X	3	83	82	84	312.93	2.32	-0.16	331.88	6236.6
																			184-1146A-34X-3,87-89	1146A	34X	3	88	87	89	312.98	2.67	-0.25	331.93	6238
																			184-1146A-34X-3,92-94	1146A	34X	3	93	92	94	313.03	2.72	-0.24	331.98	6239.5
																			184-1146A-34X-3,97-99	1146A	34X	3	98	97	99	313.08	2.7	-0.24	332.03	6240.9
																			184-1146A-34X-3,102-104	1146A	34X	3	103	102	104	313.13	2.64	-0.28	332.08	6242.3
																			184-1146A-34X-3,107-109	1146A	34X	3	108	107	109	313.18	2.67	-0.24	332.13	6243.8
																			184-1146A-34X-3,112-114	1146A	34X	3	113	112	114	313.23	2.63	-0.2	332.18	6245.2
																			184-1146A-34X-3,117-119	1146A	34X	3	118	117	119	313.28	2.71	-0.26	332.23	6246.7
																			184-1146A-34X-3,122-124	1146A	34X	3	123	122	124	313.33	2.66	-0.21	332.28	6248.1
																			184-1146A-34X-3,127-129	1146A	34X	3	128	127	129	313.38	2.65	0.01	332.33	6249.5
																			184-1146A-34X-3,132-134	1146A	34X	3	133	132	134	313.43	2.73	0.09	332.38	6251
																			184-1146A-34X-3,137-139	1146A	34X	3	138	137	139	313.48	2.73	0.02	332.43	6252.4
																			184-1146A-34X-3,142-144	1146A	34X	3	143	142	144	313.53	2.59	0.14	332.48	6253.8
																			184-1146A-34X-3,147-149	1146A	34X	3	148	147	149	313.58	2.72	-0.06	332.53	6255.3
																			184-1146A-34X-4,0-2	1146A	34X	4	1	0	2	313.61	2.56	0.19	332.56	6256.1
																			184-1146A-34X-4,5-7	1146A	34X	4	6	5	7	313.66	2.31	0.15	332.61	6257.6
																			184-1146A-34X-4,10-12	1146A	34X	4	11	10	12	313.71	2.58	0.38	332.66	6259
																			184-1146A-34X-4,15-17	1146A	34X	4	16	15	17	313.76	2.51	0.33	332.71	6260.5
																			184-1146A-34X-4,20-22	1146A	34X	4	21	20	22	313.81	2.63	0.19	332.76	6262
																			184-1146A-34X-4,25-27	1146A	34X	4	26	25	27	313.86	2.58	0.35	332.81	6263.4
																			184-1146A-34X-4,30-32	1146A	34X	4	31	30	32	313.91	2.41	0.27	332.86	6264.9
																			184-1146A-34X-4,35-37	1146A	34X	4	36	35	37	313.96	2.53	0.37	332.91	6266.4
																			184-1146A-34X-4,40-42	1146A	34X	4	41	40	42	314.01	2.27	0.13	332.96	6267.9
																			184-1146A-34X-4,45-47	1146A	34X	4	46	45	47	314.06	2.6	0.26	333.01	6269.4
																			184-1146A-34X-4,50-52	1146A	34X	4	51	50	52	314.11	2.54	0.11	333.06	6270.8
																			184-1146A-34X-4,55-57	1146A	34X	4	56	55	57	314.16	2.54	0.13	333.11	6272.3
																			184-1146A-34X-4,60-62	1146A	34X	4	61	60	62	314.21	2.56	0	333.16	6273.8
																			184-1146A-34X-4,65-67	1146A	34X	4	66	65	67	314.26	2.69	0.03	333.21	6275.3
																			184-1146A-34X-4,70-72	1146A	34X	4	71	70	72	314.31	2.51	-0.1	333.26	6276.8
																			184-1146A-34X-4,75-77	1146A	34X	4	76	75	77	314.36	2.48	-0.08	333.31	6278.2
																			184-1146A-34X-4,80-82	1146A	34X	4	81	80	82	314.41	2.48	-0.23	333.36	6279.7
																			184-1146A-34X-4,85-87	1146A	34X	4	86	85	87	314.46	2.56	-0.27	333.41	6281.2
																			184-1146A-34X-4,89-91	1146A	34X	4	90	89	91	314.5	2.54	-0.33	333.46	6282.7
																			184-1146A-34X-4,95-97	1146A	34X	4	96	95	97	314.56	2.73	-0.37	333.51	6284.1
																			184-1146A-34X-4,100-102	1146A	34X	4	101	100	102	314.61	2.65	-0.55	333.56	6285.6
																			184-1146A-34X-4,105-107	1146A	34X	4	106	105	107	314.66	2.73	-0.39	333.61	6287.1
																			184-1146A-34X-4,110-112	1146A	34X	4	111	110	112	314.71	2.73	-0.53	333.66	6288.6
																			184-1146A-34X-4,115-117	1146A	34X	4	116	115	117	314.76	2.65	-0.61	333.71	6290.1
																			184-1146A-34X-4,120-122	1146A	34X	4	121	120	122	314.81	2.61	-0.32	333.76	6291.5
																			184-1146A-34X-4,125-127	1146A	34X	4	126	125	127	314.86	2.58	-0.24	333.81	6293
																			184-1146A-34X-4,130-132	1146A	34X	4	131	130	132	314.91	2.31	-0.17	333.86	6294.5
																			184-1146A-34X-4,135-137	1146A	34X	4	136	135	137	314.96	2.48	0	333.91	6296
																			184-1146A-34X-4,140-142	1146A	34X	4	141	140	142	315.01	2.37	-0.16	333.96	6297.5
																			184-1146A-34X-4,144-146	1146A	34X	4	145	144	146	315.05	2.12	-0.08	334.01	6298.9
																			184-1146A-34X-4,148.5-150.5	1146A	34X	4	149.5	148.5	150.5	315.1	2.53	-0.1	334.05	6300.1
																			184-1146A-34X-5,0-2	1146A	34X	5	1	0	2	315.11	2.18	-0.19	334.06	6300.4
																			184-1146A-34X-5,5-7	1146A	34X	5	6	5	7	315.16	2.22	-0.12	334.11	6301.9
																			184-1146A-34X-5,10-12	1146A	34X	5	11	10	12	315.21	2.25	-0.21	334.16	6303.4
																			184-1146A-34X-5,15-17	1146A	34X	5	16	15	17	315.26	2.41	-0.15	334.21	6304.9
																			184-1146A-34X-5,20-22	1146A	34X	5	21	20	22	315.31	2.57	-0.12	334.26	6306.3
																			184-1146A-34X-5,25-27	1146A	34X	5	26	25	27	315.36	2.59	-0.1	334.31	6307.8
																			184-1146A-34X-5,29-31	1146A	34X	5	30	29	31	315.4	2.5	-0.01	334.35	6309
																			184-1146A-34X-5,34-36	1146A	34X	5	35	34	36	315.45	2.58	-0.05	334.4	6310.5
																			184-1146A-34X-5,40-42	1146A	34X	5	41	40	42	315.51	2.46	0.05	334.46	6312.3
																			184-1146A-34X-5,44-46	1146A	34X	5	45	44	46	315.55	2.62	0.04	334.5	6313.4
																			184-1146A-34X-5,49-51	1146A	34X	5	50	49	51	315.6			334.55
																			184-1146A-34X-5,54-56	1146A	34X	5	55	54	56	315.65	2.57	0	334.6	6316.4
																			184-1146A-34X-5,59-61	1146A	34X	5	60	59	61	315.7	2.55	-0.11	334.65	6317.9
																			184-1146A-34X-5,64-66	1146A	34X	5	65	64	66	315.75	2.52	-0.12	334.7	6319.4
																			184-1146A-34X-5,69-71	1146A	34X	5	70	69	71	315.8	2.53	-0.13	334.75	6320.8
																			184-1146A-34X-5,74-76	1146A	34X	5	75	74	76	315.85			334.8
																			184-1146A-34X-5,79-81	1146A	34X	5	80	79	81	315.9	2.52	-0.12	334.85	6323.8
																			184-1146A-34X-5,84-86	1146A	34X	5	85	84	86	315.95	2.72	-0.29	334.9	6325.3
																			184-1146A-34X-5,89-91	1146A	34X	5	90	89	91	316	2.69	-0.32	334.95	6326.8
																			184-1146A-34X-5,94-96	1146A	34X	5	95	94	96	316.05	2.8	-0.34	335	6328.2
																			184-1146A-34X-5,99-101	1146A	34X	5	100	99	101	316.1	2.72	-0.38	335.05	6329.7
																			184-1146A-34X-5,104-106	1146A	34X	5	105	104	106	316.15	2.51	-0.18	335.1	6331.2
																			184-1146A-34X-5,109-111	1146A	34X	5	110	109	111	316.2	2.68	-0.12	335.15	6332.7
																			184-1146A-34X-5,114-116	1146A	34X	5	115	114	116	316.25	2.74	-0.18	335.2	6334.2
																			184-1146A-34X-5,119-121	1146A	34X	5	120	119	121	316.3	2.69	-0.11	335.25	6335.6
																			184-1146A-34X-5,124-126	1146A	34X	5	125	124	126	316.35	2.45	0.05	335.3	6337.1
																			184-1146A-34X-5,129-131	1146A	34X	5	130	129	131	316.4	2.76	0.05	335.35	6338.6
																			184-1146A-34X-5,134-136	1146A	34X	5	135	134	136	316.45	2.62	0.13	335.4	6340.1
																			184-1146A-34X-5,139-141	1146A	34X	5	140	139	141	316.5	2.54	-0.06	335.45	6341.5
																			184-1146A-34X-5,144-146	1146A	34X	5	145	144	146	316.55	2.48	-0.19	335.5	6343
																			184-1146A-34X-5,148-150	1146A	34X	5	149	148	150	316.59	2.42	0.14	335.54	6344.2
																			184-1146A-34X-6,3-5	1146A	34X	6	4	3	5	316.64	2.45	0.16	335.59	6345.7
																			184-1146A-34X-6,8-10	1146A	34X	6	9	8	10	316.69	2.58	0.22	335.64	6347.2
																			184-1146A-34X-6,13-15	1146A	34X	6	14	13	15	316.74	2.57	0.12	335.69	6348.6
																			184-1146A-34X-6,18-20	1146A	34X	6	19	18	20	316.79	2.45	-0.09	335.74	6350.1
																			184-1146A-34X-6,23-25	1146A	34X	6	24	23	25	316.84	2.48	0.05	335.79	6351.6
																			184-1146A-34X-6,28-30	1146A	34X	6	29	28	30	316.89	2.57	0.06	335.84	6353.1
																			184-1146A-34X-6,33-35	1146A	34X	6	34	33	35	316.94	2.61	-0.15	335.89	6354.6
																			184-1146A-34X-6,38-40	1146A	34X	6	39	38	40	316.99	2.57	0.1	335.94	6356
																			184-1146A-34X-6,43-45	1146A	34X	6	44	43	45	317.04	2.46	0.18	335.99	6357.5
																			184-1146A-34X-6,48-50	1146A	34X	6	49	48	50	317.09	2.34	-0.04	336.04	6359
																			184-1146A-34X-6,53-55	1146A	34X	6	54	53	55	317.14	2.53	0.02	336.09	6360.5
																			184-1146A-34X-6,58-60	1146A	34X	6	59	58	60	317.19			336.14
																			184-1146A-34X-6,63-65	1146A	34X	6	64	63	65	317.24	2.45	0.2	336.19	6363.4
																			184-1146A-34X-6,68-70	1146A	34X	6	69	68	70	317.29	2.56	0.31	336.24	6364.9
																			184-1146A-34X-6,73-75	1146A	34X	6	74	73	75	317.34	2.54	0.22	336.29	6366.4
																			184-1146A-34X-6,78-80	1146A	34X	6	79	78	80	317.39	2.48	0.15	336.34	6367.9
																			184-1146C-34X-3,22-24	1146C	34X	3	23	22	24	318.53	2.4	0.07	336.38	6369.1
																			184-1146C-34X-3,27-29	1146C	34X	3	28	27	29	318.58	2.31	0.04	336.43	6370.5
																			184-1146C-34X-3,32-34	1146C	34X	3	33	32	34	318.63	2.39	-0.02	336.48	6372
																			184-1146C-34X-3,37-39	1146C	34X	3	38	37	39	318.68	2.38	-0.02	336.53	6373.5
																			184-1146C-34X-3,42-44	1146C	34X	3	43	42	44	318.73	2.45	-0.1	336.58	6375
																			184-1146C-34X-3,47-49	1146C	34X	3	48	47	49	318.78	2.48	-0.03	336.63	6376.5
																			184-1146C-34X-3,52-54	1146C	34X	3	53	52	54	318.83	2.43	-0.02	336.68	6377.9
																			184-1146C-34X-3,57-59	1146C	34X	3	58	57	59	318.88	2.52	-0.08	336.73	6379.4
																			184-1146C-34X-3,62-64	1146C	34X	3	63	62	64	318.93	2.49	-0.16	336.78	6380.9
																			184-1146C-34X-3,67-69	1146C	34X	3	68	67	69	318.98	2.6	0.04	336.83	6382.4
																			184-1146C-34X-3,72-74	1146C	34X	3	73	72	74	319.03	2.29	-0.12	336.88	6383.9
																			184-1146C-34X-3,77-79	1146C	34X	3	78	77	79	319.08	2.55	-0.14	336.93	6385.3
																			184-1146C-34X-3,82-84	1146C	34X	3	83	82	84	319.13	2.48	-0.33	336.98	6386.8
																			184-1146C-34X-3,87-89	1146C	34X	3	88	87	89	319.18	2.49	-0.21	337.03	6388.3
																			184-1146C-34X-3,92-94	1146C	34X	3	93	92	94	319.23	2.49	-0.35	337.08	6389.8
																			184-1146C-34X-3,97-99	1146C	34X	3	98	97	99	319.28	2.47	-0.34	337.13	6391.3
																			184-1146C-34X-3,102-104	1146C	34X	3	103	102	104	319.33	2.37	-0.53	337.18	6392.7
																			184-1146C-34X-3,107-109	1146C	34X	3	108	107	109	319.38	2.74	-0.33	337.23	6394.2
																			184-1146C-34X-3,112-114	1146C	34X	3	113	112	114	319.43	2.71	-0.36	337.28	6395.7
																			184-1146C-34X-3,117-119	1146C	34X	3	118	117	119	319.48	2.59	-0.22	337.33	6397.2
																			184-1146C-34X-3,122-124	1146C	34X	3	123	122	124	319.53	2.62	-0.28	337.38	6398.7
																			184-1146C-34X-3,127-129	1146C	34X	3	128	127	129	319.58	2.44	-0.3	337.43	6400.1
																			184-1146C-34X-3,132-134	1146C	34X	3	133	132	134	319.63	2.65	-0.08	337.48	6401.6
																			184-1146C-34X-3,137-139	1146C	34X	3	138	137	139	319.68	2.44	-0.1	337.53	6403.1
																			184-1146C-34X-3,142-144	1146C	34X	3	143	142	144	319.73	2.38	-0.03	337.58	6404.6
																			184-1146C-34X-3,147-149	1146C	34X	3	148	147	149	319.78	2.46	-0.1	337.63	6406
																			184-1146C-34X-4,2-4	1146C	34X	4	3	2	4	319.83	2.47	-0.03	337.68	6407.5
																			184-1146C-34X-4,7-9	1146C	34X	4	8	7	9	319.88	2.52	0.2	337.73	6409
																			184-1146C-34X-4,12-14	1146C	34X	4	13	12	14	319.93	2.54	-0.08	337.78	6410.5
																			184-1146C-34X-4,17-19	1146C	34X	4	18	17	19	319.98	2.45	-0.26	337.83	6412
																			184-1146C-34X-4,22-24	1146C	34X	4	23	22	24	320.03	2.46	0.14	337.88	6413.4
																			184-1146C-34X-4,27-29	1146C	34X	4	28	27	29	320.08	2.5	0.12	337.93	6414.9
																			184-1146C-34X-4,32-34	1146C	34X	4	33	32	34	320.13	2.5	0.14	337.98	6416.4
																			184-1146C-34X-4,37-39	1146C	34X	4	38	37	39	320.18	2.48	0.18	338.03	6417.9
																			184-1146C-34X-4,42-44	1146C	34X	4	43	42	44	320.23	2.59	0.09	338.08	6419.4
																			184-1146C-34X-4,47-49	1146C	34X	4	48	47	49	320.28	2.4	0.09	338.13	6420.8
																			184-1146C-34X-4,52-54	1146C	34X	4	53	52	54	320.33	2.35	-0.12	338.18	6422.3
																			184-1146C-34X-4,57-59	1146C	34X	4	58	57	59	320.38	2.4	-0.05	338.23	6423.8
																			184-1146C-34X-4,62-64	1146C	34X	4	63	62	64	320.43	2.37	-0.43	338.28	6425.3
																			184-1146C-34X-4,67-69	1146C	34X	4	68	67	69	320.48	2.5	-0.07	338.33	6426.8
																			184-1146C-34X-4,72-74	1146C	34X	4	73	72	74	320.53	2.54	-0.07	338.38	6428.2
																			184-1146C-34X-4,77-79	1146C	34X	4	78	77	79	320.58	2.5	-0.08	338.43	6429.7
																			184-1146C-34X-4,82-84	1146C	34X	4	83	82	84	320.63	2.49	-0.08	338.48	6431.2
																			184-1146C-34X-4,87-89	1146C	34X	4	88	87	89	320.68	2.64	-0.25	338.53	6432.7
																			184-1146C-34X-4,92-94	1146C	34X	4	93	92	94	320.73	2.5	-0.12	338.58	6434.2
																			184-1146C-34X-4,97-99	1146C	34X	4	98	97	99	320.78	2.39	0.06	338.63	6435.6
																			184-1146C-34X-4,102-104	1146C	34X	4	103	102	104	320.83	2.47	-0.06	338.68	6437.1
																			184-1146C-34X-4,107-109	1146C	34X	4	108	107	109	320.88	2.52	0.03	338.73	6438.6
																			184-1146C-34X-4,112-114	1146C	34X	4	113	112	114	320.93	2.47	0.14	338.78	6440.1
																			184-1146C-34X-4,117-119	1146C	34X	4	118	117	119	320.98	2.48	0.28	338.83	6441.6
																			184-1146C-34X-4,122-124	1146C	34X	4	123	122	124	321.03	2.37	0.22	338.88	6443
																			184-1146C-34X-4,127-129	1146C	34X	4	128	127	129	321.08	2.44	0.24	338.93	6444.5
																			184-1146C-34X-4,132-134	1146C	34X	4	133	132	134	321.13	2.48	0.19	338.98	6446
																			184-1146C-34X-4,137-139	1146C	34X	4	138	137	139	321.18	2.5	0.12	339.03	6447.5
																			184-1146C-34X-4,142-144	1146C	34X	4	143	142	144	321.23	2.42	0.21	339.08	6448.9
																			184-1146C-34X-4,147-149	1146C	34X	4	148	147	149	321.28	2.6	0.14	339.13	6450.4
																			184-1146C-34X-5,2-4	1146C	34X	5	3	2	4	321.33	2.56	0.09	339.18	6451.9
																			184-1146C-34X-5,7-9	1146C	34X	5	8	7	9	321.38	2.45	0.19	339.23	6453.4
																			184-1146C-34X-5,12-14	1146C	34X	5	13	12	14	321.43	2.41	0	339.28	6454.9
																			184-1146C-34X-5,17-19	1146C	34X	5	18	17	19	321.48	2.35	0.05	339.33	6456.3
																			184-1146C-34X-5,22-24	1146C	34X	5	23	22	24	321.53	2.43	-0.04	339.38	6457.8
																			184-1146C-34X-5,27-29	1146C	34X	5	28	27	29	321.58	2.49	-0.06	339.43	6459.3
																			184-1146C-34X-5,32-34	1146C	34X	5	33	32	34	321.63	2.43	0.07	339.48	6460.8
																			184-1146C-34X-5,37-39	1146C	34X	5	38	37	39	321.68	2.56	0.06	339.53	6462.3
																			184-1146C-34X-5,42-44	1146C	34X	5	43	42	44	321.73	2.53	-0.01	339.58	6463.7
																			184-1146C-34X-5,47-49	1146C	34X	5	48	47	49	321.78	2.45	-0.12	339.63	6465.2
																			184-1146C-34X-5,52-54	1146C	34X	5	53	52	54	321.83	2.53	-0.21	339.68	6466.7
																			184-1146C-34X-5,57-59	1146C	34X	5	58	57	59	321.88	2.57	-0.16	339.73	6468.2
																			184-1146C-34X-5,62-64	1146C	34X	5	63	62	64	321.93	2.46	-0.23	339.78	6469.7
																			184-1146C-34X-5,67-69	1146C	34X	5	68	67	69	321.98	2.44	-0.1	339.83	6471.1
																			184-1146C-34X-5,72-74	1146C	34X	5	73	72	74	322.03	2.62	0.09	339.88	6472.6
																			184-1146C-34X-5,77-79	1146C	34X	5	78	77	79	322.08	2.65	-0.06	339.93	6474.1
																			184-1146C-34X-5,82-84	1146C	34X	5	83	82	84	322.13	2.66	0.16	339.98	6475.6
																			184-1146C-34X-5,87-89	1146C	34X	5	88	87	89	322.18	2.6	0.04	340.03	6477.1
																			184-1146A-35X-2,15.5-17.5	1146A	35X	2	16.5	15.5	17.5	320.36	2.49	0.11	340.06	6477.9
																			184-1146A-35X-2,20.5-22.5	1146A	35X	2	21.5	20.5	22.5	320.41	2.58	0.02	340.11	6479.4
																			184-1146A-35X-2,25-27	1146A	35X	2	26	25	27	320.46	2.62	-0.01	340.16	6480.9
																			184-1146A-35X-2,30-32	1146A	35X	2	31	30	32	320.51	2.63	0.22	340.21	6482.4
																			184-1146A-35X-2,40-42	1146A	35X	2	41	40	42	320.61	2.53	0.08	340.31	6485.3
																			184-1146A-35X-2,45-47	1146A	35X	2	46	45	47	320.66	2.45	0.05	340.36	6486.8
																			184-1146A-35X-2,50-52	1146A	35X	2	51	50	52	320.71	2.64	0.31	340.41	6488.3
																			184-1146A-35X-2,55-57	1146A	35X	2	56	55	57	320.76	2.49	0.26	340.46	6489.8
																			184-1146A-35X-2,60-62	1146A	35X	2	61	60	62	320.81	2.51	0.3	340.51	6491.3
																			184-1146A-35X-2,65-67	1146A	35X	2	66	65	67	320.86	2.45	0.07	340.56	6492.7
																			184-1146A-35X-2,69-71	1146A	35X	2	70	69	71	320.9	2.61	0.15	340.6	6493.9
																			184-1146A-35X-2,74-76	1146A	35X	2	75	74	76	320.95	2.65	0.17	340.65	6495.4
																			184-1146A-35X-2,79-81	1146A	35X	2	80	79	81	321	2.49	0.16	340.7	6496.9
																			184-1146A-35X-2,82.5-84.5	1146A	35X	2	83.5	82.5	84.5	321.03	2.44	0.07	340.73	6497.8
																			184-1146A-35X-2,87.5-89.5	1146A	35X	2	88.5	87.5	89.5	321.08	2.51	-0.12	340.78	6499.2
																			184-1146A-35X-2,92.5-94.5	1146A	35X	2	93.5	92.5	94.5	321.13	2.59	0.01	340.83	6500.7
																			184-1146A-35X-2,97.5-99.5	1146A	35X	2	98.5	97.5	99.5	321.18	2.66	0.03	340.88	6502.2
																			184-1146A-35X-2,102-104	1146A	35X	2	103	102	104	321.23	2.61	-0.06	340.93	6503.7
																			184-1146A-35X-2,107.5-109.5	1146A	35X	2	108.5	107.5	109.5	321.28	2.6	-0.06	340.98	6505.2
																			184-1146A-35X-2,112.5-114.5	1146A	35X	2	113.5	112.5	114.5	321.33	2.32	-0.09	341.03	6506.6
																			184-1146A-35X-2,117.5-119.5	1146A	35X	2	118.5	117.5	119.5	321.38	2.61	-0.17	341.08	6508.1
																			184-1146A-35X-2,122.5-124.5	1146A	35X	2	123.5	122.5	124.5	321.43	2.46	-0.23	341.13	6509.6
																			184-1146A-35X-2,127.5-129.5	1146A	35X	2	128.5	127.5	129.5	321.48	2.56	0.06	341.18	6511.1
																			184-1146A-35X-2,132.5-134.5	1146A	35X	2	133.5	132.5	134.5	321.53	2.74	0.03	341.23	6512.6
																			184-1146A-35X-2,137.5-139.5	1146A	35X	2	138.5	137.5	139.5	321.58	2.64	0.1	341.28	6514
																			184-1146A-35X-2,142-144	1146A	35X	2	143	142	144	321.63	2.65	0.09	341.33	6515.5
																			184-1146A-35X-2,147.5-149.5	1146A	35X	2	148.5	147.5	149.5	321.68	2.48	0.13	341.38	6517
																			184-1146A-35X-3,2-4	1146A	35X	3	3	2	4	321.73	2.7	0.21	341.43	6519
																			184-1146A-35X-3,7-9	1146A	35X	3	8	7	9	321.78	2.49	0.06	341.48	6521.1
																			184-1146A-35X-3,12-14	1146A	35X	3	13	12	14	321.83	2.3	-0.05	341.53	6523.1
																			184-1146A-35X-3,17-19	1146A	35X	3	18	17	19	321.88	2.59	0.12	341.58	6525.1
																			184-1146A-35X-3,22-24	1146A	35X	3	23	22	24	321.93	2.54	-0.06	341.63	6527.1
																			184-1146A-35X-3,27-29	1146A	35X	3	28	27	29	321.98	2.49	0.06	341.68	6529.2
																			184-1146A-35X-3,32-34	1146A	35X	3	33	32	34	322.03	2.42	0.09	341.73	6531.2
																			184-1146A-35X-3,37-39	1146A	35X	3	38	37	39	322.08	2.65	0.04	341.78	6533.2
																			184-1146A-35X-3,42-44	1146A	35X	3	43	42	44	322.13	2.51	-0.11	341.83	6535.2
																			184-1146A-35X-3,47-49	1146A	35X	3	48	47	49	322.18	2.48	0.05	341.88	6537.3
																			184-1146A-35X-3,52-54	1146A	35X	3	53	52	54	322.23	2.47	0.02	341.93	6539.3
																			184-1146A-35X-3,57-59	1146A	35X	3	58	57	59	322.28	2.46	-0.3	341.98	6541.3
																			184-1146A-35X-3,62-64	1146A	35X	3	63	62	64	322.33	2.42	-0.21	342.03	6543.3
																			184-1146A-35X-3,67-69	1146A	35X	3	68	67	69	322.38	2.25	-0.29	342.08	6545.4
																			184-1146A-35X-3,72-74	1146A	35X	3	73	72	74	322.43	2.45	-0.25	342.13	6547.4
																			184-1146A-35X-3,77-79	1146A	35X	3	78	77	79	322.48	2.56	-0.31	342.18	6549.4
																			184-1146A-35X-3,82-84	1146A	35X	3	83	82	84	322.53	2.52	-0.23	342.23	6551.4
																			184-1146A-35X-3,87-89	1146A	35X	3	88	87	89	322.58	2.63	-0.36	342.28	6553.5
																			184-1146A-35X-3,92-94	1146A	35X	3	93	92	94	322.63	2.44	-0.38	342.33	6555.5
																			184-1146A-35X-3,97-99	1146A	35X	3	98	97	99	322.68	2.51	-0.13	342.38	6557.5
																			184-1146A-35X-3,102-104	1146A	35X	3	103	102	104	322.73	2.53	-0.19	342.43	6559.5
																			184-1146A-35X-3,107-109	1146A	35X	3	108	107	109	322.78	2.6	-0.04	342.48	6561.6
																			184-1146A-35X-3,112-114	1146A	35X	3	113	112	114	322.83	2.55	-0.2	342.53	6563.6
																			184-1146A-35X-3,117-119	1146A	35X	3	118	117	119	322.88	2.39	0.02	342.58	6565.6
																			184-1146A-35X-3,122-124	1146A	35X	3	123	122	124	322.93	2.36	0.05	342.63	6567.6
																			184-1146A-35X-3,127-129	1146A	35X	3	128	127	129	322.98	2.31	0.02	342.68	6569.7
																			184-1146A-35X-3,132-134	1146A	35X	3	133	132	134	323.03	2.35	-0.03	342.73	6571.7
																			184-1146A-35X-3,137-139	1146A	35X	3	138	137	139	323.08	2.45	-0.08	342.78	6573.7
																			184-1146A-35X-3,142-144	1146A	35X	3	143	142	144	323.13	2.62	-0.03	342.83	6575.7
																			184-1146A-35X-3,147-149	1146A	35X	3	148	147	149	323.18	2.55	-0.07	342.88	6577.8
																			184-1146A-35X-4,2-4	1146A	35X	4	3	2	4	323.23	2.58	-0.01	342.93	6579.8
																			184-1146A-35X-4,7-9	1146A	35X	4	8	7	9	323.28	2.47	0.06	342.98	6581.8
																			184-1146A-35X-4,12-14	1146A	35X	4	13	12	14	323.33	2.55	0.03	343.03	6583.8
																			184-1146A-35X-4,17-19	1146A	35X	4	18	17	19	323.38	2.48	-0.03	343.08	6585.9
																			184-1146A-35X-4,22-24	1146A	35X	4	23	22	24	323.43	2.48	0.01	343.13	6587.9
																			184-1146A-35X-4,27-29	1146A	35X	4	28	27	29	323.48	2.36	-0.01	343.18	6589.9
																			184-1146A-35X-4,32-34	1146A	35X	4	33	32	34	323.53	2.53	-0.07	343.23	6591.9
																			184-1146A-35X-4,37-39	1146A	35X	4	38	37	39	323.58	2.49	-0.08	343.28	6594
																			184-1146A-35X-4,42-44	1146A	35X	4	43	42	44	323.63	2.62	0	343.33	6596
																			184-1146A-35X-4,47-49	1146A	35X	4	48	47	49	323.68	2.52	0	343.38	6598
																			184-1146A-35X-4,52-54	1146A	35X	4	53	52	54	323.73	2.47	-0.04	343.43	6600.1
																			184-1146A-35X-4,57-59	1146A	35X	4	58	57	59	323.78	2.58	0.04	343.48	6602.1
																			184-1146A-35X-4,62-64	1146A	35X	4	63	62	64	323.83	2.51	0.01	343.53	6604.1
																			184-1146A-35X-4,67-69	1146A	35X	4	68	67	69	323.88	2.6	0.07	343.58	6606.1
																			184-1146A-35X-4,72-74	1146A	35X	4	73	72	74	323.93	2.49	-0.06	343.63	6608.2
																			184-1146A-35X-4,77-79	1146A	35X	4	78	77	79	323.98	2.56	-0.03	343.68	6610.2
																			184-1146A-35X-4,82-84	1146A	35X	4	83	82	84	324.03	2.45	-0.1	343.73	6612.2
																			184-1146A-35X-4,87-89	1146A	35X	4	88	87	89	324.08	2.48	-0.05	343.78	6614.2
																			184-1146A-35X-4,92-94	1146A	35X	4	93	92	94	324.13	2.46	-0.03	343.83	6616.3
																			184-1146A-35X-4,97-99	1146A	35X	4	98	97	99	324.18	2.59	-0.09	343.88	6618.3
																			184-1146A-35X-4,102-104	1146A	35X	4	103	102	104	324.23	2.42	-0.18	343.93	6620.3
																			184-1146A-35X-4,107-109	1146A	35X	4	108	107	109	324.28	2.44	-0.19	343.98	6622.3
																			184-1146A-35X-4,112-114	1146A	35X	4	113	112	114	324.33	2.49	-0.33	344.03	6624.4
																			184-1146A-35X-4,117-119	1146A	35X	4	118	117	119	324.38	2.52	-0.24	344.08	6626.4
																			184-1146A-35X-4,127-129	1146A	35X	4	128	127	129	324.48	2.43	-0.29	344.18	6630.4
																			184-1146A-35X-4,132-134	1146A	35X	4	133	132	134	324.53	2.57	-0.29	344.23	6632.5
																			184-1146A-35X-4,137-139	1146A	35X	4	138	137	139	324.58	2.47	-0.43	344.28	6634.5
																			184-1146A-35X-4,142-144	1146A	35X	4	143	142	144	324.63	2.53	-0.41	344.33	6636.5
																			184-1146A-35X-4,147-149	1146A	35X	4	148	147	149	324.68	2.46	-0.34	344.38	6638.5
																			184-1146A-35X-5,2-4	1146A	35X	5	3	2	4	324.73	2.55	-0.16	344.43	6640.6
																			184-1146A-35X-5,7-9	1146A	35X	5	8	7	9	324.78	2.49	-0.27	344.48	6642.6
																			184-1146A-35X-5,12-14	1146A	35X	5	13	12	14	324.83	2.49	-0.2	344.53	6644.6
																			184-1146A-35X-5,17-19	1146A	35X	5	18	17	19	324.88	2.41	-0.29	344.58	6646.6
																			184-1146A-35X-5,22-24	1146A	35X	5	23	22	24	324.93	2.41	-0.36	344.63	6648.7
																			184-1146A-35X-5,27-29	1146A	35X	5	28	27	29	324.98	2.39	-0.06	344.68	6650.7
																			184-1146A-35X-5,32-34	1146A	35X	5	33	32	34	325.03	2.41	-0.35	344.73	6652.7
																			184-1146A-35X-5,37-39	1146A	35X	5	38	37	39	325.08	2.46	0.03	344.78	6654.7
																			184-1146A-35X-5,42-44	1146A	35X	5	43	42	44	325.13	2.45	-0.19	344.83	6656.8
																			184-1146A-35X-5,47-49	1146A	35X	5	48	47	49	325.18	2.52	-0.18	344.88	6658.8
																			184-1146A-35X-5,52-54	1146A	35X	5	53	52	54	325.23	2.42	-0.21	344.93	6660.8
																			184-1146A-35X-5,57-59	1146A	35X	5	58	57	59	325.28	2.48	-0.21	344.98	6662.8
																			184-1146A-35X-5,62-64	1146A	35X	5	63	62	64	325.33	2.31	-0.13	345.03	6664.9
																			184-1146A-35X-5,67-69	1146A	35X	5	68	67	69	325.38	2.4	-0.45	345.08	6666.9
																			184-1146A-35X-5,72-74	1146A	35X	5	73	72	74	325.43	2.35	-0.22	345.13	6668.9
																			184-1146A-35X-5,77-79	1146A	35X	5	78	77	79	325.48	2.19	-0.18	345.18	6670.9
																			184-1146A-35X-5,82-84	1146A	35X	5	83	82	84	325.53	2.24	-0.19	345.23	6673
																			184-1146A-35X-5,87-89	1146A	35X	5	88	87	89	325.58	2.19	-0.52	345.28	6675
																			184-1146A-35X-5,92-94	1146A	35X	5	93	92	94	325.63	2	-0.36	345.33	6676.8
																			184-1146A-35X-5,97-99	1146A	35X	5	98	97	99	325.68	2.43	-0.48	345.38	6678.7
																			184-1146A-35X-5,102-104	1146A	35X	5	103	102	104	325.73	2.14	-0.28	345.43	6680.5
																			184-1146A-35X-5,107-109	1146A	35X	5	108	107	109	325.78	2.4	-0.63	345.48	6682.3
																			184-1146A-35X-5,112-114	1146A	35X	5	113	112	114	325.83	2.65	-0.46	345.53	6684.1
																			184-1146A-35X-5,117-119	1146A	35X	5	118	117	119	325.88	2.57	-0.63	345.58	6686
																			184-1146A-35X-5,122-124	1146A	35X	5	123	122	124	325.93	2.67	-0.51	345.63	6687.8
																			184-1146A-35X-5,127-129	1146A	35X	5	128	127	129	325.98	2.5	-0.27	345.68	6689.6
																			184-1146A-35X-5,132-134	1146A	35X	5	133	132	134	326.03	2.45	-0.23	345.73	6691.5
																			184-1146A-35X-5,137-139	1146A	35X	5	138	137	139	326.08	2.51	-0.16	345.78	6693.3
																			184-1146A-35X-5,142-144	1146A	35X	5	143	142	144	326.13	2.43	-0.19	345.83	6695.1
																			184-1146A-35X-5,147-149	1146A	35X	5	148	147	149	326.18	2.33	-0.16	345.88	6696.9
																			184-1146A-35X-6,2-4	1146A	35X	6	3	2	4	326.23	2.34	-0.4	345.93	6698.8
																			184-1146A-35X-6,7-9	1146A	35X	6	8	7	9	326.28	2.29	-0.35	345.98	6700.6
																			184-1146A-35X-6,12-14	1146A	35X	6	13	12	14	326.33	2.55	-0.13	346.03	6702.4
																			184-1146A-35X-6,17-19	1146A	35X	6	18	17	19	326.38	2.48	-0.23	346.08	6704.2
																			184-1146A-35X-6,22-24	1146A	35X	6	23	22	24	326.43	2.52	-0.17	346.13	6706.1
																			184-1146A-35X-6,27-29	1146A	35X	6	28	27	29	326.48	2.45	-0.15	346.18	6707.9
																			184-1146A-35X-6,32-34	1146A	35X	6	33	32	34	326.53	2.56	-0.04	346.23	6709.7
																			184-1146A-35X-6,37-39	1146A	35X	6	38	37	39	326.58	2.43	-0.12	346.28	6711.6
																			184-1146A-35X-6,42-44	1146A	35X	6	43	42	44	326.63	2.35	-0.24	346.33	6713.4
																			184-1146A-35X-6,47-49	1146A	35X	6	48	47	49	326.68	2.54	0.03	346.38	6715.2
																			184-1146A-35X-6,52-54	1146A	35X	6	53	52	54	326.73	2.41	-0.04	346.43	6717
																			184-1146A-35X-6,57-59	1146A	35X	6	58	57	59	326.78	2.44	-0.06	346.48	6718.9
																			184-1146A-35X-6,62-64	1146A	35X	6	63	62	64	326.83	2.41	-0.09	346.53	6720.7
																			184-1146A-35X-6,67-69	1146A	35X	6	68	67	69	326.88	2.45	-0.06	346.58	6722.5
																			184-1146A-35X-6,72-74	1146A	35X	6	73	72	74	326.93	2.47	-0.08	346.63	6724.4
																			184-1146A-35X-6,77-79	1146A	35X	6	78	77	79	326.98	2.4	-0.04	346.68	6726.2
																			184-1146A-35X-6,82-84	1146A	35X	6	83	82	84	327.03	2.44	-0.08	346.73	6728
																			184-1146A-35X-6,87-89	1146A	35X	6	88	87	89	327.08	2.51	-0.17	346.78	6729.8
																			184-1146A-35X-6,92-94	1146A	35X	6	93	92	94	327.13	2.45	-0.25	346.83	6731.7
																			184-1146A-35X-6,97-99	1146A	35X	6	98	97	99	327.18	2.35	-0.33	346.88	6733.5
																			184-1146A-35X-6,102-104	1146A	35X	6	103	102	104	327.23	2.57	-0.21	346.93	6735.3
																			184-1146A-35X-6,107-109	1146A	35X	6	108	107	109	327.28	2.51	-0.12	346.98	6737.2
																			184-1146A-35X-6,112-114	1146A	35X	6	113	112	114	327.33	2.4	-0.15	347.03	6739
																			184-1146A-35X-6,117-119	1146A	35X	6	118	117	119	327.38	2.45	-0.05	347.08	6740.8
																			184-1146A-35X-6,122-124	1146A	35X	6	123	122	124	327.43	2.61	-0.19	347.13	6742.6
																			184-1146A-35X-6,127-129	1146A	35X	6	128	127	129	327.48	2.4	-0.06	347.18	6744.5
																			184-1146A-35X-6,132-134	1146A	35X	6	133	132	134	327.53	2.49	-0.13	347.23	6746.3
																			184-1146A-35X-6,137-139	1146A	35X	6	138	137	139	327.58	2.32	-0.34	347.28	6748.1
																			184-1146A-35X-6,142-144	1146A	35X	6	143	142	144	327.63	2.24	-0.1	347.33	6750
																			184-1146A-35X-6,147-149	1146A	35X	6	148	147	149	327.68	2.42	-0.22	347.38	6751.8
																			184-1146A-35X-7,2-4	1146A	35X	7	3	2	4	327.73	2.31	-0.09	347.43	6753.6
																			184-1146A-35X-7,7-9	1146A	35X	7	8	7	9	327.78	2.45	0.05	347.48	6755.4
																			184-1146A-35X-7,12-14	1146A	35X	7	13	12	14	327.83	2.44	-0.05	347.53	6757.3
																			184-1146A-35X-7,17-19	1146A	35X	7	18	17	19	327.88	2.38	-0.2	347.58	6759.1
																			184-1146C-35X-3,82-84	1146C	35X	3	83	82	84	328.73	2.6	-0.05	347.63	6760.9
																			184-1146C-35X-3,87-89	1146C	35X	3	88	87	89	328.78	2.56	-0.26	347.68	6762.7
																			184-1146C-35X-3,92-94	1146C	35X	3	93	92	94	328.83	2.44	-0.17	347.73	6764.6
																			184-1146C-35X-3,97-99	1146C	35X	3	98	97	99	328.88	2.34	-0.57	347.78	6766.4
																			184-1146C-35X-3,102-104	1146C	35X	3	103	102	104	328.93	2.32	-0.34	347.83	6768.2
																			184-1146C-35X-3,107-109	1146C	35X	3	108	107	109	328.98	2.37	-0.26	347.88	6770.1
																			184-1146C-35X-3,112-114	1146C	35X	3	113	112	114	329.03	2.33	-0.68	347.93	6771.9
																			184-1146C-35X-3,117-119	1146C	35X	3	118	117	119	329.08	2.27	-0.35	347.98	6773.7
																			184-1146C-35X-3,122-124	1146C	35X	3	123	122	124	329.13	2.3	-0.51	348.03	6775.5
																			184-1146C-35X-3,127-129	1146C	35X	3	128	127	129	329.18	2.37	-0.59	348.08	6777.4
																			184-1146C-35X-3,132-134	1146C	35X	3	133	132	134	329.23	2.53	-0.44	348.13	6779.2
																			184-1146C-35X-3,137-139	1146C	35X	3	138	137	139	329.28	2.46	-0.52	348.18	6781
																			184-1146C-35X-3,142-144	1146C	35X	3	143	142	144	329.33	2.41	-0.21	348.23	6782.9
																			184-1146C-35X-3,147-149	1146C	35X	3	148	147	149	329.38	2.45	-0.08	348.28	6784.7
																			184-1146C-35X-4,2-4	1146C	35X	4	3	2	4	329.43	2.25	-0.09	348.33	6786.5
																			184-1146C-35X-4,7-9	1146C	35X	4	8	7	9	329.48	2.23	-0.1	348.38	6788.3
																			184-1146C-35X-4,12-14	1146C	35X	4	13	12	14	329.53	2.31	-0.11	348.43	6790.2
																			184-1146C-35X-4,17-19	1146C	35X	4	18	17	19	329.58	1.97	0.11	348.48	6792
																			184-1146C-35X-4,22-24	1146C	35X	4	23	22	24	329.63	2.16	0	348.53	6793.6
																			184-1146C-35X-4,27-29	1146C	35X	4	28	27	29	329.68	2.22	0.11	348.58	6795.2
																			184-1146C-35X-4,32-34	1146C	35X	4	33	32	34	329.73	2.4	0.11	348.63	6796.8
																			184-1146C-35X-4,37-39	1146C	35X	4	38	37	39	329.78	2.31	-0.02	348.68	6798.4
																			184-1146C-35X-4,42-44	1146C	35X	4	43	42	44	329.83	2.37	0.05	348.73	6800
																			184-1146C-35X-4,47-49	1146C	35X	4	48	47	49	329.88	2.46	-0.1	348.78	6801.7
																			184-1146C-35X-4,52-54	1146C	35X	4	53	52	54	329.93	2.44	0.08	348.83	6803.3
																			184-1146C-35X-4,57-59	1146C	35X	4	58	57	59	329.98	2.44	0.07	348.88	6804.9
																			184-1146C-35X-4,62-64	1146C	35X	4	63	62	64	330.03	2.39	0.02	348.93	6806.5
																			184-1146C-35X-4,67-69	1146C	35X	4	68	67	69	330.08	2.53	-0.32	348.98	6808.1
																			184-1146C-35X-4,72-74	1146C	35X	4	73	72	74	330.13	2.55	0.16	349.03	6809.7
																			184-1146C-35X-4,77-79	1146C	35X	4	78	77	79	330.18	2.62	0.09	349.08	6811.3
																			184-1146C-35X-4,82-84	1146C	35X	4	83	82	84	330.23	2.37	-0.08	349.13	6812.9
																			184-1146C-35X-4,87-89	1146C	35X	4	88	87	89	330.28	2.46	-0.25	349.18	6814.5
																			184-1146C-35X-4,92-94	1146C	35X	4	93	92	94	330.33	2.29	-0.32	349.23	6816.1
																			184-1146C-35X-4,97-99	1146C	35X	4	98	97	99	330.38	2.38	-0.26	349.28	6817.7
																			184-1146C-35X-4,102-104	1146C	35X	4	103	102	104	330.43	2.54	0.07	349.33	6819.4
																			184-1146C-35X-4,107-109	1146C	35X	4	108	107	109	330.48	2.51	0.16	349.38	6821
																			184-1146C-35X-4,112-114	1146C	35X	4	113	112	114	330.53	2.32	0.2	349.43	6822.6
																			184-1146C-35X-4,117-119	1146C	35X	4	118	117	119	330.58	2.4	0	349.48	6824.2
																			184-1146C-35X-4,122-124	1146C	35X	4	123	122	124	330.63	2.5	0.12	349.53	6825.8
																			184-1146C-35X-4,127-129	1146C	35X	4	128	127	129	330.68	2.4	-0.09	349.58	6827.4
																			184-1146C-35X-4,132-134	1146C	35X	4	133	132	134	330.73			349.63
																			184-1146C-35X-4,137-139	1146C	35X	4	138	137	139	330.78	2.36	0.13	349.68	6830.6
																			184-1146C-35X-4,142-144	1146C	35X	4	143	142	144	330.83			349.73
																			184-1146C-35X-4,147-149	1146C	35X	4	148	147	149	330.88	2.43	0.06	349.78	6833.8
																			184-1146C-35X-5,2-4	1146C	35X	5	3	2	4	330.93			349.83
																			184-1146C-35X-5,7-9	1146C	35X	5	8	7	9	330.98	2.4	0.09	349.88	6837.1
																			184-1146C-35X-5,12-14	1146C	35X	5	13	12	14	331.03	2.53	0.12	349.93	6838.7
																			184-1146C-35X-5,17-19	1146C	35X	5	18	17	19	331.08			349.98
																			184-1146C-35X-5,22-24	1146C	35X	5	23	22	24	331.13	2.29	-0.11	350.03	6841.9
																			184-1146C-35X-5,27-29	1146C	35X	5	28	27	29	331.18	2.37	-0.31	350.08	6843.5
																			184-1146C-35X-5,32-34	1146C	35X	5	33	32	34	331.23	2.43	-0.32	350.13	6845.1
																			184-1146C-35X-5,37-39	1146C	35X	5	38	37	39	331.28	2.42	-0.27	350.18	6846.7
																			184-1146C-35X-5,42-44	1146C	35X	5	43	42	44	331.33	2.65	-0.25	350.23	6848.3
																			184-1146C-35X-5,47-49	1146C	35X	5	48	47	49	331.38	2.5	-0.46	350.28	6849.9
																			184-1146C-35X-5,52-54	1146C	35X	5	53	52	54	331.43	2.61	-0.37	350.33	6851.5
																			184-1146A-36X-2,67-69	1146A	36X	2	68	67	69	330.58	2.5	-0.44	350.38	6853.1
																			184-1146A-36X-2,72-74	1146A	36X	2	73	72	74	330.63	2.64	-0.48	350.43	6854.7
																			184-1146A-36X-2,77-79	1146A	36X	2	78	77	79	330.68	2.66	-0.49	350.48	6856.4
																			184-1146A-36X-2,82-84	1146A	36X	2	83	82	84	330.73	2.65	-0.41	350.53	6858
																			184-1146A-36X-2,87-89	1146A	36X	2	88	87	89	330.78	2.61	-0.16	350.58	6859.6
																			184-1146A-36X-2,92-94	1146A	36X	2	93	92	94	330.83	2.56	0.03	350.63	6861.2
																			184-1146A-36X-2,97-99	1146A	36X	2	98	97	99	330.88	2.65	0.08	350.68	6862.8
																			184-1146A-36X-2,102-104	1146A	36X	2	103	102	104	330.93	2.65	0.11	350.73	6864.4
																			184-1146A-36X-2,107-109	1146A	36X	2	108	107	109	330.98	2.66	0.09	350.78	6866
																			184-1146A-36X-2,112-114	1146A	36X	2	113	112	114	331.03	2.57	0.12	350.83	6867.6
																			184-1146A-36X-2,117-119	1146A	36X	2	118	117	119	331.08	2.52	0.18	350.88	6869.2
																			184-1146A-36X-2,122-124	1146A	36X	2	123	122	124	331.13	2.55	0.19	350.93	6870.8
																			184-1146A-36X-2,127-129	1146A	36X	2	128	127	129	331.18	2.47	0.18	350.98	6872.4
																			184-1146A-36X-2,132-134	1146A	36X	2	133	132	134	331.23	2.5	0.13	351.03	6874.1
																			184-1146A-36X-2,137-139	1146A	36X	2	138	137	139	331.28	2.59	0.14	351.08	6875.7
																			184-1146A-36X-2,142-144	1146A	36X	2	143	142	144	331.33	2.48	0.09	351.13	6877.3
																			184-1146A-36X-2,147-149	1146A	36X	2	148	147	149	331.38	2.48	0.01	351.18	6878.9
																			184-1146A-36X-3,2-4	1146A	36X	3	3	2	4	331.43	2.5	0.02	351.23	6880.5
																			184-1146A-36X-3,7-9	1146A	36X	3	8	7	9	331.48	2.59	0	351.28	6882.1
																			184-1146A-36X-3,12-14	1146A	36X	3	13	12	14	331.53	2.6	0	351.33	6883.7
																			184-1146A-36X-3,17-19	1146A	36X	3	18	17	19	331.58	2.64	-0.04	351.38	6885.3
																			184-1146A-36X-3,22-24	1146A	36X	3	23	22	24	331.63	2.52	-0.01	351.43	6886.9
																			184-1146A-36X-3,27-29	1146A	36X	3	28	27	29	331.68	2.54	-0.05	351.48	6888.5
																			184-1146A-36X-3,32-34	1146A	36X	3	33	32	34	331.73	2.48	-0.08	351.53	6890.1
																			184-1146A-36X-3,37-39	1146A	36X	3	38	37	39	331.78	2.31	-0.24	351.58	6891.8
																			184-1146A-36X-3,42-44	1146A	36X	3	43	42	44	331.83	2.53	-0.05	351.63	6893.4
																			184-1146A-36X-3,47-49	1146A	36X	3	48	47	49	331.88	2.27	-0.18	351.68	6895
																			184-1146A-36X-3,52-54	1146A	36X	3	53	52	54	331.93	2.6	-0.09	351.73	6896.6
																			184-1146A-36X-3,57-59	1146A	36X	3	58	57	59	331.98	2.45	-0.11	351.78	6898.2
																			184-1146A-36X-3,62-64	1146A	36X	3	63	62	64	332.03	2.48	-0.03	351.83	6899.8
																			184-1146A-36X-3,67-69	1146A	36X	3	68	67	69	332.08	2.48	-0.02	351.88	6901.4
																			184-1146A-36X-3,72-74	1146A	36X	3	73	72	74	332.13	2.34	0.03	351.93	6903
																			184-1146A-36X-3,77-79	1146A	36X	3	78	77	79	332.18	2.57	-0.05	351.98	6904.6
																			184-1146A-36X-3,82-84	1146A	36X	3	83	82	84	332.23	2.6	0.05	352.03	6906.2
																			184-1146A-36X-3,87-89	1146A	36X	3	88	87	89	332.28	2.51	0.04	352.08	6907.8
																			184-1146A-36X-3,92-94	1146A	36X	3	93	92	94	332.33	2.51	0.04	352.13	6909.5
																			184-1146A-36X-3,97-99	1146A	36X	3	98	97	99	332.38	2.42	-0.05	352.18	6911.1
																			184-1146A-36X-3,102-104	1146A	36X	3	103	102	104	332.43	2.57	0.09	352.23	6912.7
																			184-1146A-36X-3,107-109	1146A	36X	3	108	107	109	332.48	2.46	-0.12	352.28	6914.3
																			184-1146A-36X-3,112-114	1146A	36X	3	113	112	114	332.53	2.39	-0.42	352.33	6915.9
																			184-1146A-36X-3,117-119	1146A	36X	3	118	117	119	332.58	2.44	-0.04	352.38	6917.5
																			184-1146A-36X-3,122-124	1146A	36X	3	123	122	124	332.63	2.45	-0.08	352.43	6919.1
																			184-1146A-36X-3,127-129	1146A	36X	3	128	127	129	332.68	2.5	-0.11	352.48	6920.7
																			184-1146A-36X-3,132-134	1146A	36X	3	133	132	134	332.73	2.55	-0.02	352.53	6922.3
																			184-1146A-36X-3,137-139	1146A	36X	3	138	137	139	332.78	2.6	-0.1	352.58	6923.9
																			184-1146A-36X-4,2-4	1146A	36X	4	3	2	4	332.93	2.62	-0.11	352.73	6928.8
																			184-1146A-36X-4,7-9	1146A	36X	4	8	7	9	332.98	2.56	-0.26	352.78	6930.4
																			184-1146A-36X-4,12-14	1146A	36X	4	13	12	14	333.03	2.49	-0.15	352.83	6932
																			184-1146A-36X-4,17-19	1146A	36X	4	18	17	19	333.08	2.5	-0.28	352.88	6933.6
																			184-1146A-36X-4,22-24	1146A	36X	4	23	22	24	333.13	2.53	-0.19	352.93	6935.2
																			184-1146A-36X-4,27-29	1146A	36X	4	28	27	29	333.18	2.52	-0.08	352.98	6936.8
																			184-1146A-36X-4,32-34	1146A	36X	4	33	32	34	333.23	2.51	-0.14	353.03	6938.4
																			184-1146A-36X-4,37-39	1146A	36X	4	38	37	39	333.28	2.57	-0.09	353.08	6940
																			184-1146A-36X-4,42-44	1146A	36X	4	43	42	44	333.33	2.44	-0.18	353.13	6941.6
																			184-1146A-36X-4,47-49	1146A	36X	4	48	47	49	333.38	2.51	-0.06	353.18	6943.2
																			184-1146A-36X-4,52-54	1146A	36X	4	53	52	54	333.43	2.52	-0.06	353.23	6944.8
																			184-1146A-36X-4,57-59	1146A	36X	4	58	57	59	333.48	2.46	0.01	353.28	6946.5
																			184-1146A-36X-4,62-64	1146A	36X	4	63	62	64	333.53	2.54	-0.01	353.33	6948.1
																			184-1146A-36X-4,67-69	1146A	36X	4	68	67	69	333.58	2.57	-0.1	353.38	6949.7
																			184-1146A-36X-4,72-74	1146A	36X	4	73	72	74	333.63	2.56	-0.11	353.43	6951.3
																			184-1146A-36X-4,77-79	1146A	36X	4	78	77	79	333.68	2.59	-0.09	353.48	6952.9
																			184-1146A-36X-4,82-84	1146A	36X	4	83	82	84	333.73	2.53	0.08	353.53	6954.5
																			184-1146A-36X-4,87-89	1146A	36X	4	88	87	89	333.78	2.38	0.02	353.58	6956.1
																			184-1146A-36X-4,92-94	1146A	36X	4	93	92	94	333.83	2.44	0.1	353.63	6957.7
																			184-1146A-36X-4,97-99	1146A	36X	4	98	97	99	333.88	2.39	0.02	353.68	6959.3
																			184-1146A-36X-4,102-104	1146A	36X	4	103	102	104	333.93	2.26	0	353.73	6960.9
																			184-1146A-36X-4,107-109	1146A	36X	4	108	107	109	333.98	2.3	-0.05	353.78	6962.5
																			184-1146A-36X-4,112-114	1146A	36X	4	113	112	114	334.03	2.32	-0.06	353.83	6964.2
																			184-1146A-36X-4,117-119	1146A	36X	4	118	117	119	334.08	2.34	-0.07	353.88	6965.8
																			184-1146A-36X-4,122-124	1146A	36X	4	123	122	124	334.13	2.33	0.05	353.93	6967.4
																			184-1146A-36X-4,127-129	1146A	36X	4	128	127	129	334.18	2.31	-0.07	353.98	6969
																			184-1146A-36X-4,132-134	1146A	36X	4	133	132	134	334.23	2.41	-0.16	354.03	6970.6
																			184-1146A-36X-4,137-139	1146A	36X	4	138	137	139	334.28	2.39	-0.14	354.08	6972.2
																			184-1146A-36X-4,142-144	1146A	36X	4	143	142	144	334.33	2.36	-0.24	354.13	6973.8
																			184-1146A-36X-4,147-149	1146A	36X	4	148	147	149	334.38	2.54	-0.35	354.18	6975.4
																			184-1146A-36X-5,2-4	1146A	36X	5	3	2	4	334.43	2.55	-0.26	354.23	6977
																			184-1146A-36X-5,7-9	1146A	36X	5	8	7	9	334.48	2.39	-0.41	354.28	6978.6
																			184-1146A-36X-5,12-14	1146A	36X	5	13	12	14	334.53	2.49	-0.32	354.33	6980.2
																			184-1146A-36X-5,17-19	1146A	36X	5	18	17	19	334.58	2.46	-0.3	354.38	6981.9
																			184-1146A-36X-5,22-24	1146A	36X	5	23	22	24	334.63	2.61	-0.26	354.43	6983.5
																			184-1146A-36X-5,27-29	1146A	36X	5	28	27	29	334.68	2.37	0.02	354.48	6985.1
																			184-1146A-36X-5,32-34	1146A	36X	5	33	32	34	334.73	2.46	0.09	354.53	6986.7
																			184-1146A-36X-5,37-39	1146A	36X	5	38	37	39	334.78	2.47	-0.06	354.58	6988.3
																			184-1146A-36X-5,42-44	1146A	36X	5	43	42	44	334.83	2.47	0.14	354.63	6989.9
																			184-1146A-36X-5,47-49	1146A	36X	5	48	47	49	334.88	2.47	0.21	354.68	6991.5
																			184-1146A-36X-5,52-54	1146A	36X	5	53	52	54	334.93	2.38	-0.02	354.73	6993.1
																			184-1146A-36X-5,57-59	1146A	36X	5	58	57	59	334.98	2.34	0.29	354.78	6994.7
																			184-1146A-36X-5,62-64	1146A	36X	5	63	62	64	335.03	2.4	0.34	354.83	6996.3
																			184-1146A-36X-5,67-69	1146A	36X	5	68	67	69	335.08	2.39	0.23	354.88	6997.9
																			184-1146A-36X-5,72-74	1146A	36X	5	73	72	74	335.13	2.51	0.28	354.93	6999.6
																			184-1146A-36X-5,77-79	1146A	36X	5	78	77	79	335.18	2.42	0.2	354.98	7001.2
																			184-1146A-36X-5,82-84	1146A	36X	5	83	82	84	335.23	2.43	0.28	355.03	7002.8
																			184-1146A-36X-5,87-89	1146A	36X	5	88	87	89	335.28	2.3	0.34	355.08	7004.4
																			184-1146A-36X-5,92-94	1146A	36X	5	93	92	94	335.33	2.35	0.27	355.13	7006
																			184-1146A-36X-5,97-99	1146A	36X	5	98	97	99	335.38	2.23	0.24	355.18	7007.6
																			184-1146A-36X-5,102-104	1146A	36X	5	103	102	104	335.43	2.31	0.14	355.23	7009.2
																			184-1146A-36X-5,107-109	1146A	36X	5	108	107	109	335.48	2.29	0.22	355.28	7010.8
																			184-1146A-36X-5,112-114	1146A	36X	5	113	112	114	335.53	2.29	0.2	355.33	7012.4
																			184-1146A-36X-5,117-119	1146A	36X	5	118	117	119	335.58	2.27	0.16	355.38	7014
																			184-1146A-36X-5,122-124	1146A	36X	5	123	122	124	335.63	2.46	0.16	355.43	7015.6
																			184-1146A-36X-5,127-129	1146A	36X	5	128	127	129	335.68	2.34	0.06	355.48	7017.3
																			184-1146A-36X-5,132-134	1146A	36X	5	133	132	134	335.73	2.4	0.03	355.53	7018.9
																			184-1146A-36X-5,137-139	1146A	36X	5	138	137	139	335.78	2.54	0.09	355.58	7020.5
																			184-1146A-36X-5,142-144	1146A	36X	5	143	142	144	335.83	2.46	0.05	355.63	7022.1
																			184-1146A-36X-5,147-149	1146A	36X	5	148	147	149	335.88	2.52	-0.06	355.68	7023.7
																			184-1146A-36X-6,2-4	1146A	36X	6	3	2	4	335.93	2.48	-0.19	355.73	7025.3
																			184-1146A-36X-6,7-9	1146A	36X	6	8	7	9	335.98	2.41	-0.34	355.78	7026.9
																			184-1146A-36X-6,12-14	1146A	36X	6	13	12	14	336.03	2.53	-0.43	355.83	7028.5
																			184-1146A-36X-6,18-20	1146A	36X	6	19	18	20	336.09	2.49	-0.24	355.89	7030.4
																			184-1146A-36X-6,23-25	1146A	36X	6	24	23	25	336.14	2.49	-0.16	355.94	7032.1
																			184-1146A-36X-6,28-30	1146A	36X	6	29	28	30	336.19	2.43	-0.2	355.99	7033.7
																			184-1146A-36X-6,33-35	1146A	36X	6	34	33	35	336.24	2.49	-0.12	356.04	7035.3
																			184-1146A-36X-6,38-40	1146A	36X	6	39	38	40	336.29	2.44	0.12	356.09	7036.9
																			184-1146A-36X-6,43-45	1146A	36X	6	44	43	45	336.34	2.38	0.17	356.14	7038.5
																			184-1146A-36X-6,48-50	1146A	36X	6	49	48	50	336.39	2.35	-0.07	356.19	7040.1
																			184-1146A-36X-6,53-55	1146A	36X	6	54	53	55	336.44	2.28	0.09	356.24	7041.7
																			184-1146A-36X-6,58-60	1146A	36X	6	59	58	60	336.49	2.2	0.07	356.29	7043.3
																			184-1146A-36X-6,63-65	1146A	36X	6	64	63	65	336.54	2.14	-0.15	356.34	7044.9
																			184-1146A-36X-6,68-70	1146A	36X	6	69	68	70	336.59	2.25	0.09	356.39	7046.5
																			184-1146A-36X-6,73-75	1146A	36X	6	74	73	75	336.64	2.23	0.2	356.44	7048.1
																			184-1146A-36X-6,78-80	1146A	36X	6	79	78	80	336.69	2.3	0.34	356.49	7049.8
																			184-1146A-36X-6,83-85	1146A	36X	6	84	83	85	336.74	2.34	0.25	356.54	7051.4
																			184-1146A-36X-6,88-90	1146A	36X	6	89	88	90	336.79	2.48	0.21	356.59	7053
																			184-1146A-36X-6,93-95	1146A	36X	6	94	93	95	336.84	2.44	0.18	356.64	7054.6
																			184-1146A-36X-6,98-100	1146A	36X	6	99	98	100	336.89	2.46	-0.05	356.69	7056.2
																			184-1146A-36X-6,103-105	1146A	36X	6	104	103	105	336.94	2.41	0.19	356.74	7057.8
																			184-1146A-36X-6,108-110	1146A	36X	6	109	108	110	336.99	2.25	0.16	356.79	7059.4
																			184-1146A-36X-6,113-115	1146A	36X	6	114	113	115	337.04	2.38	0.2	356.84	7061
																			184-1146A-36X-6,118-120	1146A	36X	6	119	118	120	337.09	2.27	0.1	356.89	7062.6
																			184-1146A-36X-6,123-125	1146A	36X	6	124	123	125	337.14	2.21	0.05	356.94	7064.2
																			184-1146A-36X-6,128-130	1146A	36X	6	129	128	130	337.19	2.4	-0.05	356.99	7065.8
																			184-1146C-36X-3,7-9	1146C	36X	3	8	7	9	337.68	2.42	0.01	357.03	7067.1
																			184-1146C-36X-3,12-14	1146C	36X	3	13	12	14	337.73	2.4	0.13	357.08	7068.7
																			184-1146C-36X-3,17-19	1146C	36X	3	18	17	19	337.78	2.35	0.11	357.13	7070.3
																			184-1146C-36X-3,22-24	1146C	36X	3	23	22	24	337.83	2.33	0.22	357.18	7072
																			184-1146C-36X-3,27-29	1146C	36X	3	28	27	29	337.88	2.37	-0.03	357.23	7073.6
																			184-1146C-36X-3,32-34	1146C	36X	3	33	32	34	337.93	2.27	0.25	357.28	7075.2
																			184-1146C-36X-3,37-39	1146C	36X	3	38	37	39	337.98	2.28	0.15	357.33	7076.8
																			184-1146C-36X-3,42-44	1146C	36X	3	43	42	44	338.03	2.19	0.19	357.38	7078.4
																			184-1146C-36X-3,47-49	1146C	36X	3	48	47	49	338.08	2.16	0.16	357.43	7080
																			184-1146C-36X-3,52-54	1146C	36X	3	53	52	54	338.13	2.17	0.2	357.48	7081.7
																			184-1146C-36X-3,57-59	1146C	36X	3	58	57	59	338.18	2.36	0.38	357.53	7083.3
																			184-1146C-36X-3,62-64	1146C	36X	3	63	62	64	338.23	2.33	0.39	357.58	7085
																			184-1146C-36X-3,67-69	1146C	36X	3	68	67	69	338.28	2.23	0.41	357.63	7086.6
																			184-1146C-36X-3,72-74	1146C	36X	3	73	72	74	338.33	2.28	0.41	357.68	7088.3
																			184-1146C-36X-3,77-79	1146C	36X	3	78	77	79	338.38	2.36	0.42	357.73	7089.9
																			184-1146C-36X-3,82-84	1146C	36X	3	83	82	84	338.43	2.52	0.37	357.78	7091.6
																			184-1146C-36X-3,87-89	1146C	36X	3	88	87	89	338.48	2.45	0.27	357.83	7093.3
																			184-1146C-36X-3,92-94	1146C	36X	3	93	92	94	338.53	2.51	0.39	357.88	7094.9
																			184-1146C-36X-3,97-99	1146C	36X	3	98	97	99	338.58	2.5	0.39	357.93	7096.6
																			184-1146C-36X-3,102-104	1146C	36X	3	103	102	104	338.63	2.64	0.42	357.98	7098.2
																			184-1146C-36X-3,107-109	1146C	36X	3	108	107	109	338.68	2.55	0.35	358.03	7099.9
																			184-1146C-36X-3,112-114	1146C	36X	3	113	112	114	338.73	2.56	0.3	358.08	7101.5
																			184-1146C-36X-3,117-119	1146C	36X	3	118	117	119	338.78	2.48	0.23	358.13	7103.2
																			184-1146C-36X-3,122-124	1146C	36X	3	123	122	124	338.83	2.54	0.42	358.18	7104.9
																			184-1146C-36X-3,127-129	1146C	36X	3	128	127	129	338.88	2.45	0.42	358.23	7106.5
																			184-1146C-36X-3,132-134	1146C	36X	3	133	132	134	338.93	2.5	0.4	358.28	7108.2
																			184-1146C-36X-3,137-139	1146C	36X	3	138	137	139	338.98	2.6	0.33	358.33	7109.8
																			184-1146C-36X-3,142-144	1146C	36X	3	143	142	144	339.03	2.5	0.2	358.38	7111.5
																			184-1146C-36X-3,147-149	1146C	36X	3	148	147	149	339.08	2.6	0.44	358.43	7113.1
																			184-1146C-36X-4,2-4	1146C	36X	4	3	2	4	339.13	2.54	0.39	358.48	7114.8
																			184-1146C-36X-4,7-9	1146C	36X	4	8	7	9	339.18	2.54	0.46	358.53	7116.5
																			184-1146C-36X-4,12-14	1146C	36X	4	13	12	14	339.23	2.55	0.42	358.58	7118.1
																			184-1146C-36X-4,17-19	1146C	36X	4	18	17	19	339.28	2.59	0.45	358.63	7119.8
																			184-1146C-36X-4,22-24	1146C	36X	4	23	22	24	339.33	2.53	0.47	358.68	7121.4
																			184-1146C-36X-4,27-29	1146C	36X	4	28	27	29	339.38	2.49	0.54	358.73	7123.1
																			184-1146C-36X-4,32-34	1146C	36X	4	33	32	34	339.43	2.45	0.51	358.78	7124.7
																			184-1146C-36X-4,37-39	1146C	36X	4	38	37	39	339.48	2.53	0.53	358.83	7126.4
																			184-1146C-36X-4,42-44	1146C	36X	4	43	42	44	339.53	2.48	0.5	358.88	7128.1
																			184-1146C-36X-4,47-49	1146C	36X	4	48	47	49	339.58	2.4	0.4	358.93	7129.7
																			184-1146C-36X-4,52-54	1146C	36X	4	53	52	54	339.63	2.16	0.33	358.98	7131.4
																			184-1146C-36X-4,57-59	1146C	36X	4	58	57	59	339.68	2.31	0.42	359.03	7133
																			184-1146C-36X-4,62-64	1146C	36X	4	63	62	64	339.73	2.37	0.42	359.08	7134.7
																			184-1146C-36X-4,67-69	1146C	36X	4	68	67	69	339.78	2.38	0.35	359.13	7136.3
																			184-1146C-36X-4,72-74	1146C	36X	4	73	72	74	339.83	2.27	0.29	359.18	7138
																			184-1146C-36X-4,77-79	1146C	36X	4	78	77	79	339.88	2.42	0.28	359.23	7139.7
																			184-1146C-36X-4,82-84	1146C	36X	4	83	82	84	339.93	2.46	0.15	359.28	7141.3
																			184-1146C-36X-4,87-89	1146C	36X	4	88	87	89	339.98	2.56	0.18	359.33	7143
																			184-1146C-36X-4,92-94	1146C	36X	4	93	92	94	340.03	2.51	0.19	359.38	7144.6
																			184-1146C-36X-4,97-99	1146C	36X	4	98	97	99	340.08	2.64	0.08	359.43	7146.3
																			184-1146C-36X-4,102-104	1146C	36X	4	103	102	104	340.13	2.57	0.13	359.48	7148
																			184-1146C-36X-4,107-109	1146C	36X	4	108	107	109	340.18	2.44	0.03	359.53	7149.6
																			184-1146C-36X-4,112-114	1146C	36X	4	113	112	114	340.23	2.54	0.15	359.58	7151.3
																			184-1146C-36X-4,117-119	1146C	36X	4	118	117	119	340.28	2.46	0.37	359.63	7152.9
																			184-1146C-36X-4,122-124	1146C	36X	4	123	122	124	340.33	2.07	0.19	359.68	7154.6
																			184-1146C-36X-4,127-129	1146C	36X	4	128	127	129	340.38	2.39	0.52	359.73	7156.2
																			184-1146C-36X-4,132-134	1146C	36X	4	133	132	134	340.43	2.32	0.45	359.78	7157.9
																			184-1146C-36X-4,137-139	1146C	36X	4	138	137	139	340.48	2.13	0.5	359.83	7159.6
																			184-1146C-36X-4,142-144	1146C	36X	4	143	142	144	340.53	2.28	0.52	359.88	7161.2
																			184-1146C-36X-4,147-149	1146C	36X	4	148	147	149	340.58	2.17	0.5	359.93	7162.9
																			184-1146C-36X-5,2-4	1146C	36X	5	3	2	4	340.63	2.18	0.66	359.98	7164.5
																			184-1146C-36X-5,7-9	1146C	36X	5	8	7	9	340.68	2.21	0.62	360.03	7166.2
																			184-1146C-36X-5,12-14	1146C	36X	5	13	12	14	340.73	2.35	0.58	360.08	7167.8
																			184-1146C-36X-5,17-19	1146C	36X	5	18	17	19	340.78	2.21	0.55	360.13	7169.5
																			184-1146C-36X-5,22-24	1146C	36X	5	23	22	24	340.83	2.38	0.59	360.18	7171.2
																			184-1146C-36X-5,27-29	1146C	36X	5	28	27	29	340.88	2.18	0.51	360.23	7172.8
																			184-1146C-36X-5,32-34	1146C	36X	5	33	32	34	340.93	2.18	0.52	360.28	7174.5
																			184-1146C-36X-5,37-39	1146C	36X	5	38	37	39	340.98	2.24	0.49	360.33	7176.1
																			184-1146C-36X-5,42-44	1146C	36X	5	43	42	44	341.03	2.24	0.42	360.38	7177.8
																			184-1146C-36X-5,47-49	1146C	36X	5	48	47	49	341.08	2.08	0.35	360.43	7179.4
																			184-1146C-36X-5,52-54	1146C	36X	5	53	52	54	341.13	2.38	0.21	360.48	7181.1
																			184-1146C-36X-5,57-59	1146C	36X	5	58	57	59	341.18	2.26	0.22	360.53	7182.8
																			184-1146C-36X-5,62-64	1146C	36X	5	63	62	64	341.23	2.29	0.25	360.58	7184.4
																			184-1146C-36X-5,67-69	1146C	36X	5	68	67	69	341.28	2.27	0.23	360.63	7186.1
																			184-1146C-36X-5,72-74	1146C	36X	5	73	72	74	341.33	2.44	0.07	360.68	7187.7
																			184-1146C-36X-5,77-79	1146C	36X	5	78	77	79	341.38	2.55	0.13	360.73	7189.4
																			184-1146C-36X-5,82-84	1146C	36X	5	83	82	84	341.43	2.61	0.13	360.78	7191
																			184-1146C-36X-5,87-89	1146C	36X	5	88	87	89	341.48	2.49	-0.05	360.83	7192.7
																			184-1146C-36X-5,92-94	1146C	36X	5	93	92	94	341.53	2.56	0.11	360.88	7194.4
																			184-1146C-36X-5,97-99	1146C	36X	5	98	97	99	341.58	2.54	0.23	360.93	7196
																			184-1146C-36X-5,102-104	1146C	36X	5	103	102	104	341.63	2.55	0.35	360.98	7197.7
																			184-1146C-36X-5,107-109	1146C	36X	5	108	107	109	341.68	2.37	0.47	361.03	7199.3
																			184-1146C-36X-5,112-114	1146C	36X	5	113	112	114	341.73	2.32	0.49	361.08	7201
																			184-1146C-36X-5,117-119	1146C	36X	5	118	117	119	341.78	2.25	0.49	361.13	7202.6
																			184-1146C-36X-5,122-124	1146C	36X	5	123	122	124	341.83			361.18
																			184-1146C-36X-5,127-129	1146C	36X	5	128	127	129	341.88	2.14	0.55	361.23	7206
																			184-1146C-36X-5,132-134	1146C	36X	5	133	132	134	341.93	2.08	0.55	361.28	7207.6
																			184-1146C-36X-5,137-139	1146C	36X	5	138	137	139	341.98	2.19	0.46	361.33	7209.3
																			184-1146C-36X-5,142-144	1146C	36X	5	143	142	144	342.03	2.23	0.61	361.38	7210.9
																			184-1146C-36X-5,147-149	1146C	36X	5	148	147	149	342.08			361.43
																			184-1146C-36X-6,2-4	1146C	36X	6	3	2	4	342.13			361.48
																			184-1146C-36X-6,7-9	1146C	36X	6	8	7	9	342.18	2.23	0.54	361.53	7215.9
																			184-1146C-36X-6,12-14	1146C	36X	6	13	12	14	342.23	2.27	0.56	361.58	7217.6
																			184-1146C-36X-6,17-19	1146C	36X	6	18	17	19	342.28	2.59	0.5	361.63	7219.2
																			184-1146C-36X-6,22-24	1146C	36X	6	23	22	24	342.33	2.54	0.51	361.68	7220.9
																			184-1146A-37X-3,17-19	1146A	37X	3	18	17	19	341.28	2.21	0.52	361.73	7222.5
																			184-1146A-37X-3,22-24	1146A	37X	3	23	22	24	341.33	2.29	0.62	361.78	7224.2
																			184-1146A-37X-3,27-29	1146A	37X	3	28	27	29	341.38	2.27	0.45	361.83	7225.8
																			184-1146A-37X-3,32-34	1146A	37X	3	33	32	34	341.43	2.33	0.57	361.88	7227.5
																			184-1146A-37X-3,37-39	1146A	37X	3	38	37	39	341.48	2.26	0.37	361.93	7229.2
																			184-1146A-37X-3,42-44	1146A	37X	3	43	42	44	341.53	2.38	0.56	361.98	7230.8
																			184-1146A-37X-3,47-49	1146A	37X	3	48	47	49	341.58	2.4	0.56	362.03	7232.5
																			184-1146A-37X-3,52-54	1146A	37X	3	53	52	54	341.63	2.37	0.5	362.08	7234.1
																			184-1146A-37X-3,57-59	1146A	37X	3	58	57	59	341.68	2.4	0.37	362.13	7235.8
																			184-1146A-37X-3,62-64	1146A	37X	3	63	62	64	341.73	2.45	0.52	362.18	7237.4
																			184-1146A-37X-3,67-69	1146A	37X	3	68	67	69	341.78	2.43	0.22	362.23	7239.1
																			184-1146A-37X-3,72-74	1146A	37X	3	73	72	74	341.83	2.52	0.51	362.28	7240.8
																			184-1146A-37X-3,77-79	1146A	37X	3	78	77	79	341.88	2.32	0.52	362.33	7242.4
																			184-1146A-37X-3,82-84	1146A	37X	3	83	82	84	341.93	2.42	0.45	362.38	7244.1
																			184-1146A-37X-3,87-89	1146A	37X	3	88	87	89	341.98	2.33	0.47	362.43	7245.7
																			184-1146A-37X-3,92-94	1146A	37X	3	93	92	94	342.03	2.42	0.44	362.48	7247.4
																			184-1146A-37X-3,97-99	1146A	37X	3	98	97	99	342.08	2.22	0.49	362.53	7249
																			184-1146A-37X-3,102-104	1146A	37X	3	103	102	104	342.13	2.29	0.55	362.58	7250.7
																			184-1146A-37X-3,107-109	1146A	37X	3	108	107	109	342.18	2.38	0.39	362.63	7252.4
																			184-1146A-37X-3,112-114	1146A	37X	3	113	112	114	342.23	2.27	0.51	362.68	7254
																			184-1146A-37X-3,117-119	1146A	37X	3	118	117	119	342.28	2.28	0.55	362.73	7255.7
																			184-1146A-37X-3,122-124	1146A	37X	3	123	122	124	342.33	2.09	0.49	362.78	7257.3
																			184-1146A-37X-3,127-129	1146A	37X	3	128	127	129	342.38	2.29	0.63	362.83	7259
																			184-1146A-37X-3,132-134	1146A	37X	3	133	132	134	342.43	2.16	0.45	362.88	7260.6
																			184-1146A-37X-3,137-139	1146A	37X	3	138	137	139	342.48	2.17	0.51	362.93	7262.3
																			184-1146A-37X-3,142-144	1146A	37X	3	143	142	144	342.53	2.2	0.56	362.98	7264
																			184-1146A-37X-3,147-149	1146A	37X	3	148	147	149	342.58	2.11	0.38	363.03	7265.6
																			184-1146A-37X-4,2-4	1146A	37X	4	3	2	4	342.63	2.19	0.52	363.08	7267.3
																			184-1146A-37X-4,7-9	1146A	37X	4	8	7	9	342.68	2.09	0.4	363.13	7268.9
																			184-1146A-37X-4,12-14	1146A	37X	4	13	12	14	342.73	2.12	0.59	363.18	7270.6
																			184-1146A-37X-4,17-19	1146A	37X	4	18	17	19	342.78	2.24	0.38	363.23	7272.3
																			184-1146A-37X-4,22-24	1146A	37X	4	23	22	24	342.83	2.08	0.52	363.28	7273.9
																			184-1146A-37X-4,27-29	1146A	37X	4	28	27	29	342.88	2.32	0.54	363.33	7275.6
																			184-1146A-37X-4,32-34	1146A	37X	4	33	32	34	342.93	2.38	0.57	363.38	7277.2
																			184-1146A-37X-4,37-39	1146A	37X	4	38	37	39	342.98	2.28	0.47	363.43	7278.9
																			184-1146A-37X-4,42-44	1146A	37X	4	43	42	44	343.03	2.22	0.5	363.48	7280.5
																			184-1146A-37X-4,47-49	1146A	37X	4	48	47	49	343.08	2.23	0.27	363.53	7282.2
																			184-1146A-37X-4,52-54	1146A	37X	4	53	52	54	343.13	2.29	0.46	363.58	7283.9
																			184-1146A-37X-4,57-59	1146A	37X	4	58	57	59	343.18	2.35	0.25	363.63	7285.5
																			184-1146A-37X-4,62-64	1146A	37X	4	63	62	64	343.23	2.41	0.54	363.68	7287.2
																			184-1146A-37X-4,67-69	1146A	37X	4	68	67	69	343.28	2.31	0.47	363.73	7288.8
																			184-1146A-37X-4,72-74	1146A	37X	4	73	72	74	343.33	2.33	0.53	363.78	7290.5
																			184-1146A-37X-4,77-79	1146A	37X	4	78	77	79	343.38	2.37	0.55	363.83	7292.1
																			184-1146A-37X-4,82-84	1146A	37X	4	83	82	84	343.43	2.55	0.55	363.88	7293.8
																			184-1146A-37X-4,87-89	1146A	37X	4	88	87	89	343.48	2.35	0.66	363.93	7295.5
																			184-1146A-37X-4,92-94	1146A	37X	4	93	92	94	343.53	2.23	0.69	363.98	7297.1
																			184-1146A-37X-4,97-99	1146A	37X	4	98	97	99	343.58	2.33	0.64	364.03	7298.8
																			184-1146A-37X-4,102-104	1146A	37X	4	103	102	104	343.63	2.36	0.69	364.08	7300.4
																			184-1146A-37X-4,107-109	1146A	37X	4	108	107	109	343.68	2.18	0.54	364.13	7302.1
																			184-1146A-37X-4,112-114	1146A	37X	4	113	112	114	343.73	2.12	0.55	364.18	7303.7
																			184-1146A-37X-4,117-119	1146A	37X	4	118	117	119	343.78	2.27	0.71	364.23	7305.4
																			184-1146A-37X-4,122-124	1146A	37X	4	123	122	124	343.83	2.27	0.7	364.28	7307.1
																			184-1146A-37X-4,127-129	1146A	37X	4	128	127	129	343.88	2.26	0.62	364.33	7308.7
																			184-1146A-37X-4,132-134	1146A	37X	4	133	132	134	343.93	2.18	0.68	364.38	7310.4
																			184-1146A-37X-4,137-139	1146A	37X	4	138	137	139	343.98	2.24	0.58	364.43	7312
																			184-1146A-37X-4,142-144	1146A	37X	4	143	142	144	344.03	2.28	0.56	364.48	7313.7
																			184-1146A-37X-4,147-149	1146A	37X	4	148	147	149	344.08	2.18	0.63	364.53	7315.3
																			184-1146A-37X-5,2-4	1146A	37X	5	3	2	4	344.13	2.25	0.64	364.58	7317
																			184-1146A-37X-5,7-9	1146A	37X	5	8	7	9	344.18	1.98	0.43	364.63	7318.7
																			184-1146A-37X-5,12-14	1146A	37X	5	13	12	14	344.23	2.3	0.68	364.68	7320.3
																			184-1146A-37X-5,17-19	1146A	37X	5	18	17	19	344.28	2.28	0.68	364.73	7322
																			184-1146A-37X-5,22-24	1146A	37X	5	23	22	24	344.33	2.36	0.64	364.78	7323.6
																			184-1146A-37X-5,27-29	1146A	37X	5	28	27	29	344.38	2.28	0.61	364.83	7325.3
																			184-1146A-37X-5,32-34	1146A	37X	5	33	32	34	344.43	2.42	0.55	364.88	7326.9
																			184-1146A-37X-5,37-39	1146A	37X	5	38	37	39	344.48	2.39	0.56	364.93	7328.6
																			184-1146A-37X-5,42-44	1146A	37X	5	43	42	44	344.53	2.48	0.53	364.98	7330.3
																			184-1146A-37X-5,47-49	1146A	37X	5	48	47	49	344.58	2.45	0.58	365.03	7331.9
																			184-1146A-37X-5,52-54	1146A	37X	5	53	52	54	344.63	2.44	0.53	365.08	7333.6
																			184-1146A-37X-5,57-59	1146A	37X	5	58	57	59	344.68	2.33	0.46	365.13	7335.2
																			184-1146A-37X-5,62-64	1146A	37X	5	63	62	64	344.73	2.58	0.46	365.18	7336.9
																			184-1146A-37X-5,67-69	1146A	37X	5	68	67	69	344.78	2.27	0.44	365.23	7338.5
																			184-1146A-37X-5,72-74	1146A	37X	5	73	72	74	344.83	2.41	0.58	365.28	7340.2
																			184-1146A-37X-5,77-79	1146A	37X	5	78	77	79	344.88	2.34	0.63	365.33	7341.9
																			184-1146A-37X-5,82-84	1146A	37X	5	83	82	84	344.93	2.4	0.53	365.38	7343.5
																			184-1146A-37X-5,87-89	1146A	37X	5	88	87	89	344.98	2.39	0.56	365.43	7345.2
																			184-1146A-37X-5,92-94	1146A	37X	5	93	92	94	345.03	2.31	0.62	365.48	7346.8
																			184-1146A-37X-5,97-99	1146A	37X	5	98	97	99	345.08	2.19	0.66	365.53	7348.5
																			184-1146A-37X-5,102-104	1146A	37X	5	103	102	104	345.13	2.27	0.64	365.58	7350.1
																			184-1146A-37X-5,107-109	1146A	37X	5	108	107	109	345.18	2.14	0.63	365.63	7351.8
																			184-1146A-37X-5,112-114	1146A	37X	5	113	112	114	345.23	2.17	0.52	365.68	7353.5
																			184-1146A-37X-5,117-119	1146A	37X	5	118	117	119	345.28	2.16	0.65	365.73	7355.1
																			184-1146A-37X-5,122-124	1146A	37X	5	123	122	124	345.33	2.15	0.63	365.78	7356.8
																			184-1146A-37X-5,127-129	1146A	37X	5	128	127	129	345.38	2.23	0.53	365.83	7358.4
																			184-1146A-37X-5,132-134	1146A	37X	5	133	132	134	345.43	2.15	0.55	365.88	7360.1
																			184-1146A-37X-5,137-139	1146A	37X	5	138	137	139	345.48	2.31	0.67	365.93	7361.7
																			184-1146A-37X-5,142-144	1146A	37X	5	143	142	144	345.53	2.35	0.53	365.98	7363.4
																			184-1146A-37X-5,147-149	1146A	37X	5	148	147	149	345.58	2.33	0.56	366.03	7365.1
																			184-1146A-37X-6,2-4	1146A	37X	6	3	2	4	345.63	2.3	0.56	366.08	7366.7
																			184-1146A-37X-6,7-9	1146A	37X	6	8	7	9	345.68	2.45	0.54	366.13	7368.4
																			184-1146A-37X-6,12-14	1146A	37X	6	13	12	14	345.73	2.5	0.5	366.18	7370
																			184-1146A-37X-6,17-19	1146A	37X	6	18	17	19	345.78	2.37	0.65	366.23	7371.7
																			184-1146A-37X-6,22-24	1146A	37X	6	23	22	24	345.83	2.36	0.49	366.28	7373.3
																			184-1146A-37X-6,27-29	1146A	37X	6	28	27	29	345.88	2.33	0.54	366.33	7375
																			184-1146A-37X-6,32-34	1146A	37X	6	33	32	34	345.93	2.38	0.6	366.38	7376.7
																			184-1146A-37X-6,37-39	1146A	37X	6	38	37	39	345.98	2.41	0.48	366.43	7378.3
																			184-1146A-37X-6,42-44	1146A	37X	6	43	42	44	346.03	2.44	0.64	366.48	7380
																			184-1146A-37X-6,47-49	1146A	37X	6	48	47	49	346.08	2.54	0.49	366.53	7381.6
																			184-1146A-37X-6,52-54	1146A	37X	6	53	52	54	346.13	2.48	0.54	366.58	7383.3
																			184-1146A-37X-6,57-59	1146A	37X	6	58	57	59	346.18	2.37	0.44	366.63	7385
																			184-1146A-37X-6,62-64	1146A	37X	6	63	62	64	346.23	2.38	0.51	366.68	7386.6
																			184-1146A-37X-6,67-69	1146A	37X	6	68	67	69	346.28	2.27	0.64	366.73	7388.3
																			184-1146A-37X-6,72-74	1146A	37X	6	73	72	74	346.33	2.44	0.59	366.78	7389.9
																			184-1146C-37X-2,32-34	1146C	37X	2	33	32	34	346.03	2.47	0.55	366.83	7391.6
																			184-1146C-37X-2,37-39	1146C	37X	2	38	37	39	346.08	2.24	0.59	366.88	7393.2
																			184-1146C-37X-2,42-44	1146C	37X	2	43	42	44	346.13	2.27	0.49	366.93	7394.9
																			184-1146C-37X-2,47-49	1146C	37X	2	48	47	49	346.18	2.22	0.5	366.98	7396.6
																			184-1146C-37X-2,52-54	1146C	37X	2	53	52	54	346.23	2.22	0.67	367.03	7398.2
																			184-1146C-37X-2,57-59	1146C	37X	2	58	57	59	346.28	2.19	0.53	367.08	7399.9
																			184-1146C-37X-2,62-64	1146C	37X	2	63	62	64	346.33	1.85	0.56	367.13	7401.5
																			184-1146C-37X-2,67-69	1146C	37X	2	68	67	69	346.38	1.95	0.59	367.18	7403.2
																			184-1146C-37X-2,72-74	1146C	37X	2	73	72	74	346.43	2.12	0.47	367.23	7404.8
																			184-1146C-37X-2,77-79	1146C	37X	2	78	77	79	346.48	1.93	0.5	367.28	7406.5
																			184-1146C-37X-2,82-84	1146C	37X	2	83	82	84	346.53	2.25	0.42	367.33	7408.2
																			184-1146C-37X-2,87-89	1146C	37X	2	88	87	89	346.58	2.33	0.69	367.38	7409.8
																			184-1146C-37X-2,92-94	1146C	37X	2	93	92	94	346.63	2.32	0.64	367.43	7411.5
																			184-1146C-37X-2,97-99	1146C	37X	2	98	97	99	346.68	2.45	0.57	367.48	7413.1
																			184-1146C-37X-2,102-104	1146C	37X	2	103	102	104	346.73	2.29	0.6	367.53	7414.8
																			184-1146C-37X-2,107-109	1146C	37X	2	108	107	109	346.78	2.25	0.54	367.58	7416.4
																			184-1146C-37X-2,112-114	1146C	37X	2	113	112	114	346.83	2.45	0.42	367.63	7418.1
																			184-1146C-37X-2,117-119	1146C	37X	2	118	117	119	346.88	2.47	0.34	367.68	7419.8
																			184-1146C-37X-2,122-124	1146C	37X	2	123	122	124	346.93			367.73
																			184-1146C-37X-2,127-129	1146C	37X	2	128	127	129	346.98	2.67	0.43	367.78	7423.1
																			184-1146C-37X-2,132-134	1146C	37X	2	133	132	134	347.03	2.45	0.63	367.83	7424.7
																			184-1146C-37X-2,137-139	1146C	37X	2	138	137	139	347.08	2.38	0.53	367.88	7426.4
																			184-1146C-37X-2,142-144	1146C	37X	2	143	142	144	347.13	2.44	0.57	367.93	7428
																			184-1146C-37X-2,147-149	1146C	37X	2	148	147	149	347.18	2.53	0.68	367.98	7429.7
																			184-1146C-37X-3,2-4	1146C	37X	3	3	2	4	347.23	2.46	0.67	368.03	7431.4
																			184-1146C-37X-3,7-9	1146C	37X	3	8	7	9	347.28	2.17	0.69	368.08	7433
																			184-1146C-37X-3,12-14	1146C	37X	3	13	12	14	347.33	2.36	0.59	368.13	7434.7
																			184-1146C-37X-3,17-19	1146C	37X	3	18	17	19	347.38	2.31	0.62	368.18	7436.3
																			184-1146C-37X-3,22-24	1146C	37X	3	23	22	24	347.43	2.11	0.74	368.23	7438
																			184-1146C-37X-3,27-29	1146C	37X	3	28	27	29	347.48	2.08	0.79	368.28	7439.6
																			184-1146C-37X-3,32-34	1146C	37X	3	33	32	34	347.53	2.03	0.66	368.33	7441.3
																			184-1146C-37X-3,37-39	1146C	37X	3	38	37	39	347.58	2.18	0.74	368.38	7442.7
																			184-1146C-37X-3,42-44	1146C	37X	3	43	42	44	347.63	2.27	0.8	368.43	7444.1
																			184-1146C-37X-3,47-49	1146C	37X	3	48	47	49	347.68	2.21	0.65	368.48	7445.5
																			184-1146C-37X-3,52-54	1146C	37X	3	53	52	54	347.73	1.97	0.8	368.53	7446.9
																			184-1146C-37X-3,57-59	1146C	37X	3	58	57	59	347.78	2.28	0.63	368.58	7448.3
																			184-1146C-37X-3,62-64	1146C	37X	3	63	62	64	347.83	2.22	0.7	368.63	7449.7
																			184-1146C-37X-3,72-74	1146C	37X	3	73	72	74	347.93	2.19	0.63	368.73	7452.5
																			184-1146C-37X-3,77-79	1146C	37X	3	78	77	79	347.98	2.14	0.6	368.78	7453.9
																			184-1146C-37X-3,82-84	1146C	37X	3	83	82	84	348.03	2.35	0.43	368.83	7455.3
																			184-1146C-37X-3,87-89	1146C	37X	3	88	87	89	348.08	2.25	0.47	368.88	7456.7
																			184-1146C-37X-3,92-94	1146C	37X	3	93	92	94	348.13	2.27	0.53	368.93	7458.1
																			184-1146C-37X-3,97-99	1146C	37X	3	98	97	99	348.18	2.36	0.53	368.98	7459.5
																			184-1146C-37X-3,102-104	1146C	37X	3	103	102	104	348.23	2.51	0.49	369.03	7460.9
																			184-1146C-37X-3,107-109	1146C	37X	3	108	107	109	348.28	2.44	0.47	369.08	7462.2
																			184-1146C-37X-3,112-114	1146C	37X	3	113	112	114	348.33	2.6	0.43	369.13	7463.6
																			184-1146C-37X-3,117-119	1146C	37X	3	118	117	119	348.38	2.34	0.53	369.18	7465
																			184-1146C-37X-3,122-124	1146C	37X	3	123	122	124	348.43	2.36	0.42	369.23	7466.4
																			184-1146C-37X-3,127-129	1146C	37X	3	128	127	129	348.48	2.4	0.46	369.28	7467.8
																			184-1146C-37X-3,132-134	1146C	37X	3	133	132	134	348.53	2.3	0.32	369.33	7469.2
																			184-1146C-37X-3,137-139	1146C	37X	3	138	137	139	348.58	2.05	0.49	369.38	7470.6
																			184-1146C-37X-3,142-144	1146C	37X	3	143	142	144	348.63	2.49	0.45	369.43	7472
																			184-1146C-37X-3,147-149	1146C	37X	3	148	147	149	348.68	2.22	0.6	369.48	7473.4
																			184-1146C-37X-4,2-4	1146C	37X	4	3	2	4	348.73	2.45	0.61	369.53	7474.8
																			184-1146C-37X-4,7-9	1146C	37X	4	8	7	9	348.78	2.31	0.54	369.58	7476.2
																			184-1146C-37X-4,12-14	1146C	37X	4	13	12	14	348.83	2.25	0.56	369.63	7477.6
																			184-1146C-37X-4,17-19	1146C	37X	4	18	17	19	348.88	2.16	0.61	369.68	7479
																			184-1146C-37X-4,22-24	1146C	37X	4	23	22	24	348.93	2.2	0.62	369.73	7480.4
																			184-1146C-37X-4,27-29	1146C	37X	4	28	27	29	348.98	2.08	0.72	369.78	7481.8
																			184-1146C-37X-4,32-34	1146C	37X	4	33	32	34	349.03	2.29	0.7	369.83	7483.2
																			184-1146C-37X-4,37-39	1146C	37X	4	38	37	39	349.08	2.26	0.61	369.88	7484.6
																			184-1146C-37X-4,42-44	1146C	37X	4	43	42	44	349.13	2.36	0.68	369.93	7486
																			184-1146C-37X-4,47-49	1146C	37X	4	48	47	49	349.18	2.28	0.68	369.98	7487.4
																			184-1146C-37X-4,52-54	1146C	37X	4	53	52	54	349.23	2.15	0.59	370.03	7488.8
																			184-1146C-37X-4,57-59	1146C	37X	4	58	57	59	349.28	2.34	0.64	370.08	7490.2
																			184-1146C-37X-4,62-64	1146C	37X	4	63	62	64	349.33	2.32	0.52	370.13	7491.6
																			184-1146C-37X-4,67-69	1146C	37X	4	68	67	69	349.38	2.4	0.51	370.18	7493
																			184-1146C-37X-4,72-74	1146C	37X	4	73	72	74	349.43	2.08	0.52	370.23	7494.4
																			184-1146C-37X-4,77-79	1146C	37X	4	78	77	79	349.48	2.2	0.46	370.28	7495.8
																			184-1146C-37X-4,82-84	1146C	37X	4	83	82	84	349.53	2.33	0.41	370.33	7497.2
																			184-1146C-37X-4,87-89	1146C	37X	4	88	87	89	349.58	2.15	0.53	370.38	7498.6
																			184-1146C-37X-4,92-94	1146C	37X	4	93	92	94	349.63	2.28	0.43	370.43	7500
																			184-1146C-37X-4,97-99	1146C	37X	4	98	97	99	349.68	2.06	0.54	370.48	7501.4
																			184-1146C-37X-4,102-104	1146C	37X	4	103	102	104	349.73	2.46	0.48	370.53	7502.7
																			184-1146C-37X-4,107-109	1146C	37X	4	108	107	109	349.78	2.52	0.26	370.58	7504.1
																			184-1146C-37X-4,112-114	1146C	37X	4	113	112	114	349.83	2.56	0.34	370.63	7505.5
																			184-1146C-37X-4,117-119	1146C	37X	4	118	117	119	349.88	2.7	0.39	370.68	7506.9
																			184-1146C-37X-4,122-124	1146C	37X	4	123	122	124	349.93	2.38	0.24	370.73	7508.3
																			184-1146C-37X-4,127-129	1146C	37X	4	128	127	129	349.98	2.43	0.51	370.78	7509.7
																			184-1146C-37X-4,132-134	1146C	37X	4	133	132	134	350.03	2.38	0.43	370.83	7511.1
																			184-1146C-37X-4,137-139	1146C	37X	4	138	137	139	350.08	2.4	0.57	370.88	7512.5
																			184-1146C-37X-4,142-144	1146C	37X	4	143	142	144	350.13	2.22	0.6	370.93	7513.9
																			184-1146C-37X-4,147-149	1146C	37X	4	148	147	149	350.18	2.23	0.55	370.98	7515.3
																			184-1146C-37X-5,2-4	1146C	37X	5	3	2	4	350.23	2.16	0.62	371.03	7516.7
																			184-1146C-37X-5,7-9	1146C	37X	5	8	7	9	350.28	2.25	0.52	371.08	7518.1
																			184-1146C-37X-5,12-14	1146C	37X	5	13	12	14	350.33	2.21	0.56	371.13	7519.5
																			184-1146C-37X-5,17-19	1146C	37X	5	18	17	19	350.38	2.24	0.64	371.18	7520.9
																			184-1146C-37X-5,22-24	1146C	37X	5	23	22	24	350.43	2.18	0.64	371.23	7522.3
																			184-1146C-37X-5,27-29	1146C	37X	5	28	27	29	350.48	2.11	0.83	371.28	7523.7
																			184-1146C-37X-5,32-34	1146C	37X	5	33	32	34	350.53	2.38	0.78	371.33	7525.1
																			184-1146C-37X-5,37-39	1146C	37X	5	38	37	39	350.58	2.45	0.76	371.38	7526.5
																			184-1146C-37X-5,42-44	1146C	37X	5	43	42	44	350.63	2.4	0.7	371.43	7527.9
																			184-1146C-37X-5,47-49	1146C	37X	5	48	47	49	350.68	2.49	0.72	371.48	7529.3
																			184-1146C-37X-5,52-54	1146C	37X	5	53	52	54	350.73	2.47	0.62	371.53	7530.7
																			184-1146C-37X-5,57-59	1146C	37X	5	58	57	59	350.78	2.53	0.56	371.58	7532.1
																			184-1146C-37X-5,62-64	1146C	37X	5	63	62	64	350.83	2.55	0.59	371.63	7533.5
																			184-1146C-37X-5,67-69	1146C	37X	5	68	67	69	350.88	2.57	0.71	371.68	7534.9
																			184-1146C-37X-5,72-74	1146C	37X	5	73	72	74	350.93	2.56	0.62	371.73	7536.3
																			184-1146C-37X-5,77-79	1146C	37X	5	78	77	79	350.98	2.37	0.65	371.78	7537.7
																			184-1146C-37X-5,82-84	1146C	37X	5	83	82	84	351.03	2.45	0.64	371.83	7539.1
																			184-1146C-37X-5,87-89	1146C	37X	5	88	87	89	351.08	2.58	0.69	371.88	7540.5
																			184-1146C-37X-5,92-94	1146C	37X	5	93	92	94	351.13	2.46	0.67	371.93	7541.8
																			184-1146C-37X-5,97-99	1146C	37X	5	98	97	99	351.18	2.43	0.61	371.98	7543.2
																			184-1146C-37X-5,102-104	1146C	37X	5	103	102	104	351.23	2.61	0.83	372.03	7544.6
																			184-1146C-37X-5,107-109	1146C	37X	5	108	107	109	351.28	2.57	0.78	372.08	7546
																			184-1146C-37X-5,112-114	1146C	37X	5	113	112	114	351.33	2.41	0.64	372.13	7547.4
																			184-1146C-37X-5,117-119	1146C	37X	5	118	117	119	351.38	2.54	0.67	372.18	7548.8
																			184-1146C-37X-5,122-124	1146C	37X	5	123	122	124	351.43	2.42	0.77	372.23	7550.2
																			184-1146C-37X-5,127-129	1146C	37X	5	128	127	129	351.48	2.46	0.63	372.28	7551.6
																			184-1146C-37X-5,132-134	1146C	37X	5	133	132	134	351.53	2.39	0.69	372.33	7553
																			184-1146C-37X-5,137-139	1146C	37X	5	138	137	139	351.58	2.31	0.77	372.38	7554.4
																			184-1146C-37X-5,142-144	1146C	37X	5	143	142	144	351.63	2.2	0.81	372.43	7555.8
																			184-1146C-37X-5,147-149	1146C	37X	5	148	147	149	351.68	2.23	0.62	372.48	7557.2
																			184-1146C-37X-6,2-4	1146C	37X	6	3	2	4	351.73	2.29	0.63	372.53	7558.6
																			184-1146C-37X-6,7-9	1146C	37X	6	8	7	9	351.78	2.31	0.63	372.58	7560
																			184-1146C-37X-6,12-14	1146C	37X	6	13	12	14	351.83	2.15	0.68	372.63	7561.4
																			184-1146C-37X-6,17-19	1146C	37X	6	18	17	19	351.88	2.33	0.77	372.68	7562.8
																			184-1146C-37X-6,22-24	1146C	37X	6	23	22	24	351.93	2.47	0.81	372.73	7564.2
																			184-1146C-37X-6,27-29	1146C	37X	6	28	27	29	351.98	2.56	0.68	372.78	7565.6
																			184-1146C-37X-6,32-34	1146C	37X	6	33	32	34	352.03	2.35	0.71	372.83	7567
																			184-1146C-37X-6,37-39	1146C	37X	6	38	37	39	352.08	2.42	0.84	372.88	7568.4
																			184-1146A-38X-2,75-77	1146A	38X	2	76	75	77	349.96	2.3	0.7	372.93	7569.8
																			184-1146A-38X-2,80-82	1146A	38X	2	81	80	82	350.02	2.36	0.96	372.99	7571.5
																			184-1146A-38X-2,86-88	1146A	38X	2	87	86	88	350.07			373.04
																			184-1146A-38X-2,91-93	1146A	38X	2	92	91	93	350.12			373.09
																			184-1146A-38X-2,95-97	1146A	38X	2	96	95	97	350.16	2.12	0.87	373.13	7575.4
																			184-1146A-38X-2,100-102	1146A	38X	2	101	100	102	350.21			373.18
																			184-1146A-38X-2,104-106	1146A	38X	2	105	104	106	350.25	2.38	0.75	373.22	7577.9
																			184-1146A-38X-2,110-112	1146A	38X	2	111	110	112	350.31	2.29	0.84	373.28	7579.6
																			184-1146A-38X-2,115-117	1146A	38X	2	116	115	117	350.36	2.44	0.81	373.33	7581
																			184-1146A-38X-2,120-122	1146A	38X	2	121	120	122	350.41	2.25	0.77	373.38	7582.3
																			184-1146A-38X-2,125-127	1146A	38X	2	126	125	127	350.46			373.43
																			184-1146A-38X-2,130-132	1146A	38X	2	131	130	132	350.51			373.48
																			184-1146A-38X-2,135-137	1146A	38X	2	136	135	137	350.56	2.39	0.58	373.53	7586.5
																			184-1146A-38X-2,140-142	1146A	38X	2	141	140	142	350.61	2.38	0.85	373.58	7587.9
																			184-1146A-38X-2,145-147	1146A	38X	2	146	145	147	350.66			373.63
																			184-1146A-38X-3,5-7	1146A	38X	3	6	5	7	350.76	2.39	0.88	373.73	7592.1
																			184-1146A-38X-3,10-12	1146A	38X	3	11	10	12	350.81	2.44	0.91	373.78	7593.5
																			184-1146A-38X-3,15-17	1146A	38X	3	16	15	17	350.86	2.43	0.93	373.83	7594.9
																			184-1146A-38X-3,20-22	1146A	38X	3	21	20	22	350.91	2.34	0.9	373.88	7596.3
																			184-1146A-38X-3,25-27	1146A	38X	3	26	25	27	350.96			373.93
																			184-1146A-38X-3,30-32	1146A	38X	3	31	30	32	351.01			373.98
																			184-1146A-38X-3,35-37	1146A	38X	3	36	35	37	351.06			374.03
																			184-1146A-38X-3,40-42	1146A	38X	3	41	40	42	351.11	2.55	0.8	374.08	7601.9
																			184-1146A-38X-3,45-47	1146A	38X	3	46	45	47	351.16			374.13
																			184-1146A-38X-3,50-52	1146A	38X	3	51	50	52	351.21	2.64	0.75	374.18	7604.7
																			184-1146A-38X-3,55-57	1146A	38X	3	56	55	57	351.26	2.47	0.7	374.23	7606.1
																			184-1146A-38X-3,60-62	1146A	38X	3	61	60	62	351.31			374.28
																			184-1146A-38X-3,65-67	1146A	38X	3	66	65	67	351.36	2.46	0.76	374.33	7608.9
																			184-1146A-38X-3,70-72	1146A	38X	3	71	70	72	351.41	2.41	0.76	374.38	7610.3
																			184-1146A-38X-3,77-79	1146A	38X	3	78	77	79	351.48	2.12	0.75	374.45	7612.2
																			184-1146A-38X-3,82-84	1146A	38X	3	83	82	84	351.53	2.25	0.8	374.5	7613.6
																			184-1146A-38X-3,87-89	1146A	38X	3	88	87	89	351.58	2.39	0.82	374.55	7615
																			184-1146A-38X-3,92-94	1146A	38X	3	93	92	94	351.63			374.6
																			184-1146A-38X-3,97-99	1146A	38X	3	98	97	99	351.68	2.58	0.92	374.65	7617.8
																			184-1146A-38X-3,102-104	1146A	38X	3	103	102	104	351.73	2.35	0.72	374.7	7619.2
																			184-1146A-38X-3,107-109	1146A	38X	3	108	107	109	351.78	2.43	0.87	374.75	7620.6
																			184-1146A-38X-3,112-114	1146A	38X	3	113	112	114	351.83	2.46	0.8	374.8	7622
																			184-1146A-38X-3,117-119	1146A	38X	3	118	117	119	351.88	2.3	0.71	374.85	7623.4
																			184-1146A-38X-3,122-124	1146A	38X	3	123	122	124	351.93	2.26	1	374.9	7624.8
																			184-1146A-38X-3,127-129	1146A	38X	3	128	127	129	351.98	2.25	0.92	374.95	7626.2
																			184-1146A-38X-3,132-134	1146A	38X	3	133	132	134	352.03	2.06	1	375	7627.6
																			184-1146A-38X-3,137-139	1146A	38X	3	138	137	139	352.08	2.13	0.55	375.05	7629
																			184-1146A-38X-3,142-144	1146A	38X	3	143	142	144	352.13	2.21	0.7	375.1	7630.4
																			184-1146A-38X-3,147-149	1146A	38X	3	148	147	149	352.18			375.15
																			184-1146A-38X-4,2-4	1146A	38X	4	3	2	4	352.23			375.2
																			184-1146A-38X-4,7-9	1146A	38X	4	8	7	9	352.28	2.31	1.1	375.25	7634.6
																			184-1146A-38X-4,12-14	1146A	38X	4	13	12	14	352.33	2.34	1.1	375.3	7636
																			184-1146A-38X-4,17-19	1146A	38X	4	18	17	19	352.38	2.32	0.91	375.35	7637.4
																			184-1146A-38X-4,22-24	1146A	38X	4	23	22	24	352.43	2.33	1	375.4	7638.8
																			184-1146A-38X-4,27-29	1146A	38X	4	28	27	29	352.48	2.22	1	375.45	7640.2
																			184-1146A-38X-4,32-34	1146A	38X	4	33	32	34	352.53	2.18	1	375.5	7641.6
																			184-1146A-38X-4,37-39	1146A	38X	4	38	37	39	352.58	2.52	0.83	375.55	7643
																			184-1146A-38X-4,42-44	1146A	38X	4	43	42	44	352.63	2.33	0.94	375.6	7644.4
																			184-1146A-38X-4,47-49	1146A	38X	4	48	47	49	352.68	2.37	0.95	375.65	7645.8
																			184-1146A-38X-4,52-54	1146A	38X	4	53	52	54	352.73	2.5	0.95	375.7	7647.1
																			184-1146A-38X-4,57-59	1146A	38X	4	58	57	59	352.78	2.41	0.8	375.75	7648.5
																			184-1146A-38X-4,62-64	1146A	38X	4	63	62	64	352.83	2.36	0.8	375.8	7649.9
																			184-1146A-38X-4,67-69	1146A	38X	4	68	67	69	352.88	2.46	0.83	375.85	7651.3
																			184-1146A-38X-4,72-74	1146A	38X	4	73	72	74	352.93	2.4	0.9	375.9	7652.7
																			184-1146A-38X-4,77-79	1146A	38X	4	78	77	79	352.98	2.3	0.83	375.95	7654.1
																			184-1146A-38X-4,82-84	1146A	38X	4	83	82	84	353.03	2.51	0.71	376	7655.5
																			184-1146A-38X-4,87-89	1146A	38X	4	88	87	89	353.08	2.25	0.83	376.05	7656.9
																			184-1146A-38X-4,92-94	1146A	38X	4	93	92	94	353.13	2.25	0.79	376.1	7658.3
																			184-1146A-38X-4,97-99	1146A	38X	4	98	97	99	353.18	2.54	0.49	376.15	7659.7
																			184-1146A-38X-4,102-104	1146A	38X	4	103	102	104	353.23	2.17	0.74	376.2	7661.1
																			184-1146A-38X-4,107-109	1146A	38X	4	108	107	109	353.28	2.52	0.69	376.25	7662.5
																			184-1146A-38X-4,112-114	1146A	38X	4	113	112	114	353.33	2.4	0.86	376.3	7663.9
																			184-1146A-38X-4,117-119	1146A	38X	4	118	117	119	353.38	2.24	0.88	376.35	7665.3
																			184-1146A-38X-4,122-124	1146A	38X	4	123	122	124	353.43	2.28	0.99	376.4	7666.7
																			184-1146A-38X-4,127-129	1146A	38X	4	128	127	129	353.48	2.31	0.91	376.45	7668.1
																			184-1146A-38X-4,132-134	1146A	38X	4	133	132	134	353.53	2.32	0.84	376.5	7669.5
																			184-1146A-38X-4,137-139	1146A	38X	4	138	137	139	353.58	2.27	0.95	376.55	7670.9
																			184-1146A-38X-4,142-144	1146A	38X	4	143	142	144	353.63	2.27	1	376.6	7672.3
																			184-1146A-38X-4,147-149	1146A	38X	4	148	147	149	353.68	2.07	0.98	376.65	7673.7
																			184-1146A-38X-5,2-4	1146A	38X	5	3	2	4	353.73	2.27	0.87	376.7	7675.1
																			184-1146A-38X-5,7-9	1146A	38X	5	8	7	9	353.78	2.26	0.98	376.75	7676.5
																			184-1146A-38X-5,12-14	1146A	38X	5	13	12	14	353.83	2.21	0.99	376.8	7677.9
																			184-1146A-38X-5,17-19	1146A	38X	5	18	17	19	353.88	2.35	0.92	376.85	7679.3
																			184-1146A-38X-5,22-24	1146A	38X	5	23	22	24	353.93	2.45	1	376.9	7680.7
																			184-1146A-38X-5,27-29	1146A	38X	5	28	27	29	353.98	2.38	0.92	376.95	7682.1
																			184-1146A-38X-5,32-34	1146A	38X	5	33	32	34	354.03	2.57	0.43	377	7683.5
																			184-1146A-38X-5,37-39	1146A	38X	5	38	37	39	354.08	2.31	0.69	377.05	7684.9
																			184-1146A-38X-5,42-44	1146A	38X	5	43	42	44	354.13	2.59	0.67	377.1	7686.3
																			184-1146A-38X-5,47-49	1146A	38X	5	48	47	49	354.18	2.38	0.79	377.15	7687.6
																			184-1146A-38X-5,52-54	1146A	38X	5	53	52	54	354.23	2.35	0.71	377.2	7689
																			184-1146A-38X-5,57-59	1146A	38X	5	58	57	59	354.28	2.47	0.53	377.25	7690.4
																			184-1146A-38X-5,62-64	1146A	38X	5	63	62	64	354.33	2.35	0.72	377.3	7691.8
																			184-1146A-38X-5,67-69	1146A	38X	5	68	67	69	354.38	2.26	0.5	377.35	7693.2
																			184-1146A-38X-5,72-74	1146A	38X	5	73	72	74	354.43	2.49	0.57	377.4	7694.6
																			184-1146A-38X-5,77-79	1146A	38X	5	78	77	79	354.48	2.41	0.81	377.45	7695.5
																			184-1146C-38X-1,32-34	1146C	38X	1	33	32	34	354.13	2.52	0.97	377.43	7696
																			184-1146C-38X-1,37-39	1146C	38X	1	38	37	39	354.18	2.39	0.61	377.48	7696.9
																			184-1146C-38X-1,42-44	1146C	38X	1	43	42	44	354.23	2.46	0.68	377.53	7698.3
																			184-1146C-38X-1,47-49	1146C	38X	1	48	47	49	354.28	2.38	1.1	377.58	7699.7
																			184-1146C-38X-1,52-54	1146C	38X	1	53	52	54	354.33	2.33	1	377.63	7701.1
																			184-1146C-38X-1,57-59	1146C	38X	1	58	57	59	354.38	2.42	1.1	377.68	7702.5
																			184-1146C-38X-1,62-64	1146C	38X	1	63	62	64	354.43	2.17	0.97	377.73	7703.8
																			184-1146C-38X-1,67-69	1146C	38X	1	68	67	69	354.48	2.36	0.93	377.78	7705.2
																			184-1146C-38X-1,72-74	1146C	38X	1	73	72	74	354.53	2.37	0.86	377.83	7706.6
																			184-1146C-38X-1,77-79	1146C	38X	1	78	77	79	354.58	2.26	0.79	377.88	7708
																			184-1146C-38X-1,82-84	1146C	38X	1	83	82	84	354.63	2.32	1.1	377.93	7709.4
																			184-1146C-38X-1,87-89	1146C	38X	1	88	87	89	354.68	2.33	1	377.98	7710.8
																			184-1146C-38X-1,92-94	1146C	38X	1	93	92	94	354.73	2.52	1.1	378.03	7712.2
																			184-1146C-38X-1,97-99	1146C	38X	1	98	97	99	354.78	2.37	1.1	378.08	7713.6
																			184-1146C-38X-1,102-104	1146C	38X	1	103	102	104	354.83	2.53	0.81	378.13	7715
																			184-1146C-38X-1,107-109	1146C	38X	1	108	107	109	354.88	2.54	0.79	378.18	7716.4
																			184-1146C-38X-1,112-114	1146C	38X	1	113	112	114	354.93	2.63	0.81	378.23	7717.8
																			184-1146C-38X-1,117-119	1146C	38X	1	118	117	119	354.98	2.57	0.88	378.28	7719.2
																			184-1146C-38X-1,122-124	1146C	38X	1	123	122	124	355.03	2.53	0.83	378.33	7720.6
																			184-1146C-38X-1,127-129	1146C	38X	1	128	127	129	355.08	2.54	0.83	378.38	7722
																			184-1146C-38X-1,132-134	1146C	38X	1	133	132	134	355.13	2.34	0.84	378.43	7723.4
																			184-1146C-38X-1,137-139	1146C	38X	1	138	137	139	355.18	2.55	0.87	378.48	7724.8
																			184-1146C-38X-1,142-144	1146C	38X	1	143	142	144	355.23	2.39	0.87	378.53	7726.2
																			184-1146C-38X-1,147-149	1146C	38X	1	148	147	149	355.28	2.51	0.99	378.58	7727.6
																			184-1146C-38X-2,2-4	1146C	38X	2	3	2	4	355.33	2.24	0.76	378.63	7729
																			184-1146C-38X-2,7-9	1146C	38X	2	8	7	9	355.38	2.43	0.68	378.68	7730.4
																			184-1146C-38X-2,12-14	1146C	38X	2	13	12	14	355.43	2.45	0.86	378.73	7731.8
																			184-1146C-38X-2,17-19	1146C	38X	2	18	17	19	355.48	2.38	0.98	378.78	7733.2
																			184-1146C-38X-2,22-24	1146C	38X	2	23	22	24	355.53	2.34	0.96	378.83	7734.6
																			184-1146C-38X-2,27-29	1146C	38X	2	28	27	29	355.58	2.47	0.99	378.88	7736
																			184-1146C-38X-2,32-34	1146C	38X	2	33	32	34	355.63	2.12	0.99	378.93	7737.4
																			184-1146C-38X-2,37-39	1146C	38X	2	38	37	39	355.68	2.56	0.47	378.98	7738.8
																			184-1146C-38X-2,42-44	1146C	38X	2	43	42	44	355.73	2.42	0.93	379.03	7740.2
																			184-1146C-38X-2,47-49	1146C	38X	2	48	47	49	355.78	2.36	1	379.08	7741.6
																			184-1146C-38X-2,52-54	1146C	38X	2	53	52	54	355.83	2.47	1.1	379.13	7742.9
																			184-1146C-38X-2,57-59	1146C	38X	2	58	57	59	355.88	2.56	1	379.18	7744.3
																			184-1146C-38X-2,62-64	1146C	38X	2	63	62	64	355.93	2.43	1	379.23	7745.7
																			184-1146C-38X-2,67-69	1146C	38X	2	68	67	69	355.98	2.44	1	379.28	7747.1
																			184-1146C-38X-2,72-74	1146C	38X	2	73	72	74	356.03	2.35	0.98	379.33	7748.5
																			184-1146C-38X-2,77-79	1146C	38X	2	78	77	79	356.08	2.41	1.1	379.38	7749.9
																			184-1146C-38X-2,82-84	1146C	38X	2	83	82	84	356.13	2.35	0.92	379.43	7751.3
																			184-1146C-38X-2,87-89	1146C	38X	2	88	87	89	356.18	2.5	0.89	379.48	7752.7
																			184-1146C-38X-2,92-94	1146C	38X	2	93	92	94	356.23	2.49	0.87	379.53	7754.1
																			184-1146C-38X-2,97-99	1146C	38X	2	98	97	99	356.28	2.41	0.91	379.58	7755.5
																			184-1146C-38X-2,102-104	1146C	38X	2	103	102	104	356.33	2.43	0.99	379.63	7756.9
																			184-1146C-38X-2,107-109	1146C	38X	2	108	107	109	356.38			379.68
																			184-1146C-38X-2,112-114	1146C	38X	2	113	112	114	356.43	2.32	0.92	379.73	7759.7
																			184-1146C-38X-2,117-119	1146C	38X	2	118	117	119	356.48	2.33	0.9	379.78	7761.1
																			184-1146C-38X-2,122-124	1146C	38X	2	123	122	124	356.53	2.27	1.1	379.83	7762.5
																			184-1146C-38X-2,127-129	1146C	38X	2	128	127	129	356.58	2.57	0.74	379.88	7763.9
																			184-1146C-38X-2,132-134	1146C	38X	2	133	132	134	356.63	2.34	0.9	379.93	7765.3
																			184-1146C-38X-2,137-139	1146C	38X	2	138	137	139	356.68	2.48	0.93	379.98	7766.7
																			184-1146C-38X-2,142-144	1146C	38X	2	143	142	144	356.73	2.21	0.89	380.03	7768.1
																			184-1146C-38X-2,147-149	1146C	38X	2	148	147	149	356.78			380.08
																			184-1146C-38X-3,2-4	1146C	38X	3	3	2	4	356.83	2.41	0.89	380.13	7770.9
																			184-1146C-38X-3,7-9	1146C	38X	3	8	7	9	356.88	2.46	0.87	380.18	7772.3
																			184-1146C-38X-3,12-14	1146C	38X	3	13	12	14	356.93	2.19	0.85	380.23	7773.7
																			184-1146C-38X-3,17-19	1146C	38X	3	18	17	19	356.98	2.07	0.78	380.28	7775.1
																			184-1146C-38X-3,22-24	1146C	38X	3	23	22	24	357.03	2.41	0.85	380.33	7776.5
																			184-1146C-38X-3,27-29	1146C	38X	3	28	27	29	357.08	1.97	0.79	380.38	7777.9
																			184-1146C-38X-3,32-34	1146C	38X	3	33	32	34	357.13	2.11	0.37	380.43	7779.3
																			184-1146C-38X-3,37-39	1146C	38X	3	38	37	39	357.18	2.32	0.83	380.48	7780.7
																			184-1146C-38X-3,42-44	1146C	38X	3	43	42	44	357.23	2.35	0.8	380.53	7782.1
																			184-1146C-38X-3,47-49	1146C	38X	3	48	47	49	357.28	2.45	0.66	380.58	7783.4
																			184-1146C-38X-3,52-54	1146C	38X	3	53	52	54	357.33	2.38	0.64	380.63	7784.8
																			184-1146C-38X-3,57-59	1146C	38X	3	58	57	59	357.38	2.33	0.35	380.68	7786.2
																			184-1146C-38X-3,62-64	1146C	38X	3	63	62	64	357.43	2.21	0.6	380.73	7787.6
																			184-1146C-38X-3,67-69	1146C	38X	3	68	67	69	357.48	2.24	0.88	380.78	7789
																			184-1146C-38X-3,72-74	1146C	38X	3	73	72	74	357.53	2.41	0.79	380.83	7790.4
																			184-1146C-38X-3,77-79	1146C	38X	3	78	77	79	357.58	2.41	0.81	380.88	7791.8
																			184-1146C-38X-3,82-84	1146C	38X	3	83	82	84	357.63	2.4	0.94	380.93	7793.2
																			184-1146C-38X-3,87-89	1146C	38X	3	88	87	89	357.68	2.33	1	380.98	7794.6
																			184-1146C-38X-3,92-94	1146C	38X	3	93	92	94	357.73	2.13	0.97	381.03	7796
																			184-1146C-38X-3,97-99	1146C	38X	3	98	97	99	357.78	2.38	1.1	381.08	7797.4
																			184-1146C-38X-3,102-104	1146C	38X	3	103	102	104	357.83	2.51	0.6	381.13	7798.8
																			184-1146C-38X-3,107-109	1146C	38X	3	108	107	109	357.88	2.48	1	381.18	7800.2
																			184-1146C-38X-3,112-114	1146C	38X	3	113	112	114	357.93	2.08	0.99	381.23	7801.6
																			184-1146C-38X-3,117-119	1146C	38X	3	118	117	119	357.98	2.17	0.97	381.28	7803
																			184-1146C-38X-3,122-124	1146C	38X	3	123	122	124	358.03	2.26	1.1	381.33	7804.7
																			184-1146C-38X-3,127-129	1146C	38X	3	128	127	129	358.08	2.21	0.9	381.38	7806.3
																			184-1146C-38X-3,132-134	1146C	38X	3	133	132	134	358.13	2.35	0.88	381.43	7808
																			184-1146C-38X-3,137-139	1146C	38X	3	138	137	139	358.18	2.32	1	381.48	7809.6
																			184-1146C-38X-3,142-144	1146C	38X	3	143	142	144	358.23	2.27	0.89	381.53	7811.3
																			184-1146C-38X-3,147-149	1146C	38X	3	148	147	149	358.28	2.35	0.83	381.58	7813
																			184-1146C-38X-4,2-4	1146C	38X	4	3	2	4	358.33	2.67	0.96	381.63	7814.6
																			184-1146C-38X-4,7-9	1146C	38X	4	8	7	9	358.38	2.55	0.81	381.68	7816.3
																			184-1146C-38X-4,13-15	1146C	38X	4	14	13	15	358.44	2.52	0.82	381.74	7818.3
																			184-1146C-38X-4,18-20	1146C	38X	4	19	18	20	358.49	2.39	0.88	381.79	7819.9
																			184-1146C-38X-4,23-25	1146C	38X	4	24	23	25	358.54	2.27	0.85	381.84	7821.6
																			184-1146C-38X-4,28-30	1146C	38X	4	29	28	30	358.59	2.35	0.67	381.89	7823.2
																			184-1146C-38X-4,33-35	1146C	38X	4	34	33	35	358.64	2.47	0.78	381.94	7824.9
																			184-1146C-38X-4,38-40	1146C	38X	4	39	38	40	358.69	2.41	0.74	381.99	7826.6
																			184-1146C-38X-4,43-45	1146C	38X	4	44	43	45	358.74	2.31	0.75	382.04	7828.2
																			184-1146C-38X-4,48-50	1146C	38X	4	49	48	50	358.79	2.36	0.77	382.09	7829.9
																			184-1146C-38X-4,53-55	1146C	38X	4	54	53	55	358.84	2.39	1	382.14	7831.5
																			184-1146C-38X-4,58-60	1146C	38X	4	59	58	60	358.89	2.34	0.63	382.19	7833.2
																			184-1146C-38X-4,63-65	1146C	38X	4	64	63	65	358.94	2.45	0.96	382.24	7834.8
																			184-1146C-38X-4,68-70	1146C	38X	4	69	68	70	358.99	2.38	1	382.29	7836.5
																			184-1146C-38X-4,73-75	1146C	38X	4	74	73	75	359.04	2.5	0.76	382.34	7838.2
																			184-1146C-38X-4,78-80	1146C	38X	4	79	78	80	359.09	2.29	1	382.39	7839.8
																			184-1146C-38X-4,83-85	1146C	38X	4	84	83	85	359.14	2.47	0.96	382.44	7841.5
																			184-1146C-38X-4,88-90	1146C	38X	4	89	88	90	359.19	2.51	0.93	382.49	7843.1
																			184-1146C-38X-4,93-95	1146C	38X	4	94	93	95	359.24	2.47	0.91	382.54	7844.8
																			184-1146C-38X-4,98-100	1146C	38X	4	99	98	100	359.29	2.38	0.75	382.59	7846.5
																			184-1146C-38X-4,103-105	1146C	38X	4	104	103	105	359.34	2.5	0.81	382.64	7848.1
																			184-1146C-38X-4,108-110	1146C	38X	4	109	108	110	359.39	2.4	0.79	382.69	7849.8
																			184-1146C-38X-4,113-115	1146C	38X	4	114	113	115	359.44	2.48	0.8	382.74	7851.4
																			184-1146C-38X-4,118-120	1146C	38X	4	119	118	120	359.49	2.36	0.68	382.79	7853.1
																			184-1146A-39X-2,27-29	1146A	39X	2	28	27	29	359.08	2.34	0.67	382.83	7854.4
																			184-1146A-39X-2,32-34	1146A	39X	2	33	32	34	359.13	2.24	0.54	382.88	7856.1
																			184-1146A-39X-2,37-39	1146A	39X	2	38	37	39	359.18	2.46	0.2	382.93	7857.7
																			184-1146A-39X-2,42-44	1146A	39X	2	43	42	44	359.23	2.53	0.37	382.98	7859.4
																			184-1146A-39X-2,47-49	1146A	39X	2	48	47	49	359.28	2.42	0.49	383.03	7861.1
																			184-1146A-39X-2,52-54	1146A	39X	2	53	52	54	359.33	2.44	0.49	383.08	7862.7
																			184-1146A-39X-2,57-59	1146A	39X	2	58	57	59	359.38	2.39	0.45	383.13	7864.4
																			184-1146A-39X-2,62-64	1146A	39X	2	63	62	64	359.43	2.56	0.53	383.18	7866
																			184-1146A-39X-2,67-69	1146A	39X	2	68	67	69	359.48	2.42	0.49	383.23	7867.7
																			184-1146A-39X-2,72-74	1146A	39X	2	73	72	74	359.53	2.35	0.43	383.28	7869.3
																			184-1146A-39X-2,77-79	1146A	39X	2	78	77	79	359.58	2.37	0.64	383.33	7871
																			184-1146A-39X-2,82-84	1146A	39X	2	83	82	84	359.63	2.36	0.57	383.38	7872.7
																			184-1146A-39X-2,87-89	1146A	39X	2	88	87	89	359.68	2.08	0.55	383.43	7874.3
																			184-1146A-39X-2,92-94	1146A	39X	2	93	92	94	359.73	2.31	0.55	383.48	7876
																			184-1146A-39X-2,97-99	1146A	39X	2	98	97	99	359.78	2.42	0.52	383.53	7877.6
																			184-1146A-39X-2,102-104	1146A	39X	2	103	102	104	359.83	2.27	0.48	383.58	7879.3
																			184-1146A-39X-2,107-109	1146A	39X	2	108	107	109	359.88	2.45	0.49	383.63	7881
																			184-1146A-39X-2,112-114	1146A	39X	2	113	112	114	359.93	2.42	0.25	383.68	7882.6
																			184-1146A-39X-2,117-119	1146A	39X	2	118	117	119	359.98	2.49	0.31	383.73	7884.3
																			184-1146A-39X-2,122-124	1146A	39X	2	123	122	124	360.03	2.58	0.32	383.78	7885.9
																			184-1146A-39X-2,127-129	1146A	39X	2	128	127	129	360.08	2.49	0.26	383.83	7887.6
																			184-1146A-39X-2,132-134	1146A	39X	2	133	132	134	360.13	2.45	0.61	383.88	7889.3
																			184-1146A-39X-2,137-139	1146A	39X	2	138	137	139	360.18	2.45	0.5	383.93	7890.9
																			184-1146A-39X-2,142-144	1146A	39X	2	143	142	144	360.23	2.49	0.6	383.98	7892.6
																			184-1146A-39X-2,147-149	1146A	39X	2	148	147	149	360.28	2.41	0.54	384.03	7894.2
																			184-1146A-39X-3,2-4	1146A	39X	3	3	2	4	360.33	2.44	0.58	384.08	7895.9
																			184-1146A-39X-3,7-9	1146A	39X	3	8	7	9	360.38	2.52	0.46	384.13	7897.5
																			184-1146A-39X-3,12-14	1146A	39X	3	13	12	14	360.43	2.48	0.51	384.18	7899.2
																			184-1146A-39X-3,17-19	1146A	39X	3	18	17	19	360.48	2.56	0.45	384.23	7900.9
																			184-1146A-39X-3,22-24	1146A	39X	3	23	22	24	360.53	2.4	0.49	384.28	7902.5
																			184-1146A-39X-3,27-29	1146A	39X	3	28	27	29	360.58	2.42	0.42	384.33	7904.2
																			184-1146A-39X-3,32-34	1146A	39X	3	33	32	34	360.63	2.51	0.48	384.38	7905.8
																			184-1146A-39X-3,37-39	1146A	39X	3	38	37	39	360.68	2.38	0.41	384.43	7907.5
																			184-1146A-39X-3,42-44	1146A	39X	3	43	42	44	360.73	2.47	0.31	384.48	7909.2
																			184-1146A-39X-3,47-49	1146A	39X	3	48	47	49	360.78	2.46	0.5	384.53	7910.8
																			184-1146A-39X-3,52-54	1146A	39X	3	53	52	54	360.83	2.38	0.48	384.58	7912.5
																			184-1146A-39X-3,57-59	1146A	39X	3	58	57	59	360.88	2.5	0.53	384.63	7914.1
																			184-1146A-39X-3,62-64	1146A	39X	3	63	62	64	360.93	2.5	0.51	384.68	7915.8
																			184-1146A-39X-3,67-69	1146A	39X	3	68	67	69	360.98	2.46	0.61	384.73	7917.5
																			184-1146A-39X-3,72-74	1146A	39X	3	73	72	74	361.03	2.38	0.57	384.78	7919.1
																			184-1146A-39X-3,77-79	1146A	39X	3	78	77	79	361.08	2.52	0.61	384.83	7920.8
																			184-1146A-39X-3,82-84	1146A	39X	3	83	82	84	361.13	2.5	0.57	384.88	7922.4
																			184-1146A-39X-3,87-89	1146A	39X	3	88	87	89	361.18	2.31	0.6	384.93	7924.1
																			184-1146A-39X-3,92-94	1146A	39X	3	93	92	94	361.23	2.38	0.57	384.98	7925.7
																			184-1146A-39X-3,97-99	1146A	39X	3	98	97	99	361.28	2.63	0.4	385.03	7927.4
																			184-1146A-39X-3,102-104	1146A	39X	3	103	102	104	361.33	2.51	0.45	385.08	7929.1
																			184-1146A-39X-3,107-109	1146A	39X	3	108	107	109	361.38	2.46	0.5	385.13	7930.7
																			184-1146A-39X-3,112-114	1146A	39X	3	113	112	114	361.43	2.51	0.53	385.18	7932.4
																			184-1146A-39X-3,117-119	1146A	39X	3	118	117	119	361.48	2.5	0.62	385.23	7934
																			184-1146A-39X-3,122-124	1146A	39X	3	123	122	124	361.53	2.59	0.7	385.28	7935.7
																			184-1146A-39X-3,127-129	1146A	39X	3	128	127	129	361.58	2.66	0.74	385.33	7937.4
																			184-1146A-39X-3,132-134	1146A	39X	3	133	132	134	361.63	2.54	0.72	385.38	7939
																			184-1146A-39X-3,137-139	1146A	39X	3	138	137	139	361.68	2.42	0.61	385.43	7940.7
																			184-1146A-39X-4,2-4	1146A	39X	4	3	2	4	361.83	2.52	0.68	385.58	7945.7
																			184-1146A-39X-4,12-14	1146A	39X	4	13	12	14	361.93	2.53	0.71	385.68	7949
																			184-1146A-39X-4,17-19	1146A	39X	4	18	17	19	361.98	2.55	0.52	385.73	7950.6
																			184-1146A-39X-4,22-24	1146A	39X	4	23	22	24	362.03	2.52	0.64	385.78	7952.3
																			184-1146A-39X-4,27-29	1146A	39X	4	28	27	29	362.08	2.45	0.68	385.83	7953.9
																			184-1146A-39X-4,32-34	1146A	39X	4	33	32	34	362.13	2.54	0.64	385.88	7955.6
																			184-1146A-39X-4,37-39	1146A	39X	4	38	37	39	362.18	2.56	0.61	385.93	7957.3
																			184-1146A-39X-4,42-44	1146A	39X	4	43	42	44	362.23	2.44	0.35	385.98	7958.9
																			184-1146A-39X-4,47-49	1146A	39X	4	48	47	49	362.28	2.44	0.52	386.03	7960.6
																			184-1146A-39X-4,52-54	1146A	39X	4	53	52	54	362.33	2.39	0.44	386.08	7962.2
																			184-1146A-39X-4,57-59	1146A	39X	4	58	57	59	362.38	2.28	0.56	386.13	7963.9
																			184-1146A-39X-4,62-64	1146A	39X	4	63	62	64	362.43	2.23	0.49	386.18	7965.6
																			184-1146A-39X-4,67-69	1146A	39X	4	68	67	69	362.48	2.15	0.67	386.23	7967.2
																			184-1146A-39X-4,72-74	1146A	39X	4	73	72	74	362.53	2.21	0.52	386.28	7968.9
																			184-1146A-39X-4,77-79	1146A	39X	4	78	77	79	362.58	2.31	0.58	386.33	7970.5
																			184-1146A-39X-4,82-84	1146A	39X	4	83	82	84	362.63	2.23	0.59	386.38	7972.2
																			184-1146A-39X-4,87-89	1146A	39X	4	88	87	89	362.68	2.33	0.58	386.43	7973.8
																			184-1146A-39X-4,92-94	1146A	39X	4	93	92	94	362.73	2.27	0.64	386.48	7975.5
																			184-1146A-39X-4,97-99	1146A	39X	4	98	97	99	362.78			386.53
																			184-1146A-39X-4,102-104	1146A	39X	4	103	102	104	362.83	2.43	0.46	386.58	7978.8
																			184-1146A-39X-4,107-109	1146A	39X	4	108	107	109	362.88	2.51	0.49	386.63	7980.5
																			184-1146A-39X-4,112-114	1146A	39X	4	113	112	114	362.93	2.54	0.41	386.68	7982.1
																			184-1146A-39X-4,117-119	1146A	39X	4	118	117	119	362.98	2.28	0.38	386.73	7983.8
																			184-1146A-39X-4,122-124	1146A	39X	4	123	122	124	363.03	2.4	0.37	386.78	7985.5
																			184-1146A-39X-4,127-129	1146A	39X	4	128	127	129	363.08	2.35	0.59	386.83	7987.1
																			184-1146A-39X-4,132-134	1146A	39X	4	133	132	134	363.13	2.39	0.72	386.88	7988.8
																			184-1146A-39X-4,137-139	1146A	39X	4	138	137	139	363.18	2.44	0.71	386.93	7990.4
																			184-1146A-39X-4,142-144	1146A	39X	4	143	142	144	363.23	2.34	0.67	386.98	7992.1
																			184-1146A-39X-4,147-149	1146A	39X	4	148	147	149	363.28	2.38	0.73	387.03	7993.8
																			184-1146A-39X-5,2-4	1146A	39X	5	3	2	4	363.33	2.26	0.61	387.08	7995.4
																			184-1146A-39X-5,7-9	1146A	39X	5	8	7	9	363.38	2.19	0.78	387.13	7997.1
																			184-1146A-39X-5,12-14	1146A	39X	5	13	12	14	363.43	2.37	0.75	387.18	7998.7
																			184-1146A-39X-5,17-19	1146A	39X	5	18	17	19	363.48	2.51	0.79	387.23	8000.4
																			184-1146A-39X-5,22-24	1146A	39X	5	23	22	24	363.53	2.41	0.79	387.28	8002
																			184-1146A-39X-5,27-29	1146A	39X	5	28	27	29	363.58	2.5	0.8	387.33	8003.7
																			184-1146A-39X-5,32-34	1146A	39X	5	33	32	34	363.63	2.34	0.68	387.38	8005.4
																			184-1146A-39X-5,37-39	1146A	39X	5	38	37	39	363.68	2.47	0.64	387.43	8007
																			184-1146A-39X-5,42-44	1146A	39X	5	43	42	44	363.73	2.08	0.85	387.48	8008.7
																			184-1146A-39X-5,47-49	1146A	39X	5	48	47	49	363.78			387.53
																			184-1146A-39X-5,52-54	1146A	39X	5	53	52	54	363.83	2.36	0.72	387.58	8012
																			184-1146A-39X-5,57-59	1146A	39X	5	58	57	59	363.88	2.23	0.56	387.63	8013.9
																			184-1146A-39X-5,62-64	1146A	39X	5	63	62	64	363.93	2.18	0.66	387.68	8015.7
																			184-1146A-39X-5,67-69	1146A	39X	5	68	67	69	363.98	2.49	0.59	387.73	8017.6
																			184-1146A-39X-5,72-74	1146A	39X	5	73	72	74	364.03	2.65	0.69	387.78	8019.5
																			184-1146A-39X-5,77-79	1146A	39X	5	78	77	79	364.08	2.68	0.7	387.83	8021.3
																			184-1146A-39X-5,82-84	1146A	39X	5	83	82	84	364.13	2.57	0.71	387.88	8023.2
																			184-1146A-39X-5,87-89	1146A	39X	5	88	87	89	364.18	2.8	0.66	387.93	8025.1
																			184-1146A-39X-5,92-94	1146A	39X	5	93	92	94	364.23	2.67	0.77	387.98	8026.9
																			184-1146A-39X-5,97-99	1146A	39X	5	98	97	99	364.28	2.58	0.73	388.03	8028.8
																			184-1146A-39X-5,102-104	1146A	39X	5	103	102	104	364.33	2.72	0.7	388.08	8030.7
																			184-1146A-39X-5,107-109	1146A	39X	5	108	107	109	364.38	2.44	0.79	388.13	8032.6
																			184-1146A-39X-5,112-114	1146A	39X	5	113	112	114	364.43	2.8	0.71	388.18	8034.4
																			184-1146A-39X-5,117-119	1146A	39X	5	118	117	119	364.48	2.64	0.91	388.23	8036.3
																			184-1146A-39X-5,122-124	1146A	39X	5	123	122	124	364.53	2.53	0.88	388.28	8038.2
																			184-1146A-39X-5,127-129	1146A	39X	5	128	127	129	364.58	2.59	0.7	388.33	8040
																			184-1146A-39X-5,132-134	1146A	39X	5	133	132	134	364.63	2.59	0.89	388.38	8041.9
																			184-1146A-39X-5,137-139	1146A	39X	5	138	137	139	364.68	2.47	0.85	388.43	8043.8
																			184-1146A-39X-5,142-144	1146A	39X	5	143	142	144	364.73	2.58	0.89	388.48	8045.6
																			184-1146A-39X-5,147-149	1146A	39X	5	148	147	149	364.78	2.47	0.89	388.53	8047.5
																			184-1146A-39X-6,2-4	1146A	39X	6	3	2	4	364.83	2.56	0.84	388.58	8049.4
																			184-1146A-39X-6,7-9	1146A	39X	6	8	7	9	364.88	2.48	0.85	388.63	8051.2
																			184-1146A-39X-6,12-14	1146A	39X	6	13	12	14	364.93	2.47	0.85	388.68	8053.1
																			184-1146A-39X-6,17-19	1146A	39X	6	18	17	19	364.98	2.31	0.93	388.73	8055
																			184-1146A-39X-6,22-24	1146A	39X	6	23	22	24	365.03	2.55	0.87	388.78	8056.8
																			184-1146C-39X-1,7-9	1146C	39X	1	8	7	9	363.58	2.43	0.91	388.83	8058.7
																			184-1146C-39X-1,12-14	1146C	39X	1	13	12	14	363.63	2.51	0.91	388.88	8060.6
																			184-1146C-39X-1,17-19	1146C	39X	1	18	17	19	363.68	2.43	0.89	388.93	8062.5
																			184-1146C-39X-1,22-24	1146C	39X	1	23	22	24	363.73	2.22	0.74	388.98	8064.3
																			184-1146C-39X-1,27-29	1146C	39X	1	28	27	29	363.78	2.44	0.85	389.03	8066.2
																			184-1146C-39X-1,32-34	1146C	39X	1	33	32	34	363.83	2.56	0.83	389.08	8068.1
																			184-1146C-39X-1,37-39	1146C	39X	1	38	37	39	363.88	2.61	0.86	389.13	8069.9
																			184-1146C-39X-1,42-44	1146C	39X	1	43	42	44	363.93	2.43	0.84	389.18	8071.8
																			184-1146C-39X-1,47-49	1146C	39X	1	48	47	49	363.98	2.55	0.84	389.23	8073.7
																			184-1146C-39X-1,52-54	1146C	39X	1	53	52	54	364.03	2.45	0.78	389.28	8075.5
																			184-1146C-39X-1,57-59	1146C	39X	1	58	57	59	364.08	2.33	0.64	389.33	8077.4
																			184-1146C-39X-1,62-64	1146C	39X	1	63	62	64	364.13	2.46	0.62	389.38	8079.3
																			184-1146C-39X-1,67-69	1146C	39X	1	68	67	69	364.18	2.5	0.66	389.43	8081.1
																			184-1146C-39X-1,72-74	1146C	39X	1	73	72	74	364.23	2.37	0.72	389.48	8083
																			184-1146C-39X-1,77-79	1146C	39X	1	78	77	79	364.28	2.49	0.69	389.53	8084.9
																			184-1146C-39X-1,82-84	1146C	39X	1	83	82	84	364.33	2.23	0.55	389.58	8086.7
																			184-1146C-39X-1,87-89	1146C	39X	1	88	87	89	364.38	2.59	0.57	389.63	8088.6
																			184-1146C-39X-1,92-94	1146C	39X	1	93	92	94	364.43	2.53	0.68	389.68	8090.5
																			184-1146C-39X-1,97-99	1146C	39X	1	98	97	99	364.48	2.49	0.66	389.73	8092.4
																			184-1146C-39X-1,102-104	1146C	39X	1	103	102	104	364.53	2.6	0.61	389.78	8094.2
																			184-1146C-39X-1,107-109	1146C	39X	1	108	107	109	364.58	2.55	0.64	389.83	8096.1
																			184-1146C-39X-1,112-114	1146C	39X	1	113	112	114	364.63	2.57	0.69	389.88	8098
																			184-1146C-39X-1,117-119	1146C	39X	1	118	117	119	364.68	2.56	0.62	389.93	8099.8
																			184-1146C-39X-1,122-124	1146C	39X	1	123	122	124	364.73	2.54	0.54	389.98	8101.7
																			184-1146C-39X-1,127-129	1146C	39X	1	128	127	129	364.78	2.56	0.73	390.03	8103.6
																			184-1146C-39X-1,132-134	1146C	39X	1	133	132	134	364.83	2.57	0.77	390.08	8105.4
																			184-1146C-39X-1,137-139	1146C	39X	1	138	137	139	364.88	2.55	0.7	390.13	8107.3
																			184-1146C-39X-1,142-144	1146C	39X	1	143	142	144	364.93	2.6	0.73	390.18	8109.2
																			184-1146C-39X-1,147-149	1146C	39X	1	148	147	149	364.98	2.57	0.75	390.23	8111
																			184-1146C-39X-2,2-4	1146C	39X	2	3	2	4	365.03	2.5	0.73	390.28	8112.9
																			184-1146C-39X-2,7-9	1146C	39X	2	8	7	9	365.08	2.6	0.7	390.33	8114.8
																			184-1146C-39X-2,12-14	1146C	39X	2	13	12	14	365.13	2.61	0.77	390.38	8116.6
																			184-1146C-39X-2,17-19	1146C	39X	2	18	17	19	365.18	2.6	0.81	390.43	8118.5
																			184-1146C-39X-2,22-24	1146C	39X	2	23	22	24	365.23	2.64	0.77	390.48	8120.4
																			184-1146C-39X-2,27-29	1146C	39X	2	28	27	29	365.28	2.55	0.84	390.53	8122.2
																			184-1146C-39X-2,32-34	1146C	39X	2	33	32	34	365.33	2.59	0.82	390.58	8124.1
																			184-1146C-39X-2,37-39	1146C	39X	2	38	37	39	365.38	2.61	0.82	390.63	8126
																			184-1146C-39X-2,42-44	1146C	39X	2	43	42	44	365.43	2.61	0.81	390.68	8127.9
																			184-1146C-39X-2,47-49	1146C	39X	2	48	47	49	365.48	2.59	0.81	390.73	8129.7
																			184-1146C-39X-2,52-54	1146C	39X	2	53	52	54	365.53	2.47	0.88	390.78	8131.6
																			184-1146C-39X-2,57-59	1146C	39X	2	58	57	59	365.58	2.4	0.82	390.83	8133.5
																			184-1146C-39X-2,62-64	1146C	39X	2	63	62	64	365.63	2.48	0.83	390.88	8135.3
																			184-1146C-39X-2,67-69	1146C	39X	2	68	67	69	365.68	2.49	0.8	390.93	8137.2
																			184-1146C-39X-2,72-74	1146C	39X	2	73	72	74	365.73	2.48	0.82	390.98	8139.1
																			184-1146C-39X-2,77-79	1146C	39X	2	78	77	79	365.78	2.51	0.78	391.03	8140.9
																			184-1146C-39X-2,82-84	1146C	39X	2	83	82	84	365.83	2.42	0.81	391.08	8142.8
																			184-1146C-39X-2,87-89	1146C	39X	2	88	87	89	365.88	2.43	0.77	391.13	8144.7
																			184-1146C-39X-2,92-94	1146C	39X	2	93	92	94	365.93	2.52	0.68	391.18	8146.5
																			184-1146C-39X-2,97-99	1146C	39X	2	98	97	99	365.98	2.48	0.65	391.23	8148.4
																			184-1146C-39X-2,102-104	1146C	39X	2	103	102	104	366.03	2.38	0.69	391.28	8150.3
																			184-1146C-39X-2,107-109	1146C	39X	2	108	107	109	366.08	2.51	0.72	391.33	8152.1
																			184-1146C-39X-2,112-114	1146C	39X	2	113	112	114	366.13	2.43	0.53	391.38	8154
																			184-1146C-39X-2,117-119	1146C	39X	2	118	117	119	366.18	2.3	0.69	391.43	8155.9
																			184-1146C-39X-2,122-124	1146C	39X	2	123	122	124	366.23	2.49	0.71	391.48	8157.8
																			184-1146C-39X-2,127-129	1146C	39X	2	128	127	129	366.28	2.54	0.48	391.53	8159.6
																			184-1146C-39X-2,132-134	1146C	39X	2	133	132	134	366.33	2.6	0.49	391.58	8161.5
																			184-1146C-39X-2,137-139	1146C	39X	2	138	137	139	366.38	2.51	0.55	391.63	8163.4
																			184-1146C-39X-2,142-144	1146C	39X	2	143	142	144	366.43	2.49	0.42	391.68	8165.2
																			184-1146C-39X-2,147-149	1146C	39X	2	148	147	149	366.48	2.36	0.56	391.73	8167.1
																			184-1146C-39X-3,2-4	1146C	39X	3	3	2	4	366.53	2.35	0.71	391.78	8169
																			184-1146C-39X-3,7-9	1146C	39X	3	8	7	9	366.58	2.47	0.58	391.83	8170.8
																			184-1146C-39X-3,12-14	1146C	39X	3	13	12	14	366.63	2.34	0.69	391.88	8172.7
																			184-1146C-39X-3,17-19	1146C	39X	3	18	17	19	366.68	2.41	0.61	391.93	8174.6
																			184-1146C-39X-3,22-24	1146C	39X	3	23	22	24	366.73	2.31	0.67	391.98	8176.4
																			184-1146C-39X-3,27-29	1146C	39X	3	28	27	29	366.78	2.34	0.67	392.03	8178.3
																			184-1146C-39X-3,32-34	1146C	39X	3	33	32	34	366.83	2.44	0.77	392.08	8180.2
																			184-1146C-39X-3,37-39	1146C	39X	3	38	37	39	366.88	2.51	0.88	392.13	8182
																			184-1146C-39X-3,42-44	1146C	39X	3	43	42	44	366.93	2.42	0.8	392.18	8183.9
																			184-1146C-39X-3,47-49	1146C	39X	3	48	47	49	366.98	2.3	0.74	392.23	8185.8
																			184-1146C-39X-3,52-54	1146C	39X	3	53	52	54	367.03	2.37	0.68	392.28	8187.6
																			184-1146C-39X-3,57-59	1146C	39X	3	58	57	59	367.08	2.45	0.64	392.33	8189.5
																			184-1146C-39X-3,62-64	1146C	39X	3	63	62	64	367.13	2.45	0.61	392.38	8191.4
																			184-1146C-39X-3,67-69	1146C	39X	3	68	67	69	367.18	2.34	0.65	392.43	8193.3
																			184-1146C-39X-3,72-74	1146C	39X	3	73	72	74	367.23	2.29	0.65	392.48	8195.1
																			184-1146C-39X-3,77-79	1146C	39X	3	78	77	79	367.28	2.32	0.6	392.53	8197
																			184-1146C-39X-3,82-84	1146C	39X	3	83	82	84	367.33	2.3	0.64	392.58	8198.9
																			184-1146C-39X-3,87-89	1146C	39X	3	88	87	89	367.38	2.38	0.55	392.63	8200.7
																			184-1146C-39X-3,92-94	1146C	39X	3	93	92	94	367.43	2.42	0.62	392.68	8202.6
																			184-1146C-39X-3,97-99	1146C	39X	3	98	97	99	367.48	2.53	0.58	392.73	8204.5
																			184-1146C-39X-3,102-104	1146C	39X	3	103	102	104	367.53	2.41	0.41	392.78	8206.3
																			184-1146C-39X-3,107-109	1146C	39X	3	108	107	109	367.58	2.46	0.41	392.83	8208.2
																			184-1146C-39X-3,112-114	1146C	39X	3	113	112	114	367.63	2.39	0.56	392.88	8210.1
																			184-1146C-39X-3,117-119	1146C	39X	3	118	117	119	367.68	2.45	0.44	392.93	8211.9
																			184-1146C-39X-3,122-124	1146C	39X	3	123	122	124	367.73	2.38	0.6	392.98	8213.8
																			184-1146C-39X-3,127-129	1146C	39X	3	128	127	129	367.78	2.5	0.86	393.03	8215.7
																			184-1146C-39X-3,132-134	1146C	39X	3	133	132	134	367.83	2.38	0.76	393.08	8217.5
																			184-1146C-39X-3,137-139	1146C	39X	3	138	137	139	367.88	2.42	0.86	393.13	8219.4
																			184-1146C-39X-3,142-144	1146C	39X	3	143	142	144	367.93	2.36	0.86	393.18	8221.3
																			184-1146C-39X-3,147-149	1146C	39X	3	148	147	149	367.98	2.29	0.99	393.23	8223.2
																			184-1146C-39X-4,2-4	1146C	39X	4	3	2	4	368.03	2.51	0.98	393.28	8225
																			184-1146C-39X-4,7-9	1146C	39X	4	8	7	9	368.08	2.44	0.98	393.33	8226.9
																			184-1146C-39X-4,12-14	1146C	39X	4	13	12	14	368.13	2.38	1	393.38	8228.8
																			184-1146C-39X-4,17-19	1146C	39X	4	18	17	19	368.18	2.55	0.89	393.43	8230.6
																			184-1146C-39X-4,22-24	1146C	39X	4	23	22	24	368.23			393.48
																			184-1146C-39X-4,27-29	1146C	39X	4	28	27	29	368.28	2.28	0.85	393.53	8234.4
																			184-1146C-39X-4,32-34	1146C	39X	4	33	32	34	368.33	2.44	0.59	393.58	8236.2
																			184-1146C-39X-4,37-39	1146C	39X	4	38	37	39	368.38	2.31	0.88	393.63	8238.1
																			184-1146C-39X-4,42-44	1146C	39X	4	43	42	44	368.43	2.54	0.54	393.68	8240
																			184-1146C-39X-4,47-49	1146C	39X	4	48	47	49	368.48	2.38	0.93	393.73	8241.8
																			184-1146C-39X-4,52-54	1146C	39X	4	53	52	54	368.53	2.41	0.91	393.78	8243.7
																			184-1146C-39X-4,57-59	1146C	39X	4	58	57	59	368.58			393.83
																			184-1146C-39X-4,62-64	1146C	39X	4	63	62	64	368.63	2.35	0.79	393.88	8247.4
																			184-1146C-39X-4,67-69	1146C	39X	4	68	67	69	368.68	2.42	0.87	393.93	8249.3
																			184-1146C-39X-4,72-74	1146C	39X	4	73	72	74	368.73	2.4	0.74	393.98	8251.2
																			184-1146C-39X-4,77-79	1146C	39X	4	78	77	79	368.78	2.49	0.88	394.03	8253.1
																			184-1146C-39X-4,82-84	1146C	39X	4	83	82	84	368.83	2.48	0.72	394.08	8254.9
																			184-1146C-39X-4,87-89	1146C	39X	4	88	87	89	368.88	2.54	0.87	394.13	8256.8
																			184-1146C-39X-4,92-94	1146C	39X	4	93	92	94	368.93	2.46	0.8	394.18	8258.7
																			184-1146C-39X-4,97-99	1146C	39X	4	98	97	99	368.98	2.27	0.75	394.23	8260.5
																			184-1146C-39X-4,102-104	1146C	39X	4	103	102	104	369.03	2.44	0.7	394.28	8262.4
																			184-1146C-39X-4,107-109	1146C	39X	4	108	107	109	369.08	2.04	0.77	394.33	8264.3
																			184-1146C-39X-4,112-114	1146C	39X	4	113	112	114	369.13	2.07	0.65	394.38	8266.1
																			184-1146C-39X-4,117-119	1146C	39X	4	118	117	119	369.18	2.1	0.74	394.43	8268
																			184-1146C-39X-4,122-124	1146C	39X	4	123	122	124	369.23	1.97	0.72	394.48	8270
																			184-1146C-39X-4,127-129	1146C	39X	4	128	127	129	369.28	2.28	0.75	394.53	8272
																			184-1146C-39X-4,132-134	1146C	39X	4	133	132	134	369.33	2.25	0.59	394.58	8274
																			184-1146C-39X-4,137-139	1146C	39X	4	138	137	139	369.38	2.35	0.67	394.63	8276
																			184-1146C-39X-4,142-144	1146C	39X	4	143	142	144	369.43	2.68	0.73	394.68	8277.9
																			184-1146C-39X-4,147-149	1146C	39X	4	148	147	149	369.48	2.27	0.69	394.73	8279.9
																			184-1146C-39X-5,2-4	1146C	39X	5	3	2	4	369.53	2.28	0.71	394.78	8281.9
																			184-1146C-39X-5,7-9	1146C	39X	5	8	7	9	369.58	2.59	0.67	394.83	8283.9
																			184-1146C-39X-5,12-14	1146C	39X	5	13	12	14	369.63	2.23	0.65	394.88	8285.9
																			184-1146C-39X-5,18-20	1146C	39X	5	19	18	20	369.69	2.21	0.68	394.94	8288.3
																			184-1146C-39X-5,23-25	1146C	39X	5	24	23	25	369.74	2.23	0.6	394.99	8290.3
																			184-1146C-39X-5,28-30	1146C	39X	5	29	28	30	369.79	2.28	0.63	395.04	8292.3
																			184-1146C-39X-5,33-35	1146C	39X	5	34	33	35	369.84	2.43	0.73	395.09	8294.3
																			184-1146C-39X-5,38-40	1146C	39X	5	39	38	40	369.89	2.22	0.62	395.14	8296.3
																			184-1146C-39X-5,43-45	1146C	39X	5	44	43	45	369.94	2.56	0.69	395.19	8298.2
																			184-1146C-39X-5,48-50	1146C	39X	5	49	48	50	369.99	2.3	0.69	395.24	8300.2
																			184-1146C-39X-5,53-55	1146C	39X	5	54	53	55	370.04	2.47	0.57	395.29	8302.2
																			184-1146C-39X-5,58-60	1146C	39X	5	59	58	60	370.09	2.35	0.76	395.34	8304.2
																			184-1146C-39X-5,63-65	1146C	39X	5	64	63	65	370.14	2.57	0.65	395.39	8306.2
																			184-1146C-39X-5,68-70	1146C	39X	5	69	68	70	370.19	2.24	0.45	395.44	8308.2
																			184-1146C-39X-5,73-75	1146C	39X	5	74	73	75	370.24	2.38	0.47	395.49	8310.2
																			184-1146C-39X-5,78-80	1146C	39X	5	79	78	80	370.29	2.46	0.5	395.54	8312.2
																			184-1146C-39X-5,83-85	1146C	39X	5	84	83	85	370.34	2.44	0.42	395.59	8314.2
																			184-1146C-39X-5,88-90	1146C	39X	5	89	88	90	370.39	2.67	0.4	395.64	8316.2
																			184-1146C-39X-5,93-95	1146C	39X	5	94	93	95	370.44	2.63	0.41	395.69	8318.1
																			184-1146C-39X-5,98-100	1146C	39X	5	99	98	100	370.49	2.74	0.3	395.74	8320.1
																			184-1146C-39X-5,103-105	1146C	39X	5	104	103	105	370.54	2.59	0.37	395.79	8322.1
																			184-1146C-39X-5,108-110	1146C	39X	5	109	108	110	370.59	2.49	0.46	395.84	8324.1
																			184-1146C-39X-5,113-115	1146C	39X	5	114	113	115	370.64	2.65	0.55	395.89	8326.1
																			184-1146C-39X-5,118-120	1146C	39X	5	119	118	120	370.69	2.62	0.66	395.94	8328.1
																			184-1146C-39X-5,123-125	1146C	39X	5	124	123	125	370.74	2.5	0.64	395.99	8330.1
																			184-1146C-39X-5,128-130	1146C	39X	5	129	128	130	370.79	2.62	0.78	396.04	8332.1
																			184-1146C-39X-5,133-135	1146C	39X	5	134	133	135	370.84	2.56	0.75	396.09	8334.1
																			184-1146C-39X-5,138-140	1146C	39X	5	139	138	140	370.89	2.47	0.81	396.14	8336.1
																			184-1146A-40X-4,2-4	1146A	40X	4	3	2	4	371.43	2.57	0.76	396.18	8337.6
																			184-1146C-39X-5,143-145	1146C	39X	5	144	143	145	370.94	2.47	0.73	396.19	8338
																			184-1146A-40X-4,7-9	1146A	40X	4	8	7	9	371.48	2.57	0.75	396.23	8339.6
																			184-1146C-39X-5,148-150	1146C	39X	5	149	148	150	370.99	2.31	0.89	396.24	8340
																			184-1146A-40X-4,12-14	1146A	40X	4	13	12	14	371.53	2.47	0.67	396.28	8341.6
																			184-1146A-40X-4,17-19	1146A	40X	4	18	17	19	371.58	2.52	0.64	396.33	8343.6
																			184-1146A-40X-4,22-24	1146A	40X	4	23	22	24	371.63	2.59	0.7	396.38	8345.6
																			184-1146A-40X-4,27-29	1146A	40X	4	28	27	29	371.68	2.58	0.63	396.43	8347.6
																			184-1146A-40X-4,32-34	1146A	40X	4	33	32	34	371.73	2.49	0.6	396.48	8349.6
																			184-1146A-40X-4,37-39	1146A	40X	4	38	37	39	371.78	2.6	0.62	396.53	8351.6
																			184-1146-40X-4, 42-44	1146	40X	4	43	42	44	371.83			396.58
																			184-1146A-40X-4,47-49	1146A	40X	4	48	47	49	371.88	2.54	0.56	396.63	8355.6
																			184-1146A-40X-4,52-54	1146A	40X	4	53	52	54	371.93	2.54	0.54	396.68	8357.5
																			184-1146A-40X-4,57-59	1146A	40X	4	58	57	59	371.98	2.49	0.53	396.73	8359.5
																			184-1146A-40X-4,62-64	1146A	40X	4	63	62	64	372.03	2.51	0.42	396.78	8361.5
																			184-1146A-40X-4,67-69	1146A	40X	4	68	67	69	372.08	2.4	0.32	396.83	8363.5
																			184-1146A-40X-4,72-74	1146A	40X	4	73	72	74	372.13	2.44	0.15	396.88	8365.5
																			184-1146A-40X-4,77-79	1146A	40X	4	78	77	79	372.18	2.44	0.29	396.93	8367.5
																			184-1146A-40X-4,82-84	1146A	40X	4	83	82	84	372.23	2.37	0.19	396.98	8369.5
																			184-1146A-40X-4,87-89	1146A	40X	4	88	87	89	372.28	2.49	0.17	397.03	8371.5
																			184-1146A-40X-4,92-94	1146A	40X	4	93	92	94	372.33	2.56	0.44	397.08	8373.5
																			184-1146A-40X-4,97-99	1146A	40X	4	98	97	99	372.38	2.54	0.38	397.13	8375.5
																			184-1146A-40X-4,102-104	1146A	40X	4	103	102	104	372.43	2.44	0.49	397.18	8377.4
																			184-1146A-40X-4,107-109	1146A	40X	4	108	107	109	372.48	2.36	0.59	397.23	8379.4
																			184-1146A-40X-4,112-114	1146A	40X	4	113	112	114	372.53	2.28	0.58	397.28	8381.4
																			184-1146A-40X-4,117-119	1146A	40X	4	118	117	119	372.58	2.43	0.6	397.33	8383.4
																			184-1146A-40X-4,122-124	1146A	40X	4	123	122	124	372.63	2.32	0.56	397.38	8385.4
																			184-1146A-40X-4,127-129	1146A	40X	4	128	127	129	372.68	2.41	0.59	397.43	8387.4
																			184-1146A-40X-4,132-134	1146A	40X	4	133	132	134	372.73	2.49	0.62	397.48	8389.4
																			184-1146A-40X-4,137-139	1146A	40X	4	138	137	139	372.78	2.44	0.65	397.53	8391.4
																			184-1146A-40X-4,142-144	1146A	40X	4	143	142	144	372.83	2.54	0.62	397.58	8393.4
																			184-1146A-40X-4,147-149	1146A	40X	4	148	147	149	372.88	2.55	0.53	397.63	8395.4
																			184-1146A-40X-5,2-4	1146A	40X	5	3	2	4	372.93	2.25	0.38	397.68	8397.3
																			184-1146A-40X-5,7-9	1146A	40X	5	8	7	9	372.98	2.3	0.46	397.73	8399.3
																			184-1146A-40X-5,12-14	1146A	40X	5	13	12	14	373.03	2.16	0.33	397.78	8401.3
																			184-1146A-40X-5,17-21	1146A	40X	5	19	17	21	373.09	2.28	0.42	397.84	8403.7
																			184-1146A-40X-5,22-26	1146A	40X	5	24	22	26	373.14	2.38	0.38	397.89	8405.7
																			184-1146A-40X-5,27-31	1146A	40X	5	29	27	31	373.19	2.6	0.41	397.94	8407.7
																			184-1146A-40X-5,32-36	1146A	40X	5	34	32	36	373.24	2.49	0.39	397.99	8409.7
																			184-1146A-40X-5,37-41	1146A	40X	5	39	37	41	373.29	2.54	0.48	398.04	8411.7
																			184-1146A-40X-5,42-46	1146A	40X	5	44	42	46	373.34	2.31	0.6	398.09	8413.7
																			184-1146A-40X-5,47-51	1146A	40X	5	49	47	51	373.39	2.46	0.62	398.14	8415.7
																			184-1146A-40X-5,52-56	1146A	40X	5	54	52	56	373.44	2.47	0.57	398.19	8417.6
																			184-1146A-40X-5,57-61	1146A	40X	5	59	57	61	373.49	2.37	0.56	398.24	8419.6
																			184-1146A-40X-5,62-66	1146A	40X	5	64	62	66	373.54	2.38	0.55	398.29	8421.6
																			184-1146A-40X-5,67-71	1146A	40X	5	69	67	71	373.59	2.45	0.64	398.34	8423.6
																			184-1146A-40X-5,72-76	1146A	40X	5	74	72	76	373.64	2.24	0.69	398.39	8425.6
																			184-1146A-40X-5,77-81	1146A	40X	5	79	77	81	373.69	2.44	0.77	398.44	8427.6
																			184-1146A-40X-5,82-86	1146A	40X	5	84	82	86	373.74	2.48	0.66	398.49	8429.6
																			184-1146A-40X-5,87-91	1146A	40X	5	89	87	91	373.79	2.4	0.7	398.54	8431.6
																			184-1146A-40X-5,92-96	1146A	40X	5	94	92	96	373.84	2.62	0.49	398.59	8433.6
																			184-1146A-40X-5,97-101	1146A	40X	5	99	97	101	373.89	2.54	0.79	398.64	8435.6
																			184-1146A-40X-5,102-106	1146A	40X	5	104	102	106	373.94	2.38	0.68	398.69	8437.5
																			184-1146A-40X-5,107-111	1146A	40X	5	109	107	111	373.99	2.69	0.55	398.74	8439.5
																			184-1146A-40X-5,112-116	1146A	40X	5	114	112	116	374.04	2.67	0.66	398.79	8441.5
																			184-1146A-40X-5,117-121	1146A	40X	5	119	117	121	374.09	2.55	0.78	398.84	8443.5
																			184-1146A-40X-5,122-126	1146A	40X	5	124	122	126	374.14	2.41	0.64	398.89	8445.5
																			184-1146A-40X-5,127-131	1146A	40X	5	129	127	131	374.19	2.53	0.76	398.94	8447.5
																			184-1146C-40X-1,27-29	1146C	40X	1	28	27	29	373.38	2.42	0.95	398.99	8449.5
																			184-1146C-40X-1,32-34	1146C	40X	1	33	32	34	373.43	2.46	0.24	399.04	8451.5
																			184-1146C-40X-1,37-39	1146C	40X	1	38	37	39	373.48	2.44	0.15	399.09	8453.5
																			184-1146C-40X-1,42-44	1146C	40X	1	43	42	44	373.53	2.42	0.88	399.14	8455.5
																			184-1146C-40X-1,47-49	1146C	40X	1	48	47	49	373.58	2.38	0.31	399.19	8457.4
																			184-1146C-40X-1,52-54	1146C	40X	1	53	52	54	373.63	2.43	0.86	399.24	8459.4
																			184-1146C-40X-1,57-59	1146C	40X	1	58	57	59	373.68	2.35	0.87	399.29	8461.4
																			184-1146C-40X-1,62-64	1146C	40X	1	63	62	64	373.73	2.46	0.88	399.34	8463.4
																			184-1146C-40X-1,67-69	1146C	40X	1	68	67	69	373.78	2.39	0.87	399.39	8465.4
																			184-1146C-40X-1,72-74	1146C	40X	1	73	72	74	373.83	2.38	0.61	399.44	8467.4
																			184-1146C-40X-1,77-79	1146C	40X	1	78	77	79	373.88	2.34	0.92	399.49	8469.4
																			184-1146C-40X-1,82-84	1146C	40X	1	83	82	84	373.93	2.46	0.99	399.54	8471.4
																			184-1146C-40X-1,87-89	1146C	40X	1	88	87	89	373.98	2.29	0.93	399.59	8473.4
																			184-1146C-40X-1,92-94	1146C	40X	1	93	92	94	374.03	2.33	0.77	399.64	8475.4
[truncated: 2,956 more rows]
