# Supplementary material for: Re-organization of Pacific overturning circulation across the Miocene Climate Optimum
Source: Nat Commun. 2024 Sep 17;15:8135. doi: 10.1038/s41467-024-52516-x (PMC11408672; doi:10.1038/s41467-024-52516-x)
Supplement: Supplementary file 11 — Supplementary Data File 8 [file 41467_2024_52516_MOESM11_ESM.xlsx]

## Sheet: 122-761B_benthic_d18O-d13C copy
Hole,Core, Section, Interval (cm)	Depth (mbsf)	Depth (mcd)	Age (ka)	Benthic d13C	Benthic d18O
122-761B-5H-2,40-44	34.6	35.1	11514	1.27	2.35
122-761B-5H-2,60-64	34.8	35.3	11573	1.11	2.23
122-761B-5H-2,80-84	35	35.5	11633	0.93	2.23
122-761B-5H-2,100-104	35.2	35.7	11694	1.11	2.39
122-761B-5H-2,120-124	35.4	35.9	11755	0.89	2.34
122-761B-5H-2,140-144	35.6	36.1	11815	0.92	2.26
122-761B-5H-3,10-14	35.8	36.3	11876	1.02	2.31
122-761B-5H-3,30-34	36	36.5	11936	1	2.39
122-761B-5H-3,50-54	36.2	36.7	11997	1.06	2.42
122-761B-5H-3,70-74	36.4	36.9	12057	0.61	2.18
122-761B-5H-3,90-94	36.6	37.1	12118	0.8	2.16
122-761B-5H-3,110-114	36.8	37.3	12178	0.97	2.27
122-761B-5H-3,130-134	37	37.5	12239	0.91	2.2
122-761B-5H-4,0-4	37.2	37.7	12299	0.93	2.25
122-761B-5H-4,10-14	37.3	37.8	12330	0.71	2.02
122-761B-5H-4,20-24	37.4	37.9	12360	0.88	2.26
122-761B-5H-4,30-34	37.5	38	12390	0.73	2.21
122-761B-5H-4,40-44	37.6	38.1	12420	0.82	2.12
122-761B-5H-4,50-54	37.7	38.2	12451	0.96	2.41
122-761B-5H-4,60-64	37.8	38.3	12481	0.92	2.24
122-761B-5H-4,70-74	37.9	38.4	12511	0.85	2.41
122-761B-5H-4,80-84	38	38.5	12541	1.05	2.38
122-761B-5H-4,90-94	38.1	38.6	12568	1.1	2.25
122-761B-5H-4,100-104	38.2	38.7	12594	0.87	2.25
122-761B-5H-4,110-114	38.3	38.8	12621	1.01	2.16
122-761B-5H-4,120-124	38.4	38.9	12648	0.95	2.32
122-761B-5H-4,130-134	38.5	39	12674	0.99	2.34
122-761B-5H-4,140-144	38.6	39.1	12701	0.82	2.22
122-761B-5H-5,0-4	38.7	39.2	12727	1.04	2.41
122-761B-5H-5,10-14	38.8	39.3	12754	1	2.35
122-761B-5H-5,20-24	38.9	39.4	12817	0.98	2.31
122-761B-5H-5,30-34	39	39.5	12883	0.89	2.4
122-761B-5H-5,40-44	39.1	39.6	12948	1	2.2
122-761B-5H-5,50-54	39.2	39.7	13013	0.9	2.07
122-761B-5H-5,60-64	39.3	39.8	13078	0.84	1.9
122-761B-5H-5,70-74	39.4	39.9	13144	0.96	2.04
122-761B-5H-5,80-84	39.5	40	13209	1.02	2.02
122-761B-5H-5,90-94	39.6	40.1	13274	1.21	2.1
122-761B-5H-5,100-104	39.7	40.2	13304	1.16	2
122-761B-5H-5,110-114	39.8	40.3	13332	1.27	2.18
122-761B-5H-5,120-124	39.9	40.4	13361	1.12	2.01
122-761B-5H-5,130-134	40	40.5	13389	1.13	2.12
122-761B-5H-5,140-144	40.1	40.6	13417	0.99	1.82
122-761B-5H-6,0-4	40.2	40.7	13446	1.08	2.03
122-761B-5H-6,10-14	40.3	40.8	13474	1.29	2.04
122-761B-5H-6,20-24	40.4	40.9	13502	1.11	1.85
122-761B-5H-6,30-34	40.5	41	13531	1.36	2.01
122-761B-5H-6,40-44	40.6	41.1	13559	1.39	2.01
122-761B-5H-6,50-54	40.7	41.2	13587	1.34	1.94
122-761B-5H-6,60-64	40.8	41.3	13616	1.68	2.12
122-761B-5H-6,70-74	40.9	41.4	13644	1.57	1.97
122-761B-5H-6,80-84	41	41.5	13673	1.67	1.95
122-761B-5H-6,90-94	41.1	41.6	13701	1.73	2.04
122-761B-5H-6,100-104	41.2	41.7	13729	1.79	2.1
122-761B-5H-6,110-114	41.3	41.8	13758	1.73	2
122-761B-5H-6,120-124	41.4	41.9	13787	1.63	2.03
122-761B-5H-6,130-134	41.5	42	13816	1.37	1.76
122-761B-5H-6,140-144	41.6	42.1	13845	1.41	1.79
122-761B-5H-7,0-4	41.7	42.2	13875	1.06	1.39
122-761B-5H-7,10-14	41.8	42.3	13904	1.35	1.76
122-761B-5H-7,20-24	41.9	42.4	13933	1.22	1.63
122-761B-5H-7,30-34	42	42.5	13962	1.27	1.61
122-761B-5H-7,40-44	42.1	42.6	13991	1.33	1.4
122-761B-5H-7,50-54	42.2	42.7	14020	1.42	1.49
122-761B-5H-0,10-14	42.3	42.8	14049	1.48	1.73
122-761B-5H-0,30-34	42.5	43	14139	1.48	1.66
122-761B-6H-1,0-4	42.2	43.1	14186	1.24	1.69
122-761B-6H-1,10-14	42.3	43.2	14234	1.46	1.68
122-761B-6H-1,20-24	42.4	43.3	14281	1.33	1.44
122-761B-6H-1,30-34	42.5	43.4	14328	1.46	1.52
122-761B-6H-1,40-44	42.6	43.5	14375	1.47	1.48
122-761B-6H-1,50-54	42.7	43.6	14422	1.49	1.35
122-761B-6H-1,60-64	42.8	43.7	14469	1.49	1.34
122-761B-6H-1,70-74	42.9	43.8	14517	1.59	1.54
122-761B-6H-1,80-84	43	43.9	14568	1.59	1.44
122-761B-6H-1,90-94	43.1	44	14619	1.37	1.32
122-761B-6H-1,100-104	43.2	44.1	14670	1.42	1.06
122-761B-6H-1,110-114	43.3	44.2	14722	1.28	1.3
122-761B-6H-1,120-124	43.4	44.3	14773	1.2	1.28
122-761B-6H-1,130-134	43.5	44.4	14824	1.33	1.35
122-761B-6H-1,140-144	43.6	44.5	14876	1.23	1.1
122-761B-6H-2,0-4	43.7	44.6	14927	1.31	1.35
122-761B-6H-2,10-14	43.8	44.7	14978	1.28	1.29
122-761B-6H-2,20-24	43.9	44.8	15030	1.31	1.36
122-761B-6H-2,30-34	44	44.9	15081	1.26	1.28
122-761B-6H-2,40-44	44.1	45	15132	1.44	1.45
122-761B-6H-2,50-54	44.2	45.1	15184	1.34	1.24
122-761B-6H-2,60-64	44.3	45.2	15235	1.59	1.47
122-761B-6H-2,70-74	44.4	45.3	15279	1.48	1.4
122-761B-6H-2,80-84	44.5	45.4	15322	1.64	1.62
122-761B-6H-2,90-94	44.6	45.5	15366	1.68	1.64
122-761B-6H-2,100-104	44.7	45.6	15410	1.63	1.61
122-761B-6H-2,110-114	44.8	45.7	15454	1.34	1.19
122-761B-6H-2,120-124	44.9	45.8	15498	1.63	1.59
122-761B-6H-2,130-134	45	45.9	15542	1.33	1.37
122-761B-6H-2,140-144	45.1	46	15586	1.14	1.17
122-761B-6H-3,0-4	45.2	46.1	15616	1.14	1.17
122-761B-6H-3,10-14	45.3	46.2	15645	1.42	1.6
122-761B-6H-3,20-24	45.4	46.3	15674	1.42	1.45
122-761B-6H-3,30-34	45.5	46.4	15703	1.59	1.38
122-761B-6H-3,40-44	45.6	46.5	15732	1.51	1.55
122-761B-6H-3,50-54	45.7	46.6	15761	1.71	1.6
122-761B-6H-3,60-64	45.8	46.7	15790	1.82	1.57
122-761B-6H-3,70-74	45.9	46.8	15819	1.74	1.51
122-761B-6H-3,80-84	46	46.9	15848	1.72	1.54
122-761B-6H-3,90-94	46.1	47	15877	1.7	1.53
122-761B-6H-3,100-104	46.2	47.1	15906	1.6	1.55
122-761B-6H-3,110-114	46.3	47.2	15935	1.77	1.58
122-761B-6H-3,120-124	46.4	47.3	15949	1.75	1.47
122-761B-6H-3,130-134	46.5	47.4	15962	1.62	1.39
122-761B-6H-3,140-144	46.6	47.5	15974	1.74	1.42
122-761B-6H-4,0-4	46.7	47.6	15987	1.53	1.53
122-761B-6H-4,10-14	46.8	47.7	16000	1.52	1.36
122-761B-6H-4,20-24	46.9	47.8	16013	1.43	1.4
122-761B-6H-4,30-34	47	47.9	16026	1.54	1.43
122-761B-6H-4,40-44	47.1	48	16039	1.71	1.34
122-761B-6H-4,50-54	47.2	48.1	16055	1.48	1.26
122-761B-6H-4,60-64	47.3	48.2	16071	1.36	1.35
122-761B-6H-4,70-74	47.4	48.3	16087	1.43	1.24
122-761B-6H-4,80-84	47.5	48.4	16103	1.41	1.29
122-761B-6H-4,90-94	47.6	48.5	16119	1.35	1.31
122-761B-6H-4,100-104	47.7	48.6	16135	1.39	1.27
122-761B-6H-4,110-114	47.8	48.7	16151	1.5	0.74
122-761B-6H-4,120-124	47.9	48.8	16169	1.45	1.29
122-761B-6H-4,130-134	48	48.9	16212	1.19	1.13
122-761B-6H-4,140-144	48.1	49	16255	1.11	1.36
122-761B-6H-5,0-4	48.2	49.1	16298	1.15	1.32
122-761B-6H-5,10-14	48.3	49.2	16340	1.16	1.29
122-761B-6H-5,20-24	48.4	49.3	16383	1.22	1.25
122-761B-6H-5,30-34	48.5	49.4	16426	1.1	1.32
122-761B-6H-5,40-44	48.6	49.5	16469	1.14	1.58
122-761B-6H-5,50-54	48.7	49.6	16511	1.39	1.07
122-761B-6H-5,60-64	48.8	49.7	16541	1.12	1.42
122-761B-6H-5,70-74	48.9	49.8	16571	1.12	1.43
122-761B-6H-5,80-84	49	49.9	16601	1.19	1.41
122-761B-6H-5,90-94	49.1	50	16632	1.33	1.37
122-761B-6H-5,100-104	49.2	50.1	16648	1.06	1.6
122-761B-6H-5,110-114	49.3	50.2	16659	1.24	1.46
122-761B-6H-6,0-4	49.7	50.6	16705	1.15	1.58
122-761B-6H-6,10-14	49.8	50.7	16716	1.05	1.36
122-761B-6H-6,20-24	49.9	50.8	16728	0.93	1.63
122-761B-6H-6,30-34	50	50.9	16739	1.01	1.57
122-761B-6H-6,40-44	50.1	51	16750	0.79	1.45
122-761B-6H-6,50-54	50.2	51.1	16762	0.91	1.64
122-761B-6H-6,60-64	50.3	51.2	16773	0.94	1.45
122-761B-6H-6,70-74	50.4	51.3	16785	0.84	1.64
122-761B-6H-6,80-84	50.5	51.4	16796	0.7	1.57
122-761B-6H-6,90-94	50.6	51.5	16807	0.77	1.53
122-761B-6H-6,100-104	50.7	51.6	16817	0.8	1.57
122-761B-6H-6,110-114	50.8	51.7	16828	0.97	1.56
122-761B-6H-6,120-124	50.9	51.8	16838	0.9	1.62
122-761B-6H-6,130-134	51	51.9	16849	0.88	1.68
122-761B-6H-6,140-144	51.1	52	16859	1.02	1.58
122-761B-6H-7,0-4	51.2	52.1	16870	1.06	1.58
122-761B-6H-7,10-14	51.3	52.2	16880	0.92	1.78
122-761B-6H-7,20-24	51.4	52.3	16891	0.88	1.76
122-761B-6H-7,30-34	51.5	52.4	16901	0.83	1.69
122-761B-6H-7,40-44	51.6	52.5	16912	0.9	1.68
122-761B-6H-7,50-54	51.7	52.6	16922	0.96	1.81
122-761B-7H-1,0-4	51.7	53.3	16933	0.93	1.77
122-761B-6H-7,60-64	51.8	52.7	16996	0.97	1.89
122-761B-7H-1,10-14	51.8	53.4	17006	0.83	1.78
122-761B-7H-1,20-24	51.9	53.5	17016	0.75	1.58
122-761B-7H-1,30-34	52	53.6	17027	0.84	1.76
122-761B-7H-1,40-44	52.1	53.7	17037	0.95	1.82
122-761B-7H-1,50-54	52.2	53.8	17048	0.85	1.77
122-761B-7H-1,60-64	52.3	53.9	17058	0.86	1.67
122-761B-7H-1,70-74	52.4	54	17069	0.81	1.65
122-761B-7H-1,80-84	52.5	54.1	17079	0.8	1.65
122-761B-7H-1,90-94	52.6	54.2	17090	0.97	1.76
122-761B-7H-1,100-104	52.7	54.3	17100	1.15	1.83
122-761B-7H-1,110-114	52.8	54.4	17111	0.97	1.8
122-761B-7H-1,120-124	52.9	54.5	17121	1.09	1.99
122-761B-7H-1,140-144	53.1	54.7	17142	0.95	1.75
122-761B-7H-2,0-4	53.2	54.8	17153	0.88	1.7
122-761B-7H-2,10-14	53.3	54.9	17163	0.88	1.78
122-761B-7H-2,20-24	53.4	55	17174	1.03	1.81
122-761B-7H-2,30-34	53.5	55.1	17184	0.79	1.86
122-761B-7H-2,40-44	53.6	55.2	17195	0.79	1.82
122-761B-7H-2,50-54	53.7	55.3	17205	0.82	1.67
122-761B-7H-2,60-64	53.8	55.4	17216	1.11	1.89
122-761B-7H-2,70-74	53.9	55.5	17226	0.89	1.71
122-761B-7H-2,80-84	54	55.6	17237	0.74	1.53
122-761B-7H-2,90-94	54.1	55.7	17247	0.78	1.7
122-761B-7H-2,100-104	54.2	55.8	17258	1.13	1.74
122-761B-7H-2,110-114	54.3	55.9	17268	1.28	1.8
122-761B-7H-2,120-124	54.4	56	17279	1.13	1.72
122-761B-7H-2,130-134	54.5	56.1	17289	1.16	1.84
122-761B-7H-2,140-144	54.6	56.2	17300	0.94	1.58
122-761B-7H-3,10-14	54.8	56.4	17320	1.35	1.9
122-761B-7H-3,30-34	55	56.6	17341	1.35	1.73
122-761B-7H-3,50-54	55.2	56.8	17362	1.29	1.91
122-761B-7H-3,70-74	55.4	57	17383	1.4	1.99
122-761B-7H-3,90-94	55.6	57.2	17404	1.1	1.89
122-761B-7H-3,110-114	55.8	57.4	17425	0.87	1.53
122-761B-7H-3,130-134	56	57.6	17446	1.31	1.85
122-761B-7H-4,0-4	56.2	57.8	17467	1.18	1.65
122-761B-7H-4,20-24	56.4	58	17488	0.85	1.47
122-761B-7H-4,40-44	56.6	58.2	17509	0.91	1.59
122-761B-7H-4,60-64	56.8	58.4	17530	0.95	1.52
122-761B-7H-4,80-84	57	58.6	17551	0.69	1.47
122-761B-7H-4,100-104	57.2	58.8	17572	0.93	1.64
122-761B-7H-4,120-124	57.4	59	17593	0.79	1.65
122-761B-7H-4,130-134	57.5	59.1	17604	1.03	1.72
