# Supplementary material for: Re-organization of Pacific overturning circulation across the Miocene Climate Optimum
Source: Nat Commun. 2024 Sep 17;15:8135. doi: 10.1038/s41467-024-52516-x (PMC11408672; doi:10.1038/s41467-024-52516-x)
Supplement: Supplementary file 12 — Supplementary Data File 9 [file 41467_2024_52516_MOESM12_ESM.xlsx]

## Sheet: Rae et al 2021 CO2 8-20Ma with 
761B depth (mcd Holbourn et al 2004)	Age ((ka Rae et al 2021 )	761B revised age (ka this work)	Revised age (ka this work)	pH	pH_16pc	pH_84pc	xco2	xco2_16pc	xco2_84pc	xco2_alkalinityLow	xco2_alkalinityHigh	Site	Reference
37.8	12281	12362	12362	8.041	8.03	8.06	420	379	461	363	477	761B	Foster et al., 2012
	12520		12520	8.097	8.05	8.14	358	307	416	308	408	761B	Sosdian et al., 2018
38.9	12719	12648	12648	7.981	7.97	8	499	449	549	429	568	761B	Foster et al., 2012
40.2	13253	13304	13304	7.946	7.93	7.96	551	494	608	472	630	761B	Foster et al., 2012
40.8	13477	13476	13476	7.948	7.93	7.97	548	491	606	469	628	761B	Foster et al., 2012
	13600		13600	7.966	7.95	7.98	521	467	575	445	597	926A	Foster et al., 2012
41.4	13716	13648	13648	7.953	7.94	7.97	540	483	597	461	619	761B	Foster et al., 2012
	13698		13698	7.935	7.92	7.95	569	509	629	485	652	Malta	Badger et al., 2013
41.7	13833	13734	13734	7.926	7.91	7.94	583	521	645	497	669	761B	Foster et al., 2012
	13736		13736	7.928	7.91	7.95	579	519	640	495	664	Malta	Badger et al., 2013
	13741		13741	7.97	7.95	7.99	515	461	570	440	591	Malta	Badger et al., 2013
	13766		13766	7.865	7.85	7.88	691	618	764	590	792	Malta	Badger et al., 2013
	13786		13786	7.887	7.87	7.91	650	581	718	554	745	Malta	Badger et al., 2013
	13798		13798	7.851	7.83	7.87	719	643	795	613	824	Malta	Badger et al., 2013
42.6	14171	13992	13992	7.91	7.89	7.93	609	543	677	518	700	761B	Foster et al., 2012
43	14311	14139	14139	7.903	7.89	7.92	622	555	690	528	715	761B	Foster et al., 2012
44.4	14796	14824	14824	7.772	7.75	7.8	887	784	995	751	1022	761B	Foster et al., 2012
45.2	14940	14940	14940	7.806	7.79	7.82	809	720	899	684	934	926A	Foster et al., 2012
47.06	15037	15235	15235	7.822	7.8	7.85	773	681	869	653	893	761B	Foster et al., 2012
47.1	15541	15895	15895	7.882	7.86	7.91	658	581	737	554	762	761B	Greenop et al., 2014
47.28	15560	15906	15906	7.868	7.85	7.89	684	606	763	576	792	761B	Foster et al., 2012
47.33	15600	15946	15946	7.733	7.71	7.76	987	873	1104	832	1141	761B	Greenop et al., 2014
47.38	15613	15953	15953	7.71	7.69	7.73	1050	931	1170	886	1214	761B	Greenop et al., 2014
47.48	15626	15959	15959	7.846	7.83	7.87	728	645	813	613	843	761B	Greenop et al., 2014
47.63	15652	15972	15972	7.891	7.87	7.91	644	568	722	542	746	761B	Greenop et al., 2014
47.73	15692	15991	15991	7.9	7.86	7.94	627	542	720	528	726	761B	Greenop et al., 2014
	15719	16004	16004	7.69	7.62	7.76	1104	906	1358	932	1277	761B	Greenop et al., 2014
	16014		16014	7.841	7.82	7.86	734	650	821	618	850	926B	Sosdian et al., 2018
47.88	15758	16023	16023	7.895	7.86	7.93	636	554	724	535	737	761B	Greenop et al., 2014
	16024		16024	7.975	7.96	7.99	508	450	567	427	589	926B	Sosdian et al., 2018
47.93	15772	16029	16029	7.866	7.83	7.9	689	596	789	580	798	761B	Greenop et al., 2014
48.06	15807	16048	16048	7.669	7.64	7.7	1168	1023	1324	985	1351	761B	Greenop et al., 2014
48.18	15839	16067	16067	7.74	7.71	7.77	970	852	1096	818	1123	761B	Greenop et al., 2014
	16071		16071	7.922	7.9	7.94	588	521	655	494	681	926B	Sosdian et al., 2018
48.3	15866	16087	16087	7.754	7.73	7.78	932	819	1053	785	1079	761B	Foster et al., 2012
48.38	15893	16100	16100	7.906	7.89	7.93	616	545	689	518	715	761B	Greenop et al., 2014
48.6	15954	16135	16135	7.899	7.85	7.95	628	532	738	528	728	761B	Greenop et al., 2014
48.63	15962	16140	16140	7.86	7.84	7.88	701	618	788	590	813	761B	Greenop et al., 2014
48.68	15976	16148	16148	7.611	7.59	7.63	1359	1204	1519	1146	1572	761B	Greenop et al., 2014
48.73	15990	16156	16156	7.854	7.83	7.88	711	627	800	598	825	761B	Greenop et al., 2014
48.98	16061	16246	16246	7.891	7.87	7.91	643	568	720	540	745	761B	Greenop et al., 2014
49.18	16119	16332	16332	7.766	7.72	7.81	901	776	1041	759	1044	761B	Greenop et al., 2014
49.28	16148	16375	16375	7.868	7.85	7.89	686	607	766	576	795	761B	Greenop et al., 2014
	16377		16377	8.007	7.99	8.02	464	411	516	389	538	926A	Sosdian et al., 2018
49.38	16178	16417	16417	7.918	7.9	7.94	596	527	667	501	692	761B	Greenop et al., 2014
49.48	16208	16460	16460	7.969	7.93	8	516	447	590	433	599	761B	Greenop et al., 2014
49.58	16239	16503	16503	7.701	7.65	7.75	1069	912	1249	900	1238	761B	Greenop et al., 2014
49.68	16270	16535	16535	7.907	7.89	7.92	614	545	684	516	712	761B	Greenop et al., 2014
49.78	16302	16565	16565	7.702	7.68	7.72	1067	946	1190	898	1236	761B	Greenop et al., 2014
49.88	16333	16595	16595	7.927	7.91	7.94	581	515	647	487	674	761B	Greenop et al., 2014
49.98	16366	16626	16626	7.673	7.65	7.7	1154	1020	1292	972	1337	761B	Greenop et al., 2014
50	16382	16632	16632	7.973	7.96	7.99	511	452	569	428	593	761B	Foster et al., 2012
50.08	16399	16648	16648	7.734	7.71	7.76	983	869	1099	827	1139	761B	Greenop et al., 2014
50.13	16416	16656	16656	7.986	7.97	8	492	436	548	412	571	761B	Greenop et al., 2014
50.28	16467	16679	16679	7.655	7.59	7.72	1208	998	1470	1017	1399	761B	Greenop et al., 2014
	16717	16717	16717	7.771	7.75	7.79	889	787	992	746	1031	872C	Sosdian et al., 2018
50.63	16591	16735	16735	7.911	7.89	7.93	607	538	677	509	706	761B	Greenop et al., 2014
50.78	16647	16759	16759	7.951	7.93	7.97	543	481	606	455	631	761B	Greenop et al., 2014
50.88	16685	16774	16774	7.962	7.94	7.99	526	461	594	440	611	761B	Greenop et al., 2014
51.08	16764	16806	16806	7.825	7.8	7.85	770	678	867	646	894	761B	Greenop et al., 2014
	16861		16861	7.963	7.95	7.98	524	464	586	439	609	926B	Sosdian et al., 2018
51.58	16975	16885	16885	8.007	7.98	8.04	464	402	528	388	539	761B	Greenop et al., 2014
	16897		16897	7.94	7.92	7.96	559	494	626	469	650	926B	Sosdian et al., 2018
51.88	17114	16933	16933	7.928	7.91	7.95	580	512	648	485	674	761B	Greenop et al., 2014
	17081		17081	7.991	7.97	8.01	485	428	543	406	564	926B	Sosdian et al., 2018
	17719		17719	7.812	7.79	7.83	796	703	889	666	926	872C	Sosdian et al., 2018
	18247		18247	8.013	8	8.03	456	402	510	380	533	926B	Sosdian et al., 2018
	18508		18508	7.949	7.93	7.97	547	483	612	455	639	872C	Sosdian et al., 2018
	19135		19135	7.886	7.87	7.9	649	572	727	540	759	926B	Sosdian et al., 2018
	19435		19435	8.018	7.99	8.04	449	392	510	372	527	872C	Sosdian et al., 2018
	20032		20032	7.902	7.88	7.92	623	547	699	516	730	872C	Sosdian et al., 2018
	20087		20087	8.055	8.04	8.07	405	356	455	335	476	926B	Sosdian et al., 2018
	20561		20561	7.842	7.83	7.86	734	645	824	607	861	872C	Sosdian et al., 2018
