# Supplementary material for: Re-organization of Pacific overturning circulation across the Miocene Climate Optimum
Source: Nat Commun. 2024 Sep 17;15:8135. doi: 10.1038/s41467-024-52516-x (PMC11408672; doi:10.1038/s41467-024-52516-x)
Supplement: Supplementary file 13 — Supplementary Data File 10 [file 41467_2024_52516_MOESM13_ESM.xlsx]

## Sheet: Sheet1
Hole,Core, Section, Interval (cm)	Hole	Core	Section	Top Int. (cm)	Corrected mbsf (Miller et al. 2017)	Benthic d13C	Benthic d18O	Revised age (ka Holbourn et al 2022)
U0751A-13H-4, 0.0 cm	751A	13	4	0	113.496	1.59144	1.87337	14938.6
U0751A-13H-4, 10.0 cm	751A	13	4	10	113.592	1.52503	1.88811	14943.5
U0751A-13H-4, 20.0 cm	751A	13	4	20	113.687	1.46847	2.03791	14948.9
U0751A-13H-4, 30.0 cm	751A	13	4	30	113.783	1.3127	1.9565	14953.7
U0751A-13H-4, 40.0 cm	751A	13	4	40	113.878	1.45495	1.70417	14959.1
U0751A-13H-4, 50.0 cm	751A	13	4	50	113.974	1.58084	1.75335	14963.9
U0751A-13H-4, 60.0 cm	751A	13	4	60	114.069	1.15444	1.53029	14969.3
U0751A-13H-4, 70.0 cm	751A	13	4	70	114.165	0.870091	1.34988	14974.7
U0751A-13H-4, 80.0 cm	751A	13	4	80	114.26	1.51345	1.85306	14979.6
U0751A-13H-4, 90.0 cm	751A	13	4	90	114.356	1.68819	2.00116	14984.9
U0751A-13H-4, 100.0 cm	751A	13	4	100	114.451	1.55242	1.96564	14989.8
U0751A-13H-4, 110.0 cm	751A	13	4	110	114.547	1.56381	1.82891	14995.2
U0751A-13H-4, 120.0 cm	751A	13	4	120	114.642	1.45737	1.9253	15000
U0751A-13H-4, 130.0 cm	751A	13	4	130	114.738	1.4371	1.83824	15005.4
U0751A-13H-4, 140.0 cm	751A	13	4	140	114.833	1.26848	1.71719	15010.3
U0751A-13H-5, 0.0 cm	751A	13	5	0	114.929	1.40478	1.77227	15015.6
U0751A-13H-5, 10.0 cm	751A	13	5	10	115.024	1.49385	1.81267	15020.5
U0751A-13H-5, 20.0 cm	751A	13	5	20	115.12	1.75033	1.97664	15025.9
U0751A-13H-5, 30.0 cm	751A	13	5	30	115.215	1.56639	1.92659	15031.3
U0751A-13H-5, 40.0 cm	751A	13	5	40	115.311	1.7472	1.8633	15036.1
U0751A-13H-5, 50.0 cm	751A	13	5	50	115.406	1.42286	1.21799	15041.5
U0751A-13H-5, 60.0 cm	751A	13	5	60	115.502	1.24454	1.39698	15046.3
U0751A-13H-5, 70.0 cm	751A	13	5	70	115.597	1.671	1.85092	15051.7
U0751A-13H-5, 80.0 cm	751A	13	5	80	115.692	1.30613	1.42357	15056.6
U0751A-13H-5, 90.0 cm	751A	13	5	90	115.788	1.51502	1.59631	15062
U0751A-13H-5, 100.0 cm	751A	13	5	100	115.883	1.92788	1.86907	15066.8
U0751A-13H-5, 110.0 cm	751A	13	5	110	115.979	1.69405	1.75172	15072.2
U0751A-13H-5, 120.0 cm	751A	13	5	120	116.074	1.94796	2.01171	15077
U0751A-13H-5, 130.0 cm	751A	13	5	130	116.17	1.83048	1.86339	15082.4
U0751A-13H-5, 140.0 cm	751A	13	5	140	116.265	1.84013	1.99989	15087.8
U0751A-13H-6, 0.0 cm	751A	13	6	0	116.361	1.73715	1.99444	15092.7
U0751A-13H-6, 10.0 cm	751A	13	6	10	116.456	1.67283	1.93995	15098
U0751A-13H-6, 20.0 cm	751A	13	6	20	116.552	1.62	1.8878	15102.9
U0751A-13H-6, 30.0 cm	751A	13	6	30	116.647	1.67898	1.84543	15108.3
U0751A-13H-6, 40.0 cm	751A	13	6	40	116.743	1.68755	1.8307	15113.1
U0751A-13H-6, 50.0 cm	751A	13	6	50	116.838	1.42656	1.57149	15118.5
U0751A-13H-6, 60.0 cm	751A	13	6	60	116.934	1.43993	1.78335	15123.4
U0751A-13H-6, 70.0 cm	751A	13	6	70	117.029	1.51507	1.72281	15128.7
U0751A-13H-6, 80.0 cm	751A	13	6	80	117.125	1.90723	1.6884	15134.1
U0751A-13H-6, 90.0 cm	751A	13	6	90	117.22	1.68115	1.6631	15139
U0751A-13H-6, 100.0 cm	751A	13	6	100	117.316	1.48094	1.48386	15144.4
U0751A-13H-6, 110.0 cm	751A	13	6	110	117.411	1.21148	1.38882	15149.2
U0751A-13H-6, 120.0 cm	751A	13	6	120	117.507	1.14065	1.35349	15154.6
U0751A-13H-6, 130.0 cm	751A	13	6	130	117.602	1.33736	1.43946	15159.4
U0751A-13H-6, 140.0 cm	751A	13	6	140	117.698	1.07698	1.21021	15164.8
U0751A-13H-7, 0.0 cm	751A	13	7	0	117.793	1.1223	1.25558	15169.7
U0751A-13H-7, 10.0 cm	751A	13	7	10	117.888	1.16036	1.23117	15175.1
U0751A-13H-7, 20.0 cm	751A	13	7	20	117.984	1.14301	1.35927	15179.9
U0751A-13H-7, 30.0 cm	751A	13	7	30	118.079	1.08518	1.26354	15185.3
U0751A-13H-7, 40.0 cm	751A	13	7	40	118.175	1.48388	1.5104	15190.7
U0751A-13H-7, 50.0 cm	751A	13	7	50	118.27	0.995905	1.27811	15195.5
U0751A-13H-7, 60.0 cm	751A	13	7	60	118.366	1.33367	1.47117	15200.9
U0751A-13H-7, 70.0 cm	751A	13	7	70	118.461	1.50235	1.69127	15205.8
U0751A-14H-1, 0.0 cm	751A	14	1	0	118.7	1.2895	1.55875	15218.7
U0751A-14H-1, 10.0 cm	751A	14	1	10	118.794	1.56138	1.91384	15223.5
U0751A-14H-1, 20.0 cm	751A	14	1	20	118.887	1.35322	1.74848	15228.9
U0751A-14H-1, 30.0 cm	751A	14	1	30	118.98	1.79087	2.00431	15233.8
U0751A-14H-1, 40.0 cm	751A	14	1	40	119.074	1.74081	1.90934	15238.6
U0751A-14H-1, 50.0 cm	751A	14	1	50	119.168	1.51539	1.85735	15244
U0751A-14H-1, 58.5 cm	751A	14	1	58.5	119.247	1.61898	1.86448	15248.3
U0751A-14H-1, 70.0 cm	751A	14	1	70	119.354	1.65017	2.03241	15253.7
U0751A-14H-1, 80.0 cm	751A	14	1	80	119.448	1.56221	1.84357	15259.1
U0751A-14H-1, 90.0 cm	751A	14	1	90	119.541
U0751A-14H-1, 100.0 cm	751A	14	1	100	119.635	1.32127	1.65457	15269.3
U0751A-14H-1, 110.0 cm	751A	14	1	110	119.729	1.51533	1.7416	15274.2
U0751A-14H-1, 120.0 cm	751A	14	1	120	119.822	1.61922	1.88062	15279
U0751A-14H-1, 130.0 cm	751A	14	1	130	119.916	1.39951	1.77919	15284.4
U0751A-14H-1, 140.0 cm	751A	14	1	140	120.009	1.67203	2.02222	15289.3
U0751A-14H-2, 0.0 cm	751A	14	2	0	120.103	1.21804	1.70594	15294.1
U0751A-14H-2, 10.0 cm	751A	14	2	10	120.196	1.79681	2.14718	15299.5
U0751A-14H-2, 20.0 cm	751A	14	2	20	120.29	1.67889	2.10315	15304.3
U0751A-14H-2, 30.0 cm	751A	14	2	30	120.383	1.62601	1.73054	15309.2
U0751A-14H-2, 40.0 cm	751A	14	2	40	120.477	1.38244	1.33522	15314.6
U0751A-14H-2, 50.0 cm	751A	14	2	50	120.57	1.1363	1.36303	15319.4
U0751A-14H-2, 60.0 cm	751A	14	2	60	120.664	1.17989	1.41801	15324.3
U0751A-14H-2, 70.0 cm	751A	14	2	70	120.757	1.47	1.66	15329.6
U0751A-14H-2, 80.0 cm	751A	14	2	80	120.851	1.71	1.79	15334.5
U0751A-14H-2, 90.0 cm	751A	14	2	90	120.944	1.59	1.51	15339.3
U0751A-14H-2, 100.0 cm	751A	14	2	100	121.038	0.81	1.68	15344.7
U0751A-14H-2, 110.0 cm	751A	14	2	110	121.131	1.83	2.02	15349.6
U0751A-14H-2, 120.0 cm	751A	14	2	120	121.225	1.6	2.04	15355
U0751A-14H-2, 130.0 cm	751A	14	2	130	121.318	1.89	2.01	15359.8
U0751A-14H-2, 140.0 cm	751A	14	2	140	121.412	1.71	1.99	15364.7
U0751A-14H-3, 0.0 cm	751A	14	3	0	121.505	1.73	2.15	15370
U0751A-14H-3, 10.0 cm	751A	14	3	10	121.599	1.78	2.05	15374.9
U0751A-14H-3, 20.0 cm	751A	14	3	20	121.692	1.6	1.7	15379.7
U0751A-14H-3, 30.0 cm	751A	14	3	30	121.786	1.47	1.64	15385.1
U0751A-14H-3, 40.0 cm	751A	14	3	40	121.879	1.72	1.68	15390
U0751A-14H-3, 50.0 cm	751A	14	3	50	121.973	1.52	1.39	15394.8
U0751A-14H-3, 60.0 cm	751A	14	3	60	122.066	1.46	1.51	15400.2
U0751A-14H-3, 70.0 cm	751A	14	3	70	122.16	1.51	1.41	15405.1
U0751A-14H-3, 80.0 cm	751A	14	3	80	122.253	1.53	1.48	15409.9
U0751A-14H-3, 90.0 cm	751A	14	3	90	122.347	1.46	1.73	15415.3
U0751A-14H-3, 100.0 cm	751A	14	3	100	122.44	1.67	1.93	15420.1
U0751A-14H-3, 110.0 cm	751A	14	3	110	122.534	1.85	2.11	15425
U0751A-14H-3, 120.0 cm	751A	14	3	120	122.627	1.57	1.67	15430.4
U0751A-14H-3, 130.0 cm	751A	14	3	130	122.721	1.59	2.08	15435.2
U0751A-14H-3, 140.0 cm	751A	14	3	140	122.814	1.74	1.9	15440.1
U0751A-14H-4, 0.0 cm	751A	14	4	0	122.908	1.49	1.66	15445.4
U0751A-14H-4, 10.0 cm	751A	14	4	10	123.001	1.68427	1.75835	15450.3
U0751A-14H-4, 20.0 cm	751A	14	4	20	123.095	1.43309	1.56274	15455.7
U0751A-14H-4, 30.0 cm	751A	14	4	30	123.188	1.14	1.37	15460.5
U0751A-14H-4, 40.0 cm	751A	14	4	40	123.282	1.37	1.5	15465.4
U0751A-14H-4, 50.0 cm	751A	14	4	50	123.375	1.85	1.94	15470.8
U0751A-14H-4, 60.0 cm	751A	14	4	60	123.469	1.5	1.72	15475.6
U0751A-14H-4, 70.0 cm	751A	14	4	70	123.562	1.52	1.53	15480.5
U0751A-14H-4, 80.0 cm	751A	14	4	80	123.656	1.64	1.88	15485.8
U0751A-14H-4, 90.0 cm	751A	14	4	90	123.749	1.59	1.88	15490.7
U0751A-14H-4, 100.0 cm	751A	14	4	100	123.843	1.82	2.19	15495.5
U0751A-14H-4, 110.0 cm	751A	14	4	110	123.936	1.74	1.7	15500.9
U0751A-14H-4, 120.0 cm	751A	14	4	120	124.03	1.81	1.78	15505.8
U0751A-14H-4, 130.0 cm	751A	14	4	130	124.123	1.65	1.52	15510.6
U0751A-14H-4, 140.0 cm	751A	14	4	140	124.217	1.83	2.18	15516.4
U0751A-14H-5, 0.0 cm	751A	14	5	0	124.31	1.79	1.92	15521.8
U0751A-14H-5, 10.0 cm	751A	14	5	10	124.404	1.71	1.88	15527.1
U0751A-14H-5, 20.0 cm	751A	14	5	20	124.497	1.72	1.71	15533.1
U0751A-14H-5, 30.0 cm	751A	14	5	30	124.591	1.54	1.61	15538.5
U0751A-14H-5, 40.0 cm	751A	14	5	40	124.684	1.67	1.69	15543.8
U0751A-14H-5, 50.0 cm	751A	14	5	50	124.778	1.57	1.59	15549.8
U0751A-14H-5, 60.0 cm	751A	14	5	60	124.871	1.64	1.59	15555.2
U0751A-14H-5, 70.0 cm	751A	14	5	70	124.965	1.51673	2.1156	15561.1
U0751A-14H-5, 80.0 cm	751A	14	5	80	125.058	1.88651	2.19289	15566.5
U0751A-14H-5, 90.0 cm	751A	14	5	90	125.152	0.722552	1.60827	15571.9
U0751A-14H-5, 100.0 cm	751A	14	5	100	125.245	1.20218	1.27356	15577.8
U0751A-14H-5, 110.0 cm	751A	14	5	110	125.339	0.904035	1.24274	15583.2
U0751A-14H-5, 120.0 cm	751A	14	5	120	125.432	1.49955	1.49337	15588.6
U0751A-14H-5, 130.0 cm	751A	14	5	130	125.526	0.963116	1.45209	15594.5
U0751A-14H-5, 140.0 cm	751A	14	5	140	125.619
U0751A-14H-6, 0.0 cm	751A	14	6	0	125.713	1.12332	1.60622	15605.3
U0751A-14H-6, 10.0 cm	751A	14	6	10	125.806	1.02117	1.93057	15611.2
U0751A-14H-6, 20.0 cm	751A	14	6	20	125.9	1.38474	1.73854	15616.6
U0751A-14H-6, 30.0 cm	751A	14	6	30	125.993	1.75886	1.92769	15621.9
U0751A-14H-6, 40.0 cm	751A	14	6	40	126.087	1.12	1.66	15627.9
U0751A-14H-6, 50.0 cm	751A	14	6	50	126.18	1.76	1.93	15633.3
U0751A-14H-6, 60.0 cm	751A	14	6	60	126.274	1.76	1.98	15638.6
U0751A-14H-6, 70.0 cm	751A	14	6	70	126.367	1.92	2.32	15659.4
U0751A-14H-6, 80.0 cm	751A	14	6	80	126.461	2.06	1.96	15681.4
U0751A-14H-6, 90.0 cm	751A	14	6	90	126.554	1.99	1.85	15703.3
U0751A-14H-6, 100.0 cm	751A	14	6	100	126.648	2.03	2.02	15727.7
U0751A-14H-6, 110.0 cm	751A	14	6	110	126.741	2	2.22	15749.7
U0751A-14H-6, 120.0 cm	751A	14	6	120	126.835	1.11	1.4	15774.1
U0751A-14H-6, 130.0 cm	751A	14	6	130	126.928	2.04088	2.24934	15796.1
U0751A-14H-6, 140.0 cm	751A	14	6	140	127.022	1.87786	2.11584	15818
U0751A-14H-7, 0.0 cm	751A	14	7	0	127.115	1.3779	1.75633	15842.5
U0751A-14H-7, 10.0 cm	751A	14	7	10	127.209	1.79593	1.8632	15864.4
U0751A-14H-7, 20.0 cm	751A	14	7	20	127.302	1.71656	2.10052	15886.4
U0751A-14H-7, 30.0 cm	751A	14	7	30	127.396	1.98837	2.32373	15910.8
U0751A-14H-7, 40.0 cm	751A	14	7	40	127.489	1.20232	1.28775	15932.8
U0751A-14H-7, 50.0 cm	751A	14	7	50	127.583	1.5511	1.92144	15954.7
U0751A-14H-7, 60.0 cm	751A	14	7	60	127.676	1.53203	1.56423	15979.1
U0751A-14H-7, 70.0 cm	751A	14	7	70	127.77	1.59079	1.70545	16001.1
U0751A-14H-7, 80.0 cm	751A	14	7	80	127.863	1.96	2.15895	16023.1
U0751A-14H-7, 90.0 cm	751A	14	7	90	127.957	1.32	1.54	16047.5
U0751A-15H-1, 2.0 cm	751A	15	1	2	128.22	1.4549	1.73977	16069
U0751A-15H-1, 10.0 cm	751A	15	1	10	128.299	1.57	1.84	16075.1
U0751A-15H-1, 20.0 cm	751A	15	1	20	128.397	1.49	1.7	16082.8
U0751A-15H-1, 30.0 cm	751A	15	1	30	128.496	1.28	1.35	16090.4
U0751A-15H-1, 40.0 cm	751A	15	1	40	128.595	1.46	1.55	16100.3
U0751A-15H-1, 50.0 cm	751A	15	1	50	128.693	1.67	1.54	16109.7
U0751A-15H-1, 60.0 cm	751A	15	1	60	128.792	1.8	1.95	16120.1
U0751A-15H-1, 70.0 cm	751A	15	1	70	128.891	1.96	2.03	16130.5
U0751A-15H-1, 80.0 cm	751A	15	1	80	128.989	2.03	2.02	16140.9
U0751A-15H-1, 90.0 cm	751A	15	1	90	129.088	1.78	1.87	16151.3
U0751A-15H-1, 100.0 cm	751A	15	1	100	129.186	1.73	1.74	16161.8
U0751A-15H-1, 110.0 cm	751A	15	1	110	129.285	1.85	1.74	16172.2
U0751A-15H-1, 120.0 cm	751A	15	1	120	129.384	1.83	1.62	16181.5
U0751A-15H-1, 130.0 cm	751A	15	1	130	129.482	1.8	1.71	16192
U0751A-15H-1, 140.0 cm	751A	15	1	140	129.581	1.71042	1.62499	16202.4
U0751A-15H-2, 0.0 cm	751A	15	2	0	129.68	1.48429	1.83434	16212.8
U0751A-15H-2, 10.0 cm	751A	15	2	10	129.778	1.54677	1.68403	16223.2
U0751A-15H-2, 20.0 cm	751A	15	2	20	129.877	1.74037	1.8657	16233.6
U0751A-15H-2, 30.0 cm	751A	15	2	30	129.976	1.53784	1.77139	16244
U0751A-15H-2, 40.0 cm	751A	15	2	40	130.074	1.65809	1.54127	16253.4
U0751A-15H-2, 50.0 cm	751A	15	2	50	130.173	1.62531	1.43326	16263.8
U0751A-15H-2, 60.0 cm	751A	15	2	60	130.272	1.61314	1.61554	16274.3
U0751A-15H-2, 70.0 cm	751A	15	2	70	130.37	1.76571	1.67256	16284.7
U0751A-15H-2, 80.0 cm	751A	15	2	80	130.469	1.62672	1.77312	16295.1
U0751A-15H-2, 90.0 cm	751A	15	2	90	130.568	1.34167	1.56602	16305.5
U0751A-15H-2, 100.0 cm	751A	15	2	100	130.666	1.56706	1.66366	16315.9
U0751A-15H-2, 110.0 cm	751A	15	2	110	130.765	1.53712	1.7021	16326.3
U0751A-15H-2, 120.0 cm	751A	15	2	120	130.864	1.41029	1.52167	16335.7
U0751A-15H-2, 130.0 cm	751A	15	2	130	130.962	0.562405	1.6014	16346.1
U0751A-15H-2, 140.0 cm	751A	15	2	140	131.061	1.20054	1.3586	16356.5
U0751A-15H-3, 2.0 cm	751A	15	3	2	131.179	1.19962	1.32149	16369
U0751A-15H-3, 10.0 cm	751A	15	3	10	131.258	1.28584	1.5573	16377.4
U0751A-15H-3, 20.0 cm	751A	15	3	20	131.357	1.39617	1.34805	16387.8
U0751A-15H-3, 30.0 cm	751A	15	3	30	131.456	1.40387	1.5398	16398.2
U0751A-15H-3, 40.0 cm	751A	15	3	40	131.554	1.47145	1.65883	16407.6
U0751A-15H-3, 50.0 cm	751A	15	3	50	131.653	1.32984	1.78734	16418
U0751A-15H-3, 60.0 cm	751A	15	3	60	131.751	1.34	1.37	16428.4
U0751A-15H-3, 70.0 cm	751A	15	3	70	131.85	1.21858	1.24713	16438.8
U0751A-15H-3, 80.0 cm	751A	15	3	80	131.949	1.08179	1.23447	16449.2
U0751A-15H-3, 90.0 cm	751A	15	3	90	132.047	1.40998	1.47807	16459.7
U0751A-15H-3, 100.0 cm	751A	15	3	100	132.146	1.49398	1.77252	16470.1
U0751A-15H-3, 110.0 cm	751A	15	3	110	132.245	1.42848	1.57802	16480.5
U0751A-15H-3, 120.0 cm	751A	15	3	120	132.343	1.41592	1.51504	16489.9
U0751A-15H-3, 130.0 cm	751A	15	3	130	132.442	1.42957	1.46629	16500.3
U0751A-15H-3, 140.0 cm	751A	15	3	140	132.541	1.59204	1.58787	16510.7
U0751A-15H-4, 1.5 cm	751A	15	4	1.5	132.654	1.50584	1.55532	16522.1
U0751A-15H-4, 10.0 cm	751A	15	4	10	132.738	1.61448	1.61378	16531.5
U0751A-15H-4, 20.0 cm	751A	15	4	20	132.837	1.39983	1.59855	16541.9
U0751A-15H-4, 30.0 cm	751A	15	4	30	132.935	1.66721	1.57131	16552.4
U0751A-15H-4, 40.0 cm	751A	15	4	40	133.034	1.64	1.49878	16561.7
U0751A-15H-4, 50.0 cm	751A	15	4	50	133.133	1.74664	1.645	16572.1
U0751A-15H-4, 60.0 cm	751A	15	4	60	133.231	1.5726	1.51202	16582.6
U0751A-15H-4, 70.0 cm	751A	15	4	70	133.33	1.59302	1.62945	16593
U0751A-15H-4, 80.0 cm	751A	15	4	80	133.428	1.6885	1.76343	16603.4
U0751A-15H-4, 90.0 cm	751A	15	4	90	133.527	2.00397	2.11103	16613.8
U0751A-15H-4, 100.0 cm	751A	15	4	100	133.626	1.68895	1.7898	16621.7
U0751A-15H-4, 110.0 cm	751A	15	4	110	133.724	1.58839	1.77602	16628
U0751A-15H-4, 120.0 cm	751A	15	4	120	133.823	1.43895	1.67848	16635
U0751A-15H-4, 130.0 cm	751A	15	4	130	133.922	1.39883	1.80138	16641.9
U0751A-15H-4, 138.0 cm	751A	15	4	138	134.001	1.42865	1.8442	16647.5
U0751A-15H-5, 1.0 cm	751A	15	5	1	134.129	1.59496	1.89517	16656.6
U0751A-15H-5, 10.0 cm	751A	15	5	10	134.218	0.150926	1.90459	16662.9
U0751A-15H-5, 20.0 cm	751A	15	5	20	134.316	1.20948	1.57946	16669.8
U0751A-15H-5, 30.0 cm	751A	15	5	30	134.415	1.25892	1.52083	16676.8
U0751A-15H-5, 40.0 cm	751A	15	5	40	134.514	1.28899	1.44779	16683.1
U0751A-15H-5, 50.0 cm	751A	15	5	50	134.612	1.36643	1.5489	16690.1
U0751A-15H-5, 60.0 cm	751A	15	5	60	134.711	1.10468	1.50722	16697.1
U0751A-15H-5, 70.0 cm	751A	15	5	70	134.81	1.16159	1.59131	16704
U0751A-15H-5, 80.0 cm	751A	15	5	80	134.908	1.41743	1.73433	16711
U0751A-15H-5, 90.0 cm	751A	15	5	90	135.007	1.23821	1.65993	16718
U0751A-15H-5, 100.0 cm	751A	15	5	100	135.105	1.46502	1.79423	16725
U0751A-15H-5, 110.0 cm	751A	15	5	110	135.204	1.49679	1.91138	16731.3
U0751A-15H-5, 120.0 cm	751A	15	5	120	135.303	1.21616	1.75824	16738.2
U0751A-15H-5, 130.0 cm	751A	15	5	130	135.401	1.19388	1.88583	16745.2
U0751A-15H-5, 140.0 cm	751A	15	5	140	135.5	1.2471	1.74354	16752.2
U0751A-15H-6, 1.5 cm	751A	15	6	1.5	135.614	1.20533	1.61947	16759.9
U0751A-15H-6, 10.0 cm	751A	15	6	10	135.697	1.20747	1.74317	16766.1
U0751A-15H-6, 20.0 cm	751A	15	6	20	135.796	1.05035	1.80246	16773.1
U0751A-15H-6, 30.0 cm	751A	15	6	30	135.895	1.03746	1.62249	16780.1
U0751A-15H-6, 40.0 cm	751A	15	6	40	135.993	1.09721	1.95432	16786.4
U0751A-15H-6, 50.0 cm	751A	15	6	50	136.092	1.02638	1.75708	16793.4
U0751A-15H-6, 60.0 cm	751A	15	6	60	136.191	1.04217	1.66392	16800.3
U0751A-15H-6, 70.0 cm	751A	15	6	70	136.289	1.35964	1.80905	16807.3
U0751A-15H-6, 80.0 cm	751A	15	6	80	136.388	1.21694	2.0739	16814.3
U0751A-15H-6, 90.0 cm	751A	15	6	90	136.487	1.08014	1.9688	16821.3
U0751A-15H-6, 100.0 cm	751A	15	6	100	136.585	1.00543	1.59324	16828.3
U0751A-15H-6, 110.0 cm	751A	15	6	110	136.684	1.15842	1.91377	16834.5
U0751A-15H-6, 120.0 cm	751A	15	6	120	136.783	0.991101	1.71504	16841.5
U0751A-15H-6, 130.0 cm	751A	15	6	130	136.881	1.07372	1.55083	16848.5
U0751A-15H-6, 140.0 cm	751A	15	6	140	136.98	1.18886	1.4643	16855.5
U0751A-15H-7, 0.0 cm	751A	15	7	0	137.079	1.49083	1.81883	16862.4
U0751A-15H-7, 10.0 cm	751A	15	7	10	137.177	1.41145	1.79433	16869.4
U0751A-15H-7, 20.0 cm	751A	15	7	20	137.276	1.37577	1.73919	16876.4
U0751A-15H-7, 30.0 cm	751A	15	7	30	137.374	1.44109	1.86147	16882.7
U0751A-15H-7, 40.0 cm	751A	15	7	40	137.473	1.02771	1.82013	16889.7
U0751A-15H-7, 46.0 cm	751A	15	7	46	137.532	1.19337	1.7564	16893.8
U0751A-16H-1, 3.0 cm	751A	16	1	3	137.729	1.33472	1.88745	16907.8
U0751A-16H-1, 10.0 cm	751A	16	1	10	137.795	1.51347	1.84534	16912.7
U0751A-16H-1, 20.0 cm	751A	16	1	20	137.89	1.55267	2.22592	16919
U0751A-16H-1, 30.0 cm	751A	16	1	30	137.985	1.35641	2.14849	16925.9
U0751A-16H-1, 40.0 cm	751A	16	1	40	138.08	1.41636	2.08673	16932.3
U0751A-16H-1, 50.0 cm	751A	16	1	50	138.176	1.55303	2.0188	16940.5
U0751A-16H-1, 60.0 cm	751A	16	1	60	138.271	1.52167	2.24306	16947.8
U0751A-16H-1, 70.0 cm	751A	16	1	70	138.366	1.47692	2.03798	16955.9
U0751A-16H-1, 80.0 cm	751A	16	1	80	138.461	1.44193	2.2747	16963.2
U0751A-16H-1, 90.0 cm	751A	16	1	90	138.556	1.50548	2.17899	16971.3
U0751A-16H-1, 100.0 cm	751A	16	1	100	138.651	1.30962	1.63909	16978.7
U0751A-16H-1, 110.0 cm	751A	16	1	110	138.746	1.29046	1.99997	16986.8
U0751A-16H-1, 120.0 cm	751A	16	1	120	138.841	1.48179	2.05467	16994.1
U0751A-16H-1, 130.0 cm	751A	16	1	130	138.936	1.0907	2.20613	17002.2
U0751A-16H-1, 140.0 cm	751A	16	1	140	139.031	1.40808	2.22075	17009.6
U0751A-16H-2, 0.0 cm	751A	16	2	0	139.126	1.43477	2.13212	17017.7
U0751A-16H-2, 10.0 cm	751A	16	2	10	139.221	1.38153	1.67866	17025
U0751A-16H-2, 20.0 cm	751A	16	2	20	139.317	1.54416	2.281	17033.1
U0751A-16H-2, 30.0 cm	751A	16	2	30	139.412	1.54108	2.38037	17040.4
U0751A-16H-2, 40.0 cm	751A	16	2	40	139.507	1.62479	2.62102	17048.6
U0751A-16H-2, 50.0 cm	751A	16	2	50	139.602	1.29373	2.20752	17055.9
U0751A-16H-2, 60.0 cm	751A	16	2	60	139.697	1.46765	2.26568	17064
U0751A-16H-2, 70.0 cm	751A	16	2	70	139.792	1.18459	1.91887	17071.3
U0751A-16H-2, 80.0 cm	751A	16	2	80	139.887	1.63378	2.26361	17079.5
U0751A-16H-2, 90.0 cm	751A	16	2	90	139.982	1.64094	2.26149	17086.8
U0751A-16H-2, 100.0 cm	751A	16	2	100	140.077	1.40437	1.92248	17094.9
U0751A-16H-2, 110.0 cm	751A	16	2	110	140.173	1.13881	2.14535	17102.2
U0751A-16H-2, 120.0 cm	751A	16	2	120	140.268	1.36908	2.05787	17110.4
U0751A-16H-2, 130.0 cm	751A	16	2	130	140.363	1.28967	2.10757	17117.7
U0751A-16H-2, 140.0 cm	751A	16	2	140	140.458	0.994095	2.094	17125.8
U0751A-16H-3, 0.0 cm	751A	16	3	0	140.553	1.21393	2.15155	17133.1
U0751A-16H-3, 10.0 cm	751A	16	3	10	140.648	1.38359	2.29503	17141.2
U0751A-16H-3, 20.0 cm	751A	16	3	20	140.743	1.23754	2.16184	17148.6
U0751A-16H-3, 30.0 cm	751A	16	3	30	140.838	1.09324	2.22164	17156.7
U0751A-16H-3, 40.0 cm	751A	16	3	40	140.933	1.18442	2.07649	17164
U0751A-16H-3, 50.0 cm	751A	16	3	50	141.028	0.967801	1.77534	17172.1
U0751A-16H-3, 60.0 cm	751A	16	3	60	141.123	1.19191	1.92625	17179.5
U0751A-16H-3, 70.0 cm	751A	16	3	70	141.219	1.22269	2.02183	17187.6
U0751A-16H-3, 80.0 cm	751A	16	3	80	141.314	1.37025	2.14106	17194.9
U0751A-16H-3, 90.0 cm	751A	16	3	90	141.409	1.60338	2.38732	17203
U0751A-16H-3, 100.0 cm	751A	16	3	100	141.504	1.5349	2.33466	17210.3
U0751A-16H-3, 110.0 cm	751A	16	3	110	141.599	1.36146	2.3039	17218.5
U0751A-16H-3, 120.0 cm	751A	16	3	120	141.694	1.52986	2.31675	17225.8
U0751A-16H-3, 130.0 cm	751A	16	3	130	141.789	1.15562	1.93008	17233.9
U0751A-16H-3, 140.0 cm	751A	16	3	140	141.884	1.28825	2.15803	17241.2
U0751A-16H-4, 0.0 cm	751A	16	4	0	141.979	1.08304	2.0278	17249.4
U0751A-16H-4, 10.0 cm	751A	16	4	10	142.074	1.26839	2.12783	17256.7
U0751A-16H-4, 20.0 cm	751A	16	4	20	142.169	1.14251	1.99074	17264.8
U0751A-16H-4, 30.0 cm	751A	16	4	30	142.265	1.2595	2.00782	17272.9
U0751A-16H-4, 40.0 cm	751A	16	4	40	142.36	1.28492	2.23023	17280.3
U0751A-16H-4, 50.0 cm	751A	16	4	50	142.455	1.3324	2.37499	17288.4
U0751A-16H-4, 60.0 cm	751A	16	4	60	142.55	1.5823	2.30527	17295.7
U0751A-16H-4, 70.0 cm	751A	16	4	70	142.645	1.49791	2.26174	17303.8
U0751A-16H-4, 80.0 cm	751A	16	4	80	142.74	1.65176	2.28632	17311.1
U0751A-16H-4, 90.0 cm	751A	16	4	90	142.835	1.44098	2.09568	17319.3
U0751A-16H-4, 100.0 cm	751A	16	4	100	142.93	1.43031	2.13516	17326.6
U0751A-16H-4, 110.0 cm	751A	16	4	110	143.025	1.54163	2.08528	17341.2
U0751A-16H-4, 120.0 cm	751A	16	4	120	143.12	1.56781	2.06972	17357.5
U0751A-16H-4, 130.0 cm	751A	16	4	130	143.215	1.36353	2.17558	17375.5
U0751A-16H-4, 140.0 cm	751A	16	4	140	143.311	1.05	2.14	17391.8
U0751A-16H-5, 0.0 cm	751A	16	5	0	143.406	1.354	2.13986	17409.9
U0751A-16H-5, 10.0 cm	751A	16	5	10	143.501	1.12811	2.30427	17426.1
U0751A-16H-5, 20.0 cm	751A	16	5	20	143.596	1.32117	2.07434	17444.2
U0751A-16H-5, 30.0 cm	751A	16	5	30	143.691	1.05808	2.06804	17460.4
U0751A-16H-5, 40.0 cm	751A	16	5	40	143.786	1.1901	2.00414	17478.5
U0751A-16H-5, 50.0 cm	751A	16	5	50	143.881	1.53743	2.40423	17494.8
U0751A-16H-5, 60.0 cm	751A	16	5	60	143.976	1.32116	2.15907	17512.8
U0751A-16H-5, 70.0 cm	751A	16	5	70	144.071	1.28486	2.12442	17529.1
U0751A-16H-5, 80.0 cm	751A	16	5	80	144.167	1.26663	1.96289	17547.2
U0751A-16H-5, 90.0 cm	751A	16	5	90	144.262	1.01254	1.79659	17563.4
U0751A-16H-5, 100.0 cm	751A	16	5	100	144.357	1.22362	2.00792	17581.5
U0751A-16H-5, 110.0 cm	751A	16	5	110	144.452	1.34152	1.95746	17597.7
U0751A-16H-5, 120.0 cm	751A	16	5	120	144.547	0.91098	1.79331	17615.8
U0751A-16H-5, 130.0 cm	751A	16	5	130	144.642	1.14371	1.99061	17632.1
U0751A-16H-5, 140.0 cm	751A	16	5	140	144.737	1.23306	2.00018	17650.1
U0751A-16H-6, 0.0 cm	751A	16	6	0	144.832	1.22285	1.79027	17666.4
U0751A-16H-6, 10.0 cm	751A	16	6	10	144.927	1.59952	2.25858	17684.5
U0751A-16H-6, 20.0 cm	751A	16	6	20	145.022	1.5641	2.08349	17700.7
U0751A-16H-6, 30.0 cm	751A	16	6	30	145.117	1.20968	1.89226	17718.8
U0751A-16H-6, 40.0 cm	751A	16	6	40	145.212	1.32686	1.95851	17732.2
U0751A-16H-6, 50.0 cm	751A	16	6	50	145.308	1.57956	2.34182	17744.5
U0751A-16H-6, 60.0 cm	751A	16	6	60	145.403	1.60975	2.15748	17755.5
U0751A-16H-6, 70.0 cm	751A	16	6	70	145.498	1.28658	1.85899	17767.8
U0751A-16H-6, 80.0 cm	751A	16	6	80	145.593	0.98425	1.50829	17778.8
U0751A-16H-6, 90.0 cm	751A	16	6	90	145.688	1.46571	2.03071	17791.1
U0751A-16H-6, 100.0 cm	751A	16	6	100	145.783	1.20909	1.98606	17802.1
U0751A-16H-6, 110.0 cm	751A	16	6	110	145.878	1.24201	2.03011	17814.4
U0751A-16H-6, 120.0 cm	751A	16	6	120	145.973	1.51858	2.32255	17825.4
U0751A-16H-6, 130.0 cm	751A	16	6	130	146.068	1.37261	2.15075	17837.7
U0751A-16H-6, 140.0 cm	751A	16	6	140	146.163	1.08506	2.10975	17848.7
U0751A-16H-7, 0.0 cm	751A	16	7	0	146.259	1.45704	2.22513	17861
U0751A-16H-7, 10.0 cm	751A	16	7	10	146.354	1.45224	2.20771	17872
U0751A-16H-7, 20.0 cm	751A	16	7	20	146.449	1.2911	2.08597	17884.3
U0751A-16H-7, 30.0 cm	751A	16	7	30	146.544	1.23181	2.05886	17895.3
U0751A-16H-7, 40.0 cm	751A	16	7	40	146.639	1.18667	2.15051	17907.5
U0751A-16H-7, 50.0 cm	751A	16	7	50	146.734	1.17889	2.14531	17918.6
U0751A-16H-7, 60.0 cm	751A	16	7	60	146.829	1.3083	2.11182	17930.8
U0751A-16H-7, 70.0 cm	751A	16	7	70	146.924	1.11859	2.14705	17941.9
U0751A-16H-7, 78.0 cm	751A	16	7	78	147	1.42066	2.12633	17951.7
U0751A-17H-1, 1.0 cm	751A	17	1	1	147.21	0.816533	1.57391	17977.4
U0751A-17H-1, 10.0 cm	751A	17	1	10	147.298	0.764218	1.65893	17986.9
U0751A-17H-1, 20.0 cm	751A	17	1	20	147.396	1.26029	2.04996	17995.2
U0751A-17H-1, 30.0 cm	751A	17	1	30	147.494	1.27628	2.20988	18002.7
U0751A-17H-1, 40.0 cm	751A	17	1	40	147.593	1.3426	2.09941	18011
U0751A-17H-1, 50.0 cm	751A	17	1	50	147.691	1.3051	2.17443	18019.2
U0751A-17H-1, 60.0 cm	751A	17	1	60	147.789	1.11235	2.00673	18027.5
U0751A-17H-1, 70.0 cm	751A	17	1	70	147.887	1.15254	2.14777	18035.8
U0751A-17H-1, 80.0 cm	751A	17	1	80	147.985	1.05965	2.14626	18044.1
U0751A-17H-1, 90.0 cm	751A	17	1	90	148.083	0.857015	1.82887	18051.6
U0751A-17H-1, 100.0 cm	751A	17	1	100	148.181	1.20872	1.92848	18059.9
U0751A-17H-1, 110.0 cm	751A	17	1	110	148.279	1.22809	1.87918	18068.1
U0751A-17H-1, 120.0 cm	751A	17	1	120	148.378	0.843638	1.67698	18076.4
U0751A-17H-1, 130.0 cm	751A	17	1	130	148.476	0.773853	1.71881	18086
U0751A-17H-1, 140.0 cm	751A	17	1	140	148.574	1.00704	1.62859	18095.8
U0751A-17H-2, 0.0 cm	751A	17	2	0	148.672	1.15915	1.73343	18106.7
U0751A-17H-2, 10.0 cm	751A	17	2	10	148.77	1.26703	2.02896	18117.6
U0751A-17H-2, 20.0 cm	751A	17	2	20	148.868	1.23682	2.05153	18128.5
U0751A-17H-2, 30.0 cm	751A	17	2	30	148.967	1.12	2.15	18139.5
U0751A-17H-2, 40.0 cm	751A	17	2	40	149.065	1.4	2.47	18150.4
U0751A-17H-2, 50.0 cm	751A	17	2	50	149.163	1.36	2.47	18160.2
U0751A-17H-2, 60.0 cm	751A	17	2	60	149.261	1.25	2.2	18171.1
U0751A-17H-2, 70.0 cm	751A	17	2	70	149.359	0.95	1.93	18182
U0751A-17H-2, 80.0 cm	751A	17	2	80	149.457	1.2	2.23	18192.9
U0751A-17H-2, 90.0 cm	751A	17	2	90	149.555	0.92	1.85	18203.9
U0751A-17H-2, 100.0 cm	751A	17	2	100	149.654	1.11	2.09	18213.7
U0751A-17H-2, 110.0 cm	751A	17	2	110	149.752	1.23	1.93	18224.6
U0751A-17H-2, 120.0 cm	751A	17	2	120	149.85	1.13	1.85	18235.5
U0751A-17H-2, 130.0 cm	751A	17	2	130	149.948	0.73	1.69	18246.4
U0751A-17H-2, 140.0 cm	751A	17	2	140	150.046	1.2	1.9	18257.3
U0751A-17H-3, 2.0 cm	751A	17	3	2	150.164	1.01341	1.85863	18269.3
U0751A-17H-3, 10.0 cm	751A	17	3	10	150.242	1.20545	2.02282	18278.1
U0751A-17H-3, 20.0 cm	751A	17	3	20	150.34	0.86413	2.1418	18289
U0751A-17H-3, 30.0 cm	751A	17	3	30	150.439	1.22968	1.90038	18299.9
U0751A-17H-3, 40.0 cm	751A	17	3	40	150.537	1.21206	1.95078	18310.8
U0751A-17H-3, 50.0 cm	751A	17	3	50	150.635	0.94898	1.95499	18321.7
U0751A-17H-3, 60.0 cm	751A	17	3	60	150.733	0.987786	1.69648	18331.6
U0751A-17H-3, 70.0 cm	751A	17	3	70	150.831	1.12777	2.01706	18342.5
U0751A-17H-3, 80.0 cm	751A	17	3	80	150.929	0.955742	2.12479	18353.4
U0751A-17H-3, 90.0 cm	751A	17	3	90	151.027	1.13227	2.22116	18364.3
U0751A-17H-3, 100.0 cm	751A	17	3	100	151.126	1.18494	1.97735	18375.2
U0751A-17H-3, 110.0 cm	751A	17	3	110	151.224	1.21912	2.05009	18385
U0751A-17H-3, 120.0 cm	751A	17	3	120	151.322	0.967377	1.98421	18396
U0751A-17H-3, 130.0 cm	751A	17	3	130	151.42	1.1615	2.01844	18406.9
U0751A-17H-3, 140.0 cm	751A	17	3	140	151.518	0.785024	1.7565	18417.8
U0751A-17H-4, 0.0 cm	751A	17	4	0	151.616	0.776725	1.75037	18428.7
U0751A-17H-4, 10.0 cm	751A	17	4	10	151.714	0.752504	1.81218	18438.5
U0751A-17H-4, 20.0 cm	751A	17	4	20	151.813	0.954033	1.77314	18449.4
U0751A-17H-4, 30.0 cm	751A	17	4	30	151.911	0.716043	1.50056	18460.4
U0751A-17H-4, 40.0 cm	751A	17	4	40	152.009	0.931817	1.85753	18471.3
U0751A-17H-4, 50.0 cm	751A	17	4	50	152.107	0.929204	2.29529	18482.2
U0751A-17H-4, 60.0 cm	751A	17	4	60	152.205	0.680756	1.66186	18493.1
U0751A-17H-4, 70.0 cm	751A	17	4	70	152.303	0.858424	1.75218	18502.9
U0751A-17H-4, 80.0 cm	751A	17	4	80	152.401	0.968027	2.05047	18513.8
U0751A-17H-4, 90.0 cm	751A	17	4	90	152.5	0.720082	1.86085	18524.7
U0751A-17H-4, 100.0 cm	751A	17	4	100	152.598	0.876394	1.93461	18535.7
U0751A-17H-4, 110.0 cm	751A	17	4	110	152.696	0.979353	2.19576	18546.6
U0751A-17H-4, 120.0 cm	751A	17	4	120	152.794	0.794099	1.80949	18556.4
U0751A-17H-4, 130.0 cm	751A	17	4	130	152.892	0.472128	1.97398	18567.3
U0751A-17H-4, 140.0 cm	751A	17	4	140	152.99	0.872759	1.87872	18578.2
U0751A-17H-5, 0.0 cm	751A	17	5	0	153.088	0.693999	1.84372	18589.1
U0751A-17H-5, 10.0 cm	751A	17	5	10	153.187	0.820126	1.89988	18600.1
U0751A-17H-5, 20.0 cm	751A	17	5	20	153.285	0.74901	1.97077	18611
U0751A-17H-5, 30.0 cm	751A	17	5	30	153.383	0.778807	1.96317	18620.8
U0751A-17H-5, 40.0 cm	751A	17	5	40	153.481	0.510464	1.65166	18631.7
U0751A-17H-5, 50.0 cm	751A	17	5	50	153.579	0.7854	2.08823	18642.6
U0751A-17H-5, 60.0 cm	751A	17	5	60	153.677	0.737889	1.83943	18653.5
U0751A-17H-5, 70.0 cm	751A	17	5	70	153.775	0.525276	1.50985	18664.5
U0751A-17H-5, 80.0 cm	751A	17	5	80	153.874	0.995533	1.74799	18674.3
U0751A-17H-5, 90.0 cm	751A	17	5	90	153.972	0.681592	1.68322	18685.2
U0751A-17H-5, 100.0 cm	751A	17	5	100	154.07	0.837145	1.87777	18696.1
U0751A-17H-5, 110.0 cm	751A	17	5	110	154.168	0.904185	1.68413	18707
U0751A-17H-5, 120.0 cm	751A	17	5	120	154.266	0.839566	1.90793	18717.9
U0751A-17H-5, 130.0 cm	751A	17	5	130	154.364	1.0274	2.08875	18727.8
U0751A-17H-5, 140.0 cm	751A	17	5	140	154.462	0.99136	1.884	18738.7
U0751A-17H-6, 0.0 cm	751A	17	6	0	154.561	0.948912	1.94119	18749.6
U0751A-17H-6, 10.0 cm	751A	17	6	10	154.659	0.940031	1.74222	18760.5
U0751A-17H-6, 20.0 cm	751A	17	6	20	154.757	1.10234	1.77223	18771.4
U0751A-17H-6, 30.0 cm	751A	17	6	30	154.855	0.949263	1.75164	18782.3
U0751A-17H-6, 40.0 cm	751A	17	6	40	154.953	1.04315	1.9965	18792.2
U0751A-17H-6, 50.0 cm	751A	17	6	50	155.051	1.0079	1.87309	18803.1
U0751A-17H-6, 60.0 cm	751A	17	6	60	155.149	1.13124	2.00194	18814
U0751A-17H-6, 70.0 cm	751A	17	6	70	155.247	0.714774	1.53735	18824.9
U0751A-17H-6, 80.0 cm	751A	17	6	80	155.346	1.00519	1.61751	18835.8
U0751A-17H-6, 90.0 cm	751A	17	6	90	155.444	1.22455	2.05313	18845.6
U0751A-17H-6, 100.0 cm	751A	17	6	100	155.542	1.06444	1.99372	18856.6
U0751A-17H-6, 110.0 cm	751A	17	6	110	155.64	1.11861	1.76167	18867.5
U0751A-17H-6, 120.0 cm	751A	17	6	120	155.738	1.22986	2.16886	18878.4
U0751A-17H-6, 130.0 cm	751A	17	6	130	155.836	0.965863	1.83467	18889.3
U0751A-17H-6, 140.0 cm	751A	17	6	140	155.934	0.922101	1.81465	18899.1
U0751A-17H-7, 0.0 cm	751A	17	7	0	156.033	0.688692	1.73304	18910
U0751A-17H-7, 10.0 cm	751A	17	7	10	156.131	0.645243	1.55908	18921
U0751A-17H-7, 20.0 cm	751A	17	7	20	156.229	0.654274	1.84739	18931.9
U0751A-17H-7, 30.0 cm	751A	17	7	30	156.327	0.88103	1.75022	18942.8
U0751A-17H-7, 40.0 cm	751A	17	7	40	156.425	0.807056	2.0453	18953.7
U0751A-17H-7, 50.0 cm	751A	17	7	50	156.523	0.55731	1.66975	18963.5
U0751A-18H-1, 9.0 cm	751A	18	1	9	156.786	0.765555	1.95827	18993
U0751A-18H-1, 19.0 cm	751A	18	1	19	156.881	0.91011	2.10879	19002.8
U0751A-18H-1, 30.0 cm	751A	18	1	30	156.986	1.11813	2.00213	19014.8
U0751A-18H-1, 40.0 cm	751A	18	1	40	157.081	0.868151	1.69573	19024.6
U0751A-18H-1, 50.0 cm	751A	18	1	50	157.176	1.0198	1.99862	19035.6
U0751A-18H-1, 60.0 cm	751A	18	1	60	157.272	0.969772	1.80517	19045.4
U0751A-18H-1, 70.0 cm	751A	18	1	70	157.367	0.836608	2.06015	19056.3
U0751A-18H-1, 80.0 cm	751A	18	1	80	157.462	0.707517	1.78138	19066.1
U0751A-18H-1, 90.0 cm	751A	18	1	90	157.558	0.855529	2.0341	19077
U0751A-18H-1, 99.0 cm	751A	18	1	99	157.643	1.05226	2.17083	19085.8
U0751A-18H-1, 110.0 cm	751A	18	1	110	157.748	0.989063	1.96536	19097.8
U0751A-18H-1, 119.0 cm	751A	18	1	119	157.834	0.918069	1.98464	19106.5
U0751A-18H-1, 130.0 cm	751A	18	1	130	157.939	0.968268	2.0207	19118.5
U0751A-18H-1, 140.0 cm	751A	18	1	140	158.034	-0.210346	2.30979	19128.3
U0751A-18H-2, 2.0 cm	751A	18	1	2	158.148	1.01987	2.06666	19141.4
U0751A-18H-2, 10.0 cm	751A	18	2	10	158.225	0.877535	2.29643	19150.2
U0751A-18H-2, 20.0 cm	751A	18	2	20	158.32	1.03144	2.24911	19160
U0751A-18H-2, 30.0 cm	751A	18	2	30	158.415	1.13818	2.35088	19170.9
U0751A-18H-2, 40.0 cm	751A	18	2	40	158.51	1.15584	2.34466	19180.7
U0751A-18H-2, 49.0 cm	751A	18	2	49	158.596	1.32148	2.35129	19190.5
U0751A-18H-2, 60.0 cm	751A	18	2	60	158.701	1.15426	2.12756	19201.5
U0751A-18H-2, 70.0 cm	751A	18	2	70	158.796	1.21216	2.60218	19212.4
U0751A-18H-2, 80.0 cm	751A	18	2	80	158.892	1.14609	2.55041	19222.2
U0751A-18H-2, 90.0 cm	751A	18	2	90	158.987	1.15171	2.27606	19233.1
U0751A-18H-2, 100.0 cm	751A	18	2	100	159.082	0.828063	2.13863	19242.9
U0751A-18H-2, 110.0 cm	751A	18	2	110	159.177	1.1669	2.42528	19253.9
U0751A-18H-2, 121.0 cm	751A	18	2	121	159.282	0.963779	2.44837	19264.8
U0751A-18H-2, 130.0 cm	751A	18	2	130	159.368	1.27151	2.30274	19274.6
U0751A-18H-2, 140.0 cm	751A	18	2	140	159.463	1.35595	2.34887	19284.4
U0751A-18H-3, 2.0 cm	751A	18	2	2	159.578	1.08761	2.38826	19297.5
U0751A-18H-3, 10.0 cm	751A	18	3	10	159.654	1.13175	2.30706	19305.1
U0751A-18H-3, 19.0 cm	751A	18	3	19	159.74	1.07611	2.40274	19315
U0751A-18H-3, 29.0 cm	751A	18	3	29	159.835	1.19791	2.31904	19325.9
U0751A-18H-3, 40.0 cm	751A	18	3	40	159.94	1.08612	2.2708	19336.8
U0751A-18H-3, 50.0 cm	751A	18	3	50	160.035	1.07634	2.39268	19347.7
U0751A-18H-3, 60.0 cm	751A	18	3	60	160.13	1.01258	2.04984	19357.5
U0751A-18H-3, 70.0 cm	751A	18	3	70	160.226	1.20896	2.25039	19368.5
U0751A-18H-3, 80.0 cm	751A	18	3	80	160.321	0.960656	2.09553	19378.3
U0751A-18H-3, 90.0 cm	751A	18	3	90	160.416	1.03412	2.20237	19389.2
U0751A-18H-3, 100.0 cm	751A	18	3	100	160.511	0.831053	2.05142	19399
U0751A-18H-3, 110.0 cm	751A	18	3	110	160.607	1.02325	2.19222	19409.9
U0751A-18H-3, 119.0 cm	751A	18	3	119	160.693	0.916824	2.28321	19418.7
U0751A-18H-3, 130.0 cm	751A	18	3	130	160.797	0.623199	1.96062	19430.7
U0751A-18H-3, 140.0 cm	751A	18	3	140	160.893	0.813202	2.15024	19440.5
U0751A-18H-4, 0.0 cm	751A	18	3	0	160.988	1.02611	2.10551	19451.4
U0751A-18H-4, 10.0 cm	751A	18	4	10	161.083	0.988704	2.22685	19461.2
U0751A-18H-4, 20.0 cm	751A	18	4	20	161.178	0.982807	1.99658	19472.1
U0751A-18H-4, 29.0 cm	751A	18	4	29	161.264	0.742052	2.01646	19480.9
U0751A-18H-4, 40.0 cm	751A	18	4	40	161.369	1.19802	2.42177	19492.9
U0751A-18H-4, 49.0 cm	751A	18	4	49	161.455	1.3803	2.71808	19502.7
U0751A-18H-4, 60.0 cm	751A	18	4	60	161.56	1.12083	2.64444	19513.6
U0751A-18H-4, 69.0 cm	751A	18	4	69	161.645	1.13109	2.16773	19523.4
U0751A-18H-4, 79.0 cm	751A	18	4	79	161.741
U0751A-18H-4, 90.0 cm	751A	18	4	90	161.845	1.15999	2.33708	19545.3
U0751A-18H-4, 100.0 cm	751A	18	4	100	161.941	1.08285	2.14339	19555.1
U0751A-18H-4, 110.0 cm	751A	18	4	110	162.036	1.02329	2.22649	19566
U0751A-18H-4, 120.0 cm	751A	18	4	120	162.131	0.803272	2.06546	19575.8
U0751A-18H-4, 130.0 cm	751A	18	4	130	162.227	0.789499	2.14148	19586.7
U0751A-18H-4, 140.0 cm	751A	18	4	140	162.322	0.931186	2.41424	19596.6
U0751A-18H-5, 1.0 cm	751A	18	5	1	162.427	1.19734	2.39634	19608.6
U0751A-18H-5, 10.0 cm	751A	18	5	10	162.512	1.11618	2.28917	19617.3
U0751A-18H-5, 20.5 cm	751A	18	5	20.5	162.613	0.935733	2.18807	19628.2
U0751A-18H-5, 30.0 cm	751A	18	5	30	162.703	0.866629	2.31023	19638
U0751A-18H-5, 40.0 cm	751A	18	5	40	162.798	0.628762	2.06234	19649
U0751A-18H-5, 51.0 cm	751A	18	5	51	162.903	0.74772	2.16837	19659.9
U0751A-18H-5, 60.0 cm	751A	18	5	60	162.989	0.737872	2.0012	19669.7
U0751A-18H-5, 70.0 cm	751A	18	5	70	163.084	1.23194	2.48403	19679.5
U0751A-18H-5, 80.0 cm	751A	18	5	80	163.179	0.936798	2.26892	19690.4
U0751A-18H-5, 90.0 cm	751A	18	5	90	163.275	1.25949	2.04213	19701.4
U0751A-18H-5, 100.0 cm	751A	18	5	100	163.37	0.79768	2.17083	19711.2
U0751A-18H-5, 109.0 cm	751A	18	5	109	163.456	0.900959	1.98982	19721
U0751A-18H-5, 120.0 cm	751A	18	5	120	163.561	0.91256	2.2441	19731.9
U0751A-18H-5, 130.0 cm	751A	18	5	130	163.656	1.31189	2.23694	19742.8
U0751A-18H-5, 138.0 cm	751A	18	5	138	163.732	1.02965	2.27195	19750.5
U0751A-18H-6, 0.5 cm	751A	18	5	0.5	163.851	1.00246	1.90914	19763.6
U0751A-18H-6, 10.0 cm	751A	18	6	10	163.942	1.01309	1.95879	19773.4
U0751A-18H-6, 20.0 cm	751A	18	6	20	164.037	1.18572	2.48436	19784.3
U0751A-18H-6, 30.0 cm	751A	18	6	30	164.132	0.177888	2.38439	19794.1
U0751A-18H-6, 40.0 cm	751A	18	6	40	164.228	1.15501	2.27183	19805
U0751A-18H-6, 50.0 cm	751A	18	6	50	164.323	1.3625	2.33813	19814.9
U0751A-18H-6, 60.0 cm	751A	18	6	60	164.418	1.15712	2.00807	19825.8
U0751A-18H-6, 70.0 cm	751A	18	6	70	164.513	0.865772	1.92422	19835.6
U0751A-18H-6, 80.0 cm	751A	18	6	80	164.609	1.15008	1.99225	19846.5
U0751A-18H-6, 90.0 cm	751A	18	6	90	164.704	1.3605	2.46328	19856.3
U0751A-18H-6, 100.0 cm	751A	18	6	100	164.799	1.12834	1.85127	19867.3
U0751A-18H-6, 110.0 cm	751A	18	6	110	164.895	1.42109	2.24741	19878.2
U0751A-18H-6, 120.0 cm	751A	18	6	120	164.99	1.46342	2.33315	19888
U0751A-18H-6, 130.0 cm	751A	18	6	130	165.085
U0751A-18H-6, 140.0 cm	751A	18	6	140	165.18	1.19261	2.08808	19908.7
