# Supplementary material for: Re-organization of Pacific overturning circulation across the Miocene Climate Optimum
Source: Nat Commun. 2024 Sep 17;15:8135. doi: 10.1038/s41467-024-52516-x (PMC11408672; doi:10.1038/s41467-024-52516-x)
Supplement: Supplementary file 14 — Supplementary Data File 11 [file 41467_2024_52516_MOESM14_ESM.xlsx]

## Sheet: 1236 isotope data revised age 
Hole,Core, Section, Interval (cm)	Depth (mbsf)	Depth (mcd)	Benthic d18O	Benthic d13C	Revised age (ka Holbourn et al 2022)
202-1236B-8H-2,0-2	67.31	74.86	2.22	0.91	12302
202-1236B-8H-2,4-6	67.35	74.9	2.18	1	12307
202-1236B-8H-2,8-10	67.39	74.94	2.25	1.06	12312
202-1236B-8H-2,12-14	67.43	74.98	2.28	1.15	12317
202-1236B-8H-2,16-18	67.47	75.02	2.36	1.21	12322
202-1236B-8H-2,20-22	67.51	75.06	2.25	1.11	12327
202-1236B-8H-2,24-26	67.55	75.1	2.18	1.18	12331
202-1236B-8H-2,28-30	67.59	75.14	2.24	1.17	12336
202-1236B-8H-2,32-34	67.63	75.18	2.21	1.04	12341
202-1236B-8H-2,36-38	67.67	75.22	2.3	1.12	12346
202-1236B-8H-2,40-42	67.71	75.26	2.18	1.27	12351
202-1236B-8H-2,44-46	67.75	75.3	2.29	1.38	12356
202-1236B-8H-2,48-50	67.79	75.34	2.2	1.34	12361
202-1236B-8H-2,52-54	67.83	75.38	2.29	1.36	12366
202-1236B-8H-2,56-58	67.87	75.42	2.28	1.31	12371
202-1236B-8H-2,60-62	67.91	75.46	2.23	1.06	12376
202-1236B-8H-2,64-66	67.95	75.5	2.2	1.26	12381
202-1236B-8H-2,68-70	67.99	75.54	2.32	1.12	12386
202-1236B-8H-2,72-74	68.03	75.58	2.21	1.13	12391
202-1236B-8H-2,76-78	68.07	75.62	2.34	1.22	12396
202-1236B-8H-2,80-82	68.11	75.66	2.24	1.1	12400
202-1236B-8H-2,84-86	68.15	75.7	2.17	1.04	12405
202-1236B-8H-2,88-90	68.19	75.74	2.27	1.11	12410
202-1236B-8H-2,92-94	68.23	75.78	2.4	1.28	12415
202-1236B-8H-2,96-98	68.27	75.82	2.24	1.5	12420
202-1236B-8H-2,100-102	68.31	75.86	2.34	1.3	12425
202-1236B-8H-2,104-106	68.35	75.9	2.27	1.2	12430
202-1236B-8H-2,108-110	68.39	75.94	2.29	1.18	12435
202-1236B-8H-2,112-114	68.43	75.98	2.41	1.3	12440
202-1236B-8H-2,116-118	68.47	76.02	2.35	1.25	12445
202-1236B-8H-2,124-126	68.55	76.1	2.28	1.52	12455
202-1236B-8H-2,128-130	68.59	76.14	2.24	1.5	12460
202-1236B-8H-2,132-134	68.63	76.18	2.34	1.55	12464
202-1236B-8H-2,136-138	68.67	76.22	2.26	1.59	12469
202-1236B-8H-2,140-142	68.71	76.26	2.35	1.52	12474
202-1236B-8H-2,144-146	68.75	76.3	2.24	1.49	12479
202-1236B-8H-2,148-150	68.79	76.34	2.3	1.47	12484
202-1236B-8H-3,0-2	68.83	76.38	2.24	1.43	12489
202-1236B-8H-3,4-6	68.87	76.42	2.29	1.44	12494
202-1236B-8H-3,8-10	68.91	76.46	2.29	1.49	12499
202-1236B-8H-3,12-14	68.95	76.5	2.29	1.4	12504
202-1236B-8H-3,16-18	68.99	76.54	2.3	1.43	12509
202-1236B-8H-3,20-22	69.03	76.58	2.37	1.24	12514
202-1236B-8H-3,24-26	69.07	76.62	2.24	1.47	12519
202-1236B-8H-3,28-30	69.11	76.66	2.23	1.43	12524
202-1236B-8H-3,32-34	69.15	76.7	2.21	1.22	12528
202-1236B-8H-3,36-38	69.19	76.74	2.19	1.19	12533
202-1236B-8H-3,40-42	69.23	76.78	2.16	1.38	12538
202-1236B-8H-3,44-46	69.27	76.82	2.24	1.28	12543
202-1236B-8H-3,48-50	69.31	76.86	2.23	1.45	12548
202-1236B-8H-3,52-54	69.35	76.9	2.36	1.16	12553
202-1236B-8H-3,56-58	69.39	76.94	2.24	1.48	12558
202-1236B-8H-3,60-62	69.43	76.98	2.22	1.19	12564
202-1236B-8H-3,64-66	69.47	77.02	2.29	1.2	12571
202-1236B-8H-3,68-70	69.51	77.06	2.2	1.06	12577
202-1236B-8H-3,72-74	69.55	77.1	2.21	1.14	12584
202-1236B-8H-3,76-78	69.59	77.14	2.27	1.2	12590
202-1236B-8H-3,80-82	69.63	77.18	2.14	1.23	12597
202-1236B-8H-3,84-86	69.67	77.22	2.3	1.21	12603
202-1236B-8H-3,88-90	69.71	77.26	2.18	1.15	12610
202-1236B-8H-3,92-94	69.75	77.3	2.25	1.05	12616
202-1236B-8H-3,96-98	69.79	77.34	2.23	1.21	12623
202-1236B-8H-3,100-102	69.83	77.38	2.25	1.12	12629
202-1236B-8H-3,104-106	69.87	77.42	2.14	1.24	12636
202-1236B-8H-3,108-110	69.91	77.46	2.24	1.17	12642
202-1236B-8H-3,112-114	69.95	77.5	2.39	1.28	12649
202-1236B-8H-3,116-118	69.99	77.54	2.26	1	12655
202-1236B-8H-3,124-126	70.07	77.62	2.2	1.05	12668
202-1236B-8H-3,128-130	70.11	77.66	2.2	1.2	12675
202-1236B-8H-3,132-134	70.15	77.7	2.34	1.23	12681
202-1236B-8H-3,136-138	70.19	77.74	2.2	1.15	12688
202-1236B-8H-3,140-142	70.23	77.78	2.19	1.24	12694
202-1236B-8H-3,144-146	70.27	77.82	2.26	1.22	12701
202-1236B-8H-3,148-150	70.31	77.86	2.19	0.98	12707
202-1236B-8H-4,0-2	70.34	77.89	2.3	1.33	12712
202-1236B-8H-4,4-6	70.38	77.93	2.25	1.23	12719
202-1236B-8H-4,8-10	70.42	77.97	2.25	1.22	12725
202-1236B-8H-4,12-14	70.46	78.01	2.35	1.1	12732
202-1236B-8H-4,16-18	70.5	78.05	2.23	1.19	12738
202-1236B-8H-4,20-22	70.54	78.09	2.34	1.19	12745
202-1236B-8H-4,24-26	70.58	78.13	2.29	1.19	12751
202-1236B-8H-4,28-30	70.62	78.17	2.27	1.03	12758
202-1236B-8H-4,32-34	70.66	78.21	2.14	1.01	12764
202-1236B-8H-4,36-38	70.7	78.25	2.06	1.06	12771
202-1236B-8H-4,40-42	70.74	78.29	2.15	1.02	12777
202-1236B-8H-4,44-46	70.78	78.33	2.08	1.04	12784
202-1236B-8H-4,48-50	70.82	78.37	2.22	1.05	12790
202-1236B-8H-4,52-54	70.86	78.41	2.1	0.87	12797
202-1236B-8H-4,56-58	70.9	78.45	2.22	1.06	12803
202-1236B-8H-4,60-62	70.94	78.49	2.1	1.12	12810
202-1236B-8H-4,64-66	70.98	78.53	2.24	1.17	12816
202-1236B-8H-4,68-70	71.02	78.57	2.16	1.23	12823
202-1236B-8H-4,72-74	71.06	78.61	2.22	1.05	12829
202-1236B-8H-4,76-78	71.1	78.65	2.23	1.17	12836
202-1236B-8H-4,80-82	71.14	78.69	2.46	1.38	12842
202-1236B-8H-4,84-86	71.18	78.73	2.38	1.45	12849
202-1236B-8H-4,88-90	71.22	78.77	2.32	1.56	12855
202-1236B-8H-4,92-94	71.26	78.81	1.63	1.28	12861
202-1236B-8H-4,96-98	71.3	78.85	2.28	1.31	12867
202-1236B-8H-4,100-102	71.34	78.89	2.22	1.35	12872
202-1236B-8H-4,104-106	71.38	78.93	2.16	1.21	12878
202-1236B-8H-4,108-110	71.42	78.97	2.12	1.17	12884
202-1236B-8H-4,112-114	71.46	79.01	2.15	1.1	12890
202-1236B-8H-4,116-118	71.5	79.05	2.24	1.17	12895
202-1236B-8H-4,124-126	71.58	79.13	2.21	1.26	12907
202-1236B-8H-4,128-130	71.62	79.17	2.18	1.17	12912
202-1236B-8H-4,132-134	71.66	79.21	2.35	1.21	12918
202-1236B-8H-4,136-138	71.7	79.25	2.15	1.13	12924
202-1236B-8H-4,140-142	71.74	79.29	2.19	1.16	12930
202-1236B-8H-4,144-146	71.78	79.33	2.33	1.32	12935
202-1236B-8H-4,148-150	71.82	79.37	2.34	1.18	12941
202-1236B-8H-5,0-2	71.85	79.4	2.26	1.18	12945
202-1236B-8H-5,4-6	71.89	79.44	1.98	1.33	12951
202-1236B-8H-5,8-10	71.93	79.48	2.26	1.29	12957
202-1236B-8H-5,12-14	71.97	79.52	2.32	1.23	12963
202-1236B-8H-5,16-18	72.01	79.56	2.33	1.24	12968
202-1236B-8H-5,20-22	72.05	79.6	2.31	1.32	12974
202-1236B-8H-5,24-26	72.09	79.64	2.26	1.27	12980
202-1236B-8H-5,28-30	72.13	79.68	2.18	1.42	12985
202-1236B-8H-5,32-34	72.17	79.72	2.28	1.31	12991
202-1236B-8H-5,36-38	72.21	79.76	2.25	1.23	12997
202-1236B-8H-5,40-42	72.25	79.8	2.21	1.36	13003
202-1236B-8H-5,44-46	72.29	79.84	2.25	1.22	13008
202-1236B-8H-5,48-50	72.33	79.88	2.14	1.28	13014
202-1236B-8H-5,52-54	72.37	79.92	2.28	1.3	13020
202-1236B-8H-5,56-58	72.41	79.96	2.34	1.27	13025
202-1236B-8H-5,60-62	72.45	80	2.25	1.26	13031
202-1236B-8H-5,64-66	72.49	80.04	2.32	1.28	13037
202-1236B-8H-5,68-70	72.53	80.08	2.28	1.32	13043
202-1236B-8H-5,72-74	72.57	80.12	2.19	1.35	13048
202-1236B-8H-5,76-78	72.61	80.16	2.25	1.35	13054
202-1236B-8H-5,80-82	72.65	80.2	2.35	1.39	13060
202-1236B-8H-5,84-86	72.69	80.24	2.11	1.26	13066
202-1236B-8H-5,88-90	72.73	80.28	2.17	1.28	13071
202-1236B-8H-5,92-94	72.77	80.32	2.19	1.27	13077
202-1236B-8H-5,96-98	72.81	80.36	2.02	1.25	13083
202-1236B-8H-5,100-102	72.85	80.4	2.05	1.38	13088
202-1236B-8H-5,104-106	72.89	80.44	2.03	1.23	13094
202-1236B-8H-5,108-110	72.93	80.48	2.03	1.28	13100
202-1236B-8H-5,112-114	72.97	80.52	2.1	1.24	13106
202-1236B-8H-5,116-118	73.01	80.56	2.02	1.21	13111
202-1236B-8H-5,120-122	73.05	80.6	2.1	1.3	13117
202-1236B-8H-5,124-126	73.09	80.64	2.01	1.25	13123
202-1236B-8H-5,128-130	73.13	80.68	2.06	1.28	13129
202-1236B-8H-5,132-134	73.17	80.72	2	1.27	13134
202-1236B-8H-5,136-138	73.21	80.76	2.08	1.28	13140
202-1236B-8H-5,140-142	73.25	80.8	1.96	1.23	13146
202-1236B-8H-5,144-146	73.29	80.84	2.03	1.28	13151
202-1236B-8H-5,148-150	73.33	80.88	2.03	1.3	13157
202-1236B-8H-6,0-2	73.36	80.91	2.31	1.23	13161
202-1236B-8H-6,4-6	73.4	80.95	2.23	1.37	13167
202-1236B-8H-6,8-10	73.44	80.99	2.02	1.31	13173
202-1236B-8H-6,12-14	73.48	81.03	2.08	1.19	13179
202-1236B-8H-6,16-18	73.52	81.07	2.16	1.32	13184
202-1236B-8H-6,20-22	73.56	81.11	2.26	1.35	13190
202-1236C-8H-3,0-2	72.33	81.12	2.18	1.3	13191
202-1236C-8H-3,4-6	72.37	81.16	2.17	1.22	13197
202-1236C-8H-3,8-10	72.41	81.2	2.01	1.32	13203
202-1236C-8H-3,12-14	72.45	81.24	2.15	1.36	13209
202-1236C-8H-3,16-18	72.49	81.28	2.06	1.39	13214
202-1236C-8H-3,20-22	72.53	81.32	2.01	1.46	13220
202-1236C-8H-3,24-26	72.57	81.36	2.04	1.4	13226
202-1236C-8H-3,28-30	72.61	81.4	1.89	1.25	13232
202-1236C-8H-3,32-34	72.65	81.44	1.88	1.31	13237
202-1236C-8H-3,36-38	72.69	81.48	1.9	1.27	13243
202-1236C-8H-3,40-42	72.73	81.52	1.98	1.35	13249
202-1236C-8H-3,44-46	72.77	81.56	1.94	1.36	13254
202-1236C-8H-3,48-50	72.81	81.6	1.95	1.3	13260
202-1236C-8H-3,52-54	72.85	81.64	1.92	1.33	13266
202-1236C-8H-3,56-58	72.89	81.68	2.01	1.46	13272
202-1236C-8H-3,60-62	72.93	81.72	2.05	1.49	13277
202-1236C-8H-3,64-66	72.97	81.76	2.11	1.4	13282
202-1236C-8H-3,68-70	73.01	81.8	2.1	1.45	13287
202-1236C-8H-3,72-74	73.05	81.84	2.04	1.41	13291
202-1236C-8H-3,76-78	73.09	81.88	2.3	1.38	13296
202-1236C-8H-3,80-82	73.13	81.92	2.12	1.5	13301
202-1236C-8H-3,84-86	73.17	81.96	2.09	1.53	13306
202-1236C-8H-3,92-94	73.25	82.04	2.04	1.32	13315
202-1236C-8H-3,96-98	73.29	82.08	2.01	1.45	13320
202-1236C-8H-3,100-102	73.33	82.12	2.11	1.45	13325
202-1236C-8H-3,104-106	73.37	82.16	2.08	1.35	13330
202-1236C-8H-3,108-110	73.41	82.2	2.04	1.42	13335
202-1236C-8H-3,112-114	73.45	82.24	2.05	1.56	13339
202-1236C-8H-3,116-118	73.49	82.28	1.92	1.47	13344
202-1236C-8H-3,120-122	73.53	82.32	2.03	1.41	13349
202-1236C-8H-3,124-126	73.57	82.36	1.86	1.39	13354
202-1236C-8H-3,128-130	73.61	82.4	2.02	1.5	13359
202-1236C-8H-3,132-134	73.65	82.44	2.12	1.5	13363
202-1236C-8H-3,136-138	73.69	82.48	1.89	1.26	13368
202-1236C-8H-3,140-142	73.73	82.52	2.01	1.3	13373
202-1236C-8H-3,144-146	73.77	82.56	2.06	1.48	13378
202-1236C-8H-3,148-150	73.81	82.6	1.9	1.42	13382
202-1236C-8H-4,0-2	73.83	82.62	2.01	1.45	13385
202-1236C-8H-4,4-6	73.87	82.66	1.98	1.51	13390
202-1236C-8H-4,8-10	73.91	82.7	1.84	1.46	13394
202-1236C-8H-4,12-14	73.95	82.74	1.98	1.43	13399
202-1236C-8H-4,16-18	73.99	82.78	1.8	1.45	13404
202-1236C-8H-4,20-22	74.03	82.82	1.9	1.31	13409
202-1236C-8H-4,24-26	74.07	82.86	1.87	1.35	13414
202-1236C-8H-4,28-30	74.11	82.9	1.77	1.37	13418
202-1236C-8H-4,32-34	74.15	82.94	1.85	1.33	13423
202-1236C-8H-4,36-38	74.19	82.98	1.84	1.43	13428
202-1236C-8H-4,40-42	74.23	83.02	1.83	1.36	13433
202-1236C-8H-4,44-46	74.27	83.06	2.08	1.6	13438
202-1236C-8H-4,48-50	74.31	83.1	2.07	1.44	13442
202-1236C-8H-4,52-54	74.35	83.14	1.97	1.46	13447
202-1236C-8H-4,56-58	74.39	83.18	2.07	1.65	13452
202-1236C-8H-4,60-62	74.43	83.22	2.13	1.55	13457
202-1236C-8H-4,64-66	74.47	83.26	1.89	1.56	13461
202-1236C-8H-4,68-70	74.51	83.3	2.17	1.67	13466
202-1236C-8H-4,72-74	74.55	83.34	1.97	1.62	13471
202-1236C-8H-4,76-78	74.59	83.38	1.97	1.58	13475
202-1236C-8H-4,80-82	74.63	83.42	1.94	1.51	13479
202-1236C-8H-4,84-86	74.67	83.46	1.88	1.4	13483
202-1236C-8H-4,92-94	74.75	83.54	1.68	1.31	13491
202-1236C-8H-4,96-98	74.79	83.58	1.59	1.29	13495
202-1236C-8H-4,100-102	74.83	83.62	1.89	1.36	13499
202-1236C-8H-4,104-106	74.87	83.66	1.83	1.26	13503
202-1236C-8H-4,108-110	74.91	83.7	1.58	1.16	13507
202-1236C-8H-4,112-114	74.95	83.74	1.77	1.31	13511
202-1236C-8H-4,116-118	74.99	83.78	1.77	1.32	13516
202-1236C-8H-4,120-122	75.03	83.82	1.77	1.41	13520
202-1236C-8H-4,124-126	75.07	83.86	1.68	1.13	13524
202-1236C-8H-4,128-130	75.11	83.9	1.78	1.35	13528
202-1236C-8H-4,132-134	75.15	83.94	1.86	1.59	13532
202-1236C-8H-4,136-138	75.19	83.98	2.02	1.42	13536
202-1236C-8H-4,140-142	75.23	84.02	1.99	1.64	13540
202-1236C-8H-4,144-146	75.27	84.06	1.95	1.64	13544
202-1236C-8H-4,148-150	75.31	84.1	1.92	1.56	13548
202-1236C-8H-5,0-2	75.34	84.13	1.93	1.52	13551
202-1236C-8H-5,4-6	75.38	84.17	1.98	1.69	13555
202-1236C-8H-5,8-10	75.42	84.21	2.04	1.56	13559
202-1236C-8H-5,12-14	75.46	84.25	2.02	1.74	13563
202-1236C-8H-5,16-18	75.5	84.29	1.99	1.51	13568
202-1236C-8H-5,20-22	75.54	84.33	1.94	1.61	13572
202-1236C-8H-5,24-26	75.58	84.37	1.93	1.77	13576
202-1236C-8H-5,28-30	75.62	84.41	1.85	1.74	13581
202-1236C-8H-5,32-34	75.66	84.45	1.58	1.44	13585
202-1236C-8H-5,36-38	75.7	84.49	1.78	1.56	13589
202-1236C-8H-5,40-42	75.74	84.53	1.81	1.53	13593
202-1236C-8H-5,44-46	75.78	84.57	1.78	1.54	13598
202-1236C-8H-5,48-50	75.82	84.61	1.84	1.65	13602
202-1236C-8H-5,52-54	75.86	84.65	1.87	1.7	13606
202-1236C-8H-5,56-58	75.9	84.69	1.77	1.6	13610
202-1236C-8H-5,60-62	75.94	84.73	1.83	1.73	13615
202-1236C-8H-5,64-66	75.98	84.77	1.97	1.86	13619
202-1236C-8H-5,68-70	76.02	84.81	2.08	1.89	13623
202-1236C-8H-5,72-74	76.06	84.85	1.89	1.74	13627
202-1236C-8H-5,76-78	76.1	84.89	2.07	1.93	13632
202-1236C-8H-5,80-82	76.14	84.93	1.97	1.88	13636
202-1236C-8H-5,84-86	76.18	84.97	1.96	1.87	13640
202-1236C-8H-5,92-94	76.26	85.05	1.95	1.96	13649
202-1236C-8H-5,96-98	76.3	85.09	1.81	1.6	13653
202-1236C-8H-5,100-102	76.34	85.13	1.99	1.73	13657
202-1236C-8H-5,104-106	76.38	85.17	1.92	1.87	13661
202-1236C-8H-5,108-110	76.42	85.21	1.92	1.86	13666
202-1236C-8H-5,112-114	76.46	85.25	1.9	1.92	13670
202-1236C-8H-5,116-118	76.5	85.29	1.88	1.76	13674
202-1236C-8H-5,120-122	76.54	85.33	1.8	1.92	13678
202-1236C-8H-5,124-126	76.58	85.37	1.84	1.91	13683
202-1236C-8H-5,128-130	76.62	85.41	1.87	2.02	13687
202-1236C-8H-5,132-134	76.66	85.45	1.93	1.92	13691
202-1236C-8H-5,136-138	76.7	85.49	1.9	2.07	13695
202-1236C-8H-5,140-142	76.74	85.53	1.93	1.97	13700
202-1236C-8H-5,144-146	76.78	85.57	1.94	2	13704
202-1236C-8H-5,148-150	76.82	85.61	1.93	1.75	13708
202-1236C-8H-6,0-2	76.85	85.64	2.03	2.14	13711
202-1236C-8H-6,4-6	76.89	85.68	1.97	2.06	13716
202-1236C-8H-6,8-10	76.93	85.72	1.99	2.04	13720
202-1236C-8H-6,12-14	76.97	85.76	2.07	2.12	13724
202-1236C-8H-6,16-18	77.01	85.8	2.14	2.14	13728
202-1236C-8H-6,20-22	77.05	85.84	2.01	2.07	13733
202-1236C-8H-6,24-26	77.09	85.88	2.03	2.05	13737
202-1236C-8H-6,28-30	77.13	85.92	1.95	1.92	13742
202-1236C-8H-6,32-34	77.17	85.96	1.96	1.93	13746
202-1236C-8H-6,36-38	77.21	86	1.9	1.8	13751
202-1236C-8H-6,40-42	77.25	86.04	1.97	1.96	13755
202-1236C-8H-6,44-46	77.29	86.08	1.99	1.96	13760
202-1236C-8H-6,48-50	77.33	86.12	1.92	1.96	13764
202-1236C-8H-6,52-54	77.37	86.16	1.85	1.94	13768
202-1236C-8H-6,56-58	77.41	86.2	1.82	1.94	13773
202-1236C-8H-6,60-62	77.45	86.24	1.82	1.92	13777
202-1236C-8H-6,64-66	77.49	86.28	1.91	1.94	13782
202-1236C-8H-6,68-70	77.53	86.32	1.88	1.89	13786
202-1236C-8H-6,72-74	77.57	86.36	1.92	1.98	13791
202-1236C-8H-6,76-78	77.61	86.4	1.97	1.99	13795
202-1236C-8H-6,84-86	77.69	86.48	1.77	1.78	13804
202-1236C-8H-6,88-90	77.73	86.52	1.96	1.92	13808
202-1236C-8H-6,92-94	77.77	86.56	1.83	1.91	13813
202-1236C-8H-6,96-98	77.81	86.6	1.86	1.89	13817
202-1236C-8H-6,100-102	77.85	86.64	1.97	1.89	13822
202-1236C-8H-6,104-106	77.89	86.68	1.91	1.84	13826
202-1236C-8H-6,108-110	77.93	86.72	1.92	1.87	13831
202-1236C-8H-6,112-114	77.97	86.76	1.83	1.75	13835
202-1236C-8H-6,116-118	78.01	86.8	1.89	1.7	13840
202-1236B-9H-2,124-126	78.05	86.83	1.83	1.73	13843
202-1236C-8H-6,120-122	78.05	86.84	1.94	1.81	13844
202-1236C-8H-6,124-126	78.09	86.88	1.82	1.76	13848
202-1236B-9H-2,132-134	78.13	86.91	1.64	1.58	13852
202-1236C-8H-6,128-130	78.13	86.92	1.72	1.7	13853
202-1236B-9H-2,136-138	78.17	86.95	1.72	1.67	13856
202-1236B-9H-2,140-142	78.21	86.99	1.65	1.49	13861
202-1236B-9H-2,144-146	78.25	87.03	1.62	1.42	13865
202-1236B-9H-3,0-2	78.33	87.11	1.66	1.36	13874
202-1236B-9H-3,4-6	78.37	87.15	1.65	1.44	13879
202-1236B-9H-3,8-10	78.41	87.19	1.52	1.59	13883
202-1236B-9H-3,12-14	78.45	87.23	1.52	1.58	13887
202-1236B-9H-3,16-18	78.49	87.27	1.5	1.53	13892
202-1236B-9H-3,20-22	78.53	87.31	1.64	1.51	13896
202-1236B-9H-3,24-26	78.57	87.35	1.66	1.42	13901
202-1236B-9H-3,28-30	78.61	87.39	1.7	1.46	13905
202-1236B-9H-3,32-34	78.65	87.43	1.76	1.54	13910
202-1236B-9H-3,36-38	78.69	87.47	1.77	1.55	13914
202-1236B-9H-3,40-42	78.73	87.51	1.7	1.48	13919
202-1236B-9H-3,44-46	78.77	87.55	1.69	1.57	13923
202-1236B-9H-3,48-50	78.81	87.59	1.45	1.33	13927
202-1236B-9H-3,52-54	78.85	87.63	1.39	1.29	13932
202-1236B-9H-3,56-58	78.89	87.67	1.52	1.38	13936
202-1236B-9H-3,60-62	78.93	87.71	1.42	1.32	13941
202-1236B-9H-3,64-66	78.97	87.75	1.45	1.21	13945
202-1236B-9H-3,68-70	79.01	87.79	1.4	1.48	13950
202-1236B-9H-3,72-74	79.05	87.83	1.34	1.31	13954
202-1236B-9H-3,76-78	79.09	87.87	1.36	1.07	13959
202-1236B-9H-3,80-82	79.13	87.91	1.22	1.05	13963
202-1236B-9H-3,84-86	79.17	87.95	1.46	1.41	13967
202-1236B-9H-3,88-90	79.21	87.99	1.57	1.45	13972
202-1236B-9H-3,92-94	79.25	88.03	1.46	1.46	13976
202-1236B-9H-3,96-98	79.29	88.07	1.51	1.49	13981
202-1236B-9H-3,100-102	79.33	88.11	1.5	1.41	13985
202-1236B-9H-3,104-106	79.37	88.15	1.39	1.35	13990
202-1236B-9H-3,108-110	79.41	88.19	1.61	1.39	13994
202-1236B-9H-3,112-114	79.45	88.23	1.64	1.61	13999
202-1236B-9H-3,116-118	79.49	88.27	1.54	1.54	14003
202-1236B-9H-3,120-122	79.53	88.31	1.45	1.37	14008
202-1236B-9H-3,124-126	79.57	88.35	1.21	1.36	14012
202-1236B-9H-3,128-130	79.61	88.39	1.37	1.5	14016
202-1236B-9H-3,132-134	79.65	88.43	1.35	1.47	14021
202-1236B-9H-3,136-138	79.69	88.47	1.37	1.42	14025
202-1236B-9H-3,140-142	79.73	88.51	1.62	1.6	14030
202-1236B-9H-3,144-146	79.77	88.55	1.47	1.41	14034
202-1236B-9H-4,0-2	79.84	88.62	1.52	1.53	14042
202-1236B-9H-4,4-6	79.88	88.66	1.56	1.61	14046
202-1236B-9H-4,8-10	79.92	88.7	1.51	1.45	14051
202-1236B-9H-4,12-14	79.96	88.74	1.73	1.71	14055
202-1236B-9H-4,16-18	80	88.78	1.77	1.65	14061
202-1236B-9H-4,20-22	80.04	88.82	1.68	1.59	14067
202-1236B-9H-4,24-26	80.08	88.86	1.69	1.69	14074
202-1236B-9H-4,28-30	80.12	88.9	1.56	1.56	14080
202-1236B-9H-4,32-34	80.16	88.94	1.46	1.7	14086
202-1236B-9H-4,36-38	80.2	88.98	1.64	1.75	14092
202-1236B-9H-4,40-42	80.24	89.02	1.53	1.67	14098
202-1236B-9H-4,44-46	80.28	89.06	1.26	1.38	14105
202-1236B-9H-4,48-50	80.32	89.1	1.61	1.68	14111
202-1236B-9H-4,52-54	80.36	89.14	1.43	1.54	14117
202-1236B-9H-4,56-58	80.4	89.18	1.7	1.73	14123
202-1236B-9H-4,60-62	80.44	89.22	1.51	1.64	14129
202-1236B-9H-4,64-66	80.48	89.26	1.58	1.74	14136
202-1236B-9H-4,68-70	80.52	89.3	1.49	1.67	14142
202-1236B-9H-4,72-74	80.56	89.34	1.47	1.72	14148
202-1236B-9H-4,76-78	80.6	89.38	1.4	1.5	14154
202-1236B-9H-4,80-82	80.64	89.42	1.47	1.44	14160
202-1236B-9H-4,84-86	80.68	89.46	1.55	1.58	14167
202-1236B-9H-4,88-90	80.72	89.5	1.68	1.62	14173
202-1236B-9H-4,92-94	80.76	89.54	1.7	1.69	14179
202-1236B-9H-4,96-98	80.8	89.58	1.58	1.7	14185
202-1236B-9H-4,100-102	80.84	89.62	1.59	1.69	14191
202-1236B-9H-4,104-106	80.88	89.66	1.43	1.57	14198
202-1236B-9H-4,108-110	80.92	89.7	1.37	1.57	14204
202-1236B-9H-4,112-114	80.96	89.74	1.65	1.59	14210
202-1236B-9H-4,116-118	81	89.78	1.55	1.36	14216
202-1236B-9H-4,120-122	81.04	89.82	1.5	1.22	14222
202-1236B-9H-4,124-126	81.08	89.86	1.61	1.49	14229
202-1236B-9H-4,128-130	81.12	89.9	1.73	1.66	14235
202-1236B-9H-4,132-134	81.16	89.94	1.49	1.58	14241
202-1236B-9H-4,136-138	81.2	89.98	1.51	1.57	14247
202-1236B-9H-4,140-142	81.24	90.02	1.56	1.55	14253
202-1236B-9H-4,144-146	81.28	90.06	1.53	1.53	14260
202-1236B-9H-5,0-2	81.36	90.14	1.52	1.61	14272
202-1236B-9H-5,4-6	81.4	90.18	1.5	1.47	14278
202-1236B-9H-5,8-10	81.44	90.22	1.56	1.49	14284
202-1236B-9H-5,12-14	81.48	90.26	1.75	1.58	14291
202-1236B-9H-5,16-18	81.52	90.3	1.45	1.53	14297
202-1236B-9H-5,20-22	81.56	90.34	1.37	1.6	14303
202-1236B-9H-5,24-26	81.6	90.38	1.38	1.58	14309
202-1236B-9H-5,28-30	81.64	90.42	1.34	1.48	14315
202-1236B-9H-5,32-34	81.68	90.46	1.49	1.65	14322
202-1236B-9H-5,36-38	81.72	90.5	1.5	1.73	14328
202-1236B-9H-5,40-42	81.76	90.54	1.45	1.67	14334
202-1236B-9H-5,44-46	81.8	90.58	1.5	1.68	14340
202-1236B-9H-5,48-50	81.84	90.62	1.27	1.55	14346
202-1236B-9H-5,52-54	81.88	90.66	1.22	1.49	14353
202-1236B-9H-5,56-58	81.92	90.7	1.32	1.51	14359
202-1236B-9H-5,60-62	81.96	90.74	1.43	1.53	14365
202-1236B-9H-5,64-66	82	90.78	1.49	1.56	14371
202-1236B-9H-5,68-70	82.04	90.82	1.36	1.48	14377
202-1236B-9H-5,72-74	82.08	90.86	1.4	1.48	14384
202-1236B-9H-5,76-78	82.12	90.9	1.48	1.71	14390
202-1236B-9H-5,80-82	82.16	90.94	1.36	1.52	14396
202-1236B-9H-5,84-86	82.2	90.98	1.36	1.32	14402
202-1236B-9H-5,88-90	82.24	91.02	1.36	1.36	14408
202-1236B-9H-5,92-94	82.28	91.06	1.39	1.28	14415
202-1236B-9H-5,96-98	82.32	91.1	1.33	1.38	14421
202-1236B-9H-5,100-102	82.36	91.14	1.42	1.56	14427
202-1236B-9H-5,104-106	82.4	91.18	1.35	1.62	14433
202-1236B-9H-5,108-110	82.44	91.22	1.34	1.73	14439
202-1236B-9H-5,112-114	82.48	91.26	1.36	1.6	14446
202-1236B-9H-5,116-118	82.52	91.3	1.16	1.45	14452
202-1236B-9H-5,120-122	82.56	91.34	1.46	1.68	14458
202-1236B-9H-5,124-126	82.6	91.38	1.43	1.67	14464
202-1236B-9H-5,128-130	82.64	91.42	1.54	1.6	14470
202-1236B-9H-5,132-134	82.68	91.46	1.32	1.56	14477
202-1236B-9H-5,136-138	82.72	91.5	1.47	1.64	14483
202-1236B-9H-5,140-142	82.76	91.54	1.39	1.67	14489
202-1236B-9H-5,144-146	82.8	91.58	1.31	1.57	14495
202-1236B-9H-6,0-2	82.86	91.64	1.5	1.6	14504
202-1236B-9H-6,4-6	82.9	91.68	1.32	1.39	14511
202-1236B-9H-6,8-10 and 202-1236C-9H-2,16-18	82.94	91.72	1.45	1.74	14517
202-1236C-9H-2,20-22	80.51	91.76	1.4	1.75	14523
202-1236C-9H-2,24-26	80.55	91.8	1.39	1.56	14528
202-1236C-9H-2,28-30	80.59	91.84	1.6	1.76	14534
202-1236C-9H-2,32-34	80.63	91.88	1.51	1.72	14539
202-1236C-9H-2,36-38	80.67	91.92	1.39	1.76	14545
202-1236C-9H-2,40-42	80.71	91.96	1.33	1.58	14551
202-1236C-9H-2,44-46	80.75	92	1.28	1.7	14556
202-1236C-9H-2,48-50	80.79	92.04	1.42	1.69	14562
202-1236C-9H-2,52-54	80.83	92.08	1.6	1.94	14567
202-1236C-9H-2,56-58	80.87	92.12	1.44	1.76	14573
202-1236C-9H-2,60-62	80.91	92.16	1.32	1.82	14579
202-1236C-9H-2,64-66	80.95	92.2	1.33	1.72	14584
202-1236C-9H-2,68-70	80.99	92.24	1.39	1.69	14590
202-1236C-9H-2,72-74	81.03	92.28	1.47	1.63	14596
202-1236C-9H-2,76-78	81.07	92.32	1.62	1.74	14601
202-1236C-9H-2,80-82	81.11	92.36	1.42	1.81	14607
202-1236C-9H-2,84-86	81.15	92.4	1.61	1.92	14613
202-1236C-9H-2,88-90	81.19	92.44	1.25	1.74	14620
202-1236C-9H-2,92-94	81.23	92.48	1.33	1.82	14627
202-1236C-9H-2,96-98	81.27	92.52	1.27	1.6	14634
202-1236C-9H-2,100-102	81.31	92.56	1.39	1.61	14641
202-1236C-9H-2,104-106	81.35	92.6	1.42	1.77	14649
202-1236C-9H-2,108-110	81.39	92.64	1.34	1.88	14656
202-1236C-9H-2,112-114	81.43	92.68	1.46	1.83	14663
202-1236C-9H-2,116-118	81.47	92.72	1.5	1.83	14670
202-1236C-9H-2,120-122	81.51	92.76	1.51	1.72	14677
202-1236C-9H-2,124-126	81.55	92.8	1.41	1.62	14684
202-1236C-9H-2,128-130	81.59	92.84	1.5	1.69	14692
202-1236C-9H-2,132-134	81.63	92.88	1.45	1.6	14699
202-1236C-9H-2,136-138	81.67	92.92	1.56	1.7	14706
202-1236C-9H-2,140-142	81.71	92.96	1.6	1.66	14713
202-1236C-9H-2,144-146	81.75	93	1.32	1.45	14720
202-1236C-9H-2,148-150	81.79	93.04	1.02	1.32	14727
202-1236C-9H-3,0-2	81.83	93.08	1.47	1.64	14734
202-1236C-9H-3,4-6	81.87	93.12	1.29	1.36	14742
202-1236C-9H-3,8-10	81.91	93.16	1.37	1.51	14749
202-1236C-9H-3,12-14	81.95	93.2	1.32	1.44	14756
202-1236C-9H-3,16-18	81.99	93.24	1.28	1.46	14763
202-1236C-9H-3,20-22	82.03	93.28	1.24	1.41	14770
202-1236C-9H-3,24-26	82.07	93.32	1.25	1.42	14777
202-1236C-9H-3,28-30	82.11	93.36	1.22	1.4	14784
202-1236C-9H-3,32-34	82.15	93.4	1.3	1.43	14792
202-1236C-9H-3,36-38	82.19	93.44	1.24	1.53	14799
202-1236C-9H-3,40-42	82.23	93.48	1.33	1.44	14806
202-1236C-9H-3,44-46	82.27	93.52	1.68	1.59	14813
202-1236C-9H-3,48-50	82.31	93.56	1.48	1.47	14820
202-1236C-9H-3,52-54	82.35	93.6	1.53	1.46	14827
202-1236C-9H-3,56-58	82.39	93.64	1.39	1.48	14835
202-1236C-9H-3,60-62	82.43	93.68	1.38	1.52	14842
202-1236C-9H-3,64-66	82.47	93.72	1.33	1.59	14849
202-1236C-9H-3,68-70	82.51	93.76	1.45	1.62	14856
202-1236C-9H-3,72-74	82.55	93.8	1.27	1.4	14863
202-1236C-9H-3,76-78	82.59	93.84	1.39	1.48	14870
202-1236C-9H-3,80-82	82.63	93.88	1.37	1.53	14877
202-1236C-9H-3,84-86	82.67	93.92	1.29	1.47	14885
202-1236C-9H-3,88-90	82.71	93.96	1.32	1.43	14892
202-1236C-9H-3,92-94	82.75	94	1.29	1.42	14899
202-1236C-9H-3,96-98	82.79	94.04	1.47	1.57	14906
202-1236C-9H-3,100-102	82.83	94.08	1.4	1.54	14913
202-1236C-9H-3,104-106	82.87	94.12	1.31	1.44	14920
202-1236C-9H-3,108-110	82.91	94.16	1.31	1.51	14927
202-1236C-9H-3,112-114	82.95	94.2	1.17	1.48	14935
202-1236C-9H-3,116-118	82.99	94.24	1.21	1.37	14942
202-1236C-9H-3,120-122	83.03	94.28	1.16	1.35	14949
202-1236C-9H-3,124-126	83.07	94.32	1.3	1.48	14956
202-1236C-9H-3,128-130	83.11	94.36	1.33	1.52	14963
202-1236C-9H-3,132-134	83.15	94.4	1.46	1.6	14970
202-1236C-9H-3,136-138	83.19	94.44	1.4	1.53	14977
202-1236C-9H-3,140-142	83.23	94.48	1.36	1.51	14985
202-1236C-9H-3,144-146	83.27	94.52	1.44	1.52	14992
202-1236C-9H-3,148-150	83.31	94.56	1.35	1.41	14999
202-1236C-9H-4,0-2	83.33	94.58	1.25	1.33	15003
202-1236C-9H-4,4-6	83.37	94.62	1.21	1.37	15010
202-1236C-9H-4,8-10	83.41	94.66	1.16	1.41	15017
202-1236C-9H-4,12-14	83.45	94.7	1.19	1.42	15024
202-1236C-9H-4,16-18	83.49	94.74	1.02	1.15	15031
202-1236C-9H-4,20-22	83.53	94.78	1.05	1.18	15038
202-1236C-9H-4,24-26	83.57	94.82	1.13	1.41	15045
202-1236C-9H-4,28-30	83.61	94.86	1.37	1.63	15053
202-1236C-9H-4,32-34	83.65	94.9	1.24	1.34	15060
202-1236C-9H-4,36-38	83.69	94.94	1.36	1.5	15067
202-1236C-9H-4,40-42	83.73	94.98	1.41	1.48	15074
202-1236C-9H-4,44-46	83.77	95.02	1.31	1.55	15081
202-1236C-9H-4,48-50	83.81	95.06	1.43	1.73	15088
202-1236C-9H-4,52-54	83.85	95.1	1.17	1.42	15095
202-1236C-9H-4,56-58	83.89	95.14	1.32	1.43	15103
202-1236C-9H-4,60-62	83.93	95.18	1.07	1.23	15110
202-1236C-9H-4,64-66	83.97	95.22	1.31	1.56	15117
202-1236C-9H-4,68-70	84.01	95.26	0.99	1.22	15124
202-1236C-9H-4,72-74	84.05	95.3	0.92	1.16	15131
202-1236C-9H-4,76-78	84.09	95.34	1.29	1.39	15138
202-1236C-9H-4,80-82	84.13	95.38	1.38	1.6	15145
202-1236C-9H-4,84-86	84.17	95.42	1.39	1.48	15153
202-1236C-9H-4,88-90	84.21	95.46	1.44	1.6	15160
202-1236C-9H-4,92-94	84.25	95.5	1.36	1.7	15167
202-1236C-9H-4,96-98	84.29	95.54	1.47	1.66	15174
202-1236C-9H-4,100-102	84.33	95.58	1.47	1.63	15181
202-1236C-9H-4,104-106	84.37	95.62	0.86	1.02	15188
202-1236C-9H-4,108-110	84.41	95.66	1.49	1.65	15196
202-1236C-9H-4,112-114	84.45	95.7	1.32	1.73	15203
202-1236C-9H-4,116-118	84.49	95.74	1.35	1.42	15210
202-1236C-9H-4,120-122	84.53	95.78	1.14	1.5	15217
202-1236C-9H-4,124-126	84.57	95.82	1.45	1.74	15224
202-1236C-9H-4,128-130	84.61	95.86	1.31	1.46	15231
202-1236C-9H-4,132-134	84.65	95.9	1.34	1.73	15238
202-1236C-9H-4,136-138	84.69	95.94	1.24	1.71	15246
202-1236C-9H-4,140-142	84.73	95.98	1.34	1.68	15253
202-1236C-9H-4,144-146	84.77	96.02	1.45	1.65	15260
202-1236C-9H-4,148-150	84.81	96.06	1.58	1.9	15267
202-1236C-9H-5,0-2	84.84	96.09	1.51	1.79	15272
202-1236C-9H-5,4-6	84.88	96.13	1.36	1.73	15279
202-1236C-9H-5,8-10	84.92	96.17	1.39	1.68	15287
202-1236C-9H-5,12-14	84.96	96.21	1.52	1.86	15294
202-1236C-9H-5,16-18	85	96.25	1.41	1.74	15301
202-1236C-9H-5,20-22	85.04	96.29	1.45	1.74	15308
202-1236C-9H-5,24-26	85.08	96.33	1.57	1.83	15315
202-1236C-9H-5,28-30	85.12	96.37	1.61	1.78	15322
202-1236C-9H-5,32-34	85.16	96.41	1.49	1.82	15329
202-1236C-9H-5,36-38	85.2	96.45	1.52	1.83	15336
202-1236C-9H-5,40-42	85.24	96.49	1.15	1.46	15343
202-1236C-9H-5,44-46	85.28	96.53	1.51	1.88	15351
202-1236C-9H-5,48-50	85.32	96.57	1.45	1.76	15358
202-1236C-9H-5,52-54	85.36	96.61	1.49	1.87	15365
202-1236C-9H-5,56-58	85.4	96.65	1.59	1.81	15372
202-1236C-9H-5,60-62	85.44	96.69	1.58	1.74	15379
202-1236C-9H-5,64-66	85.48	96.73	1.48	1.69	15386
202-1236C-9H-5,68-70	85.52	96.77	1.57	1.91	15393
202-1236C-9H-5,76-78	85.6	96.85	1.43	1.82	15408
202-1236C-9H-5,80-82	85.64	96.89	1.38	1.62	15415
202-1236C-9H-5,84-86	85.68	96.93	1.37	1.64	15422
202-1236C-9H-5,88-90	85.72	96.97	1.43	1.55	15429
202-1236C-9H-5,92-94	85.76	97.01	1.29	1.74	15436
202-1236C-9H-5,96-98	85.8	97.05	1.44	1.66	15443
202-1236C-9H-5,100-102	85.84	97.09	1.27	1.64	15450
202-1236C-9H-5,104-106	85.88	97.13	1.47	1.72	15457
202-1236C-9H-5,108-110	85.92	97.17	1.13	1.41	15464
202-1236C-9H-5,112-114	85.96	97.21	1.32	1.56	15472
202-1236C-9H-5,116-118	86	97.25	1.33	1.67	15479
202-1236C-9H-5,120-122	86.04	97.29	1.18	1.31	15486
202-1236C-9H-5,124-126	86.08	97.33	1.29	1.57	15493
202-1236C-9H-5,128-130	86.12	97.37	1.54	1.89	15500
202-1236C-9H-5,132-134	86.16	97.41	1.59	1.87	15507
202-1236C-9H-5,136-138	86.2	97.45	1.61	1.77	15514
202-1236C-9H-5,140-142	86.24	97.49	1.52	1.73	15521
202-1236C-9H-5,144-146	86.28	97.53	1.45	1.76	15528
202-1236C-9H-6,0-2	86.31	97.56	1.61	1.83	15534
202-1236C-9H-6,4-6	86.35	97.6	1.6	1.88	15541
202-1236C-9H-6,8-10	86.39	97.64	1.59	1.91	15548
202-1236C-9H-6,12-14	86.43	97.68	1.58	1.74	15555
202-1236C-9H-6,16-18 and 202-1236B-10H-2,116-118	86.47	97.72	1.44	1.65	15562
202-1236C-9H-6,20-22	86.51	97.76	1.49	1.61	15565
202-1236C-9H-6,24-26 and 202-1236B-10H-2,124-126	86.55	97.8	1.47	1.61	15566
202-1236B-10H-2,128-130	87.58	97.84	1.36	1.62	15567
202-1236B-10H-2,132-134	87.62	97.88	1.12	1.42	15568
202-1236B-10H-2,136-138	87.66	97.92	1.02	1.27	15569
202-1236B-10H-2,140-142	87.7	97.96	1.21	1.44	15570
202-1236B-10H-2,144-146	87.74	98	1.09	1.46	15571
202-1236B-10H-2,148-150	87.78	98.04	0.86	1.12	15573
202-1236B-10H-3,96-98	88.77	99.03	0.89	1.12	15601
202-1236B-10H-3,100-102	88.81	99.07	0.93	1.09	15602
202-1236B-10H-3,104-106	88.85	99.11	1.42	1.73	15603
202-1236B-10H-3,108-110	88.89	99.15	1.24	1.65	15604
202-1236B-10H-3,112-114	88.93	99.19	1.66	1.74	15605
202-1236B-10H-3,116-118	88.97	99.23	1.57	1.71	15606
202-1236B-10H-3,120-122	89.01	99.27	1.55	1.86	15607
202-1236B-10H-3,124-126	89.05	99.31	1.64	1.91	15609
202-1236B-10H-3,128-130	89.09	99.35	1.63	1.91	15613
202-1236B-10H-3,132-134	89.13	99.39	1.42	1.8	15618
202-1236B-10H-3,136-138	89.17	99.43	1.59	1.83	15622
202-1236B-10H-3,140-142	89.21	99.47	1.47	1.79	15626
202-1236B-10H-3,144-146	89.25	99.51	1.48	1.86	15630
202-1236B-10H-3,148-150	89.29	99.55	1.37	1.71	15634
202-1236B-10H-4,0-2	89.31	99.57	1.33	1.94	15636
202-1236B-10H-4,4-6	89.35	99.61	1.58	1.84	15641
202-1236B-10H-4,8-10	89.39	99.65	1.57	1.87	15645
202-1236B-10H-4,12-14	89.43	99.69	1.5	1.8	15649
202-1236B-10H-4,16-18	89.47	99.73	1.29	1.6	15653
202-1236B-10H-4,20-22	89.51	99.77	1.26	1.34	15657
202-1236B-10H-4,24-26	89.55	99.81	1.11	1.3	15662
202-1236B-10H-4,28-30	89.59	99.85	1.5	2.05	15666
202-1236B-10H-4,32-34	89.63	99.89	1.48	1.93	15670
202-1236B-10H-4,36-38	89.67	99.93	1.36	1.73	15674
202-1236B-10H-4,40-42	89.71	99.97	1.52	1.85	15678
202-1236B-10H-4,44-46	89.75	100.01	1.58	2.03	15683
202-1236B-10H-4,48-50	89.79	100.05	1.39	2.02	15687
202-1236B-10H-4,52-54	89.83	100.09	1.49	1.87	15691
202-1236B-10H-4,56-58	89.87	100.13	1.39	1.69	15695
202-1236B-10H-4,60-62	89.91	100.17	1.46	1.63	15699
202-1236B-10H-4,64-66	89.95	100.21	1.37	1.75	15704
202-1236B-10H-4,72-74	90.03	100.29	1.4	1.81	15712
202-1236B-10H-4,76-78	90.07	100.33	1.18	1.54	15716
202-1236B-10H-4,80-82	90.11	100.37	1.43	1.66	15720
202-1236B-10H-4,88-90	90.19	100.45	1.48	1.91	15729
202-1236B-10H-4,92-94	90.23	100.49	1.33	1.72	15733
202-1236B-10H-4,100-102	90.31	100.57	1.4	1.72	15741
202-1236B-10H-4,108-110	90.39	100.65	1.43	1.81	15750
202-1236B-10H-4,112-114	90.43	100.69	1.44	1.97	15754
202-1236B-10H-4,116-118	90.47	100.73	1.49	2.09	15758
202-1236B-10H-4,120-122	90.51	100.77	1.35	1.93	15762
202-1236B-10H-4,124-126	90.55	100.81	1.43	1.81	15767
202-1236B-10H-4,128-130	90.59	100.85	1.46	1.94	15771
202-1236B-10H-4,136-138	90.67	100.93	1.67	2.2	15779
202-1236B-10H-4,140-142	90.71	100.97	1.62	2.02	15783
202-1236B-10H-4,148-150	90.79	101.05	1.31	1.77	15792
202-1236B-10H-5,0-2	90.82	101.08	1.25	1.69	15795
202-1236B-10H-5,4-6	90.86	101.12	1.46	2.12	15799
202-1236B-10H-5,8-10	90.9	101.16	1.45	1.94	15803
202-1236B-10H-5,12-14	90.94	101.2	1.32	1.68	15807
202-1236B-10H-5,16-18	90.98	101.24	1.23	1.79	15812
202-1236B-10H-5,20-22	91.02	101.28	1.2	1.7	15816
202-1236B-10H-5,24-26	91.06	101.32	1.37	1.88	15820
202-1236B-10H-5,28-30	91.1	101.36	1.58	2.03	15824
202-1236B-10H-5,32-34	91.14	101.4	1.36	1.86	15828
202-1236B-10H-5,36-38	91.18	101.44	1.43	2.03	15833
202-1236B-10H-5,40-42	91.22	101.48	1.5	2.24	15837
202-1236B-10H-5,44-46	91.26	101.52	1.43	1.97	15841
202-1236B-10H-5,48-50	91.3	101.56	1.36	2.02	15845
202-1236B-10H-5,52-54	91.34	101.6	1.48	2.1	15849
202-1236B-10H-5,56-58	91.38	101.64	1.69	2.22	15854
202-1236B-10H-5,60-62	91.42	101.68	1.76	2.27	15858
202-1236B-10H-5,64-66	91.46	101.72	1.62	2.14	15862
202-1236B-10H-5,68-70	91.5	101.76	1.16	1.8	15866
202-1236B-10H-5,72-74	91.54	101.8	1.34	2.01	15870
202-1236B-10H-5,80-82	91.62	101.88	1.55	2.12	15879
202-1236B-10H-5,84-86	91.66	101.92	1.48	2.05	15883
202-1236B-10H-5,88-90	91.7	101.96	1.43	1.87	15887
202-1236B-10H-5,92-94	91.74	102	1.2	2.04	15891
202-1236B-10H-5,112-114	91.94	102.2	1.31	2.18	15912
202-1236B-10H-5,124-126	92.06	102.32	1.68	2.17	15925
202-1236B-10H-5,128-130	92.1	102.36	1.71	2.27	15929
202-1236B-10H-5,132-134	92.14	102.4	1.7	2.24	15933
202-1236B-10H-5,136-138	92.18	102.44	1.45	1.96	15938
202-1236B-10H-5,140-142	92.22	102.48	0.85	1.36	15942
202-1236B-10H-5,148-150	92.3	102.56	1.73	2.21	15950
202-1236B-10H-6,0-2	92.33	102.59	1.62	2.12	15953
202-1236B-10H-6,4-6	92.37	102.63	1.69	2.11	15957
202-1236B-10H-6,8-10	92.41	102.67	1.65	2.11	15962
202-1236B-10H-6,12-14	92.45	102.71	1.64	2.03	15966
202-1236C-10H-3,52-54	91.83	102.76	1.5	1.88	15971
202-1236C-10H-3,56-58	91.87	102.8	1.56	1.88	15975
