# Supplementary material for: Re-organization of Pacific overturning circulation across the Miocene Climate Optimum
Source: Nat Commun. 2024 Sep 17;15:8135. doi: 10.1038/s41467-024-52516-x (PMC11408672; doi:10.1038/s41467-024-52516-x)
Supplement: Supplementary file 15 — Supplementary Data File 12 [file 41467_2024_52516_MOESM15_ESM.xlsx]

## Sheet: 1237
Site	Hole	Core	Section	Top (cm)	Bottom (cm)	Depth (mbsf)	Depth (mcd)	Benthic d13C	Benthic d18O	Revised age (ka Holbourn et al 2022)
1237	B	20	5	14	16	182.67	200.82	0.99	2.59	12712
1237	B	20	5	19	21	182.72	200.87	0.85	2.37	12717
1237	B	20	5	24	26	182.77	200.92	0.74	2.34	12722
1237	B	20	5	29	31	182.82	200.97	0.88	2.38	12727
1237	B	20	5	34	36	182.87	201.02	0.89	2.5	12732
1237	B	20	5	39	41	182.92	201.07	1.02	2.4	12736
1237	B	20	5	44	46	182.97	201.12	0.75	2.33	12741
1237	B	20	5	49	51	183.02	201.17	1.03	2.5	12746
1237	B	20	5	54	56	183.07	201.22	0.78	2.24	12750
1237	B	20	5	59	61	183.12	201.27	0.74	2.27	12754
1237	B	20	5	64	66	183.17	201.32	1.05	2.4	12758
1237	B	20	5	69	71	183.22	201.37	1.04	2.26	12762
1237	B	20	5	74	76	183.27	201.42	1.04	2.38	12766
1237	B	20	5	79	81	183.32	201.47	1.11	2.55	12770
1237	B	20	5	84	86	183.37	201.52	0.9	2.38	12774
1237	B	20	5	89	91	183.42	201.57	0.92	2.46	12778
1237	B	20	5	94	96	183.47	201.62	0.89	2.52	12782
1237	B	20	5	99	101	183.52	201.67	0.86	2.37	12786
1237	B	20	5	104	106	183.57	201.72	0.83	2.41	12790
1237	B	20	5	109	111	183.62	201.77	0.85	2.41	12794
1237	B	20	5	114	116	183.67	201.82	1.01	2.46	12798
1237	B	20	5	119	121	183.72	201.87	0.89	2.4	12802
1237	B	20	5	124	126	183.77	201.92	0.86	2.33	12806
1237	B	20	5	129	131	183.82	201.97	1.02	2.29	12810
1237	B	20	5	134	136	183.87	202.02	0.9	2.25	12814
1237	B	20	5	139	141	183.92	202.07	1.01	2.48	12823
1237	B	20	5	144	146	183.97	202.12	1.11	2.3	12831
1237	B	20	5	149	151	184.02	202.17	1	2.49	12840
1237	B	20	6	4	6	184.08	202.23	0.85	2.19	12851
1237	B	20	6	9	11	184.13	202.28	0.88	2.14	12859
1237	B	20	6	14	16	184.18	202.33	0.78	2.36	12865
1237	B	20	6	19	21	184.23	202.38	1.08	2.51	12871
1237	B	20	6	24	26	184.28	202.43	0.99	2.45	12878
1237	B	20	6	29	31	184.33	202.48	0.96	2.52	12884
1237	B	20	6	34	36	184.38	202.53	1.01	2.52	12890
1237	B	20	6	39	41	184.43	202.58	0.83	2.32	12896
1237	B	20	6	44	46	184.48	202.63	1.08	2.53	12903
1237	B	20	6	49	51	184.53	202.68	1.22	2.23	12909
1237	B	20	6	54	56	184.58	202.73	1.08	2.41	12915
1237	B	20	6	59	61	184.63	202.78	1.08	2.42	12921
1237	B	20	6	64	66	184.68	202.83	1.05	2.36	12928
1237	B	20	6	69	71	184.73	202.88	0.97	2.25	12934
1237	B	20	6	74	76	184.78	202.93	1.06	2.36	12939
1237	B	20	6	79	81	184.83	202.98	1.02	2.55	12944
1237	B	20	6	84	86	184.88	203.03	1	2.6	12950
1237	B	20	6	89	91	184.93	203.08	1.05	2.38	12955
1237	B	20	6	94	96	184.98	203.13	0.99	2.34	12960
1237	B	20	6	99	101	185.03	203.18	0.97	2.38	12965
1237	B	20	6	104	106	185.08	203.23	0.94	2.29	12970
1237	B	20	6	109	111	185.13	203.28	0.86	2.38	12975
1237	B	20	6	114	116	185.18	203.33	0.94	2.42	12979
1237	B	20	6	119	121	185.23	203.38	0.93	2.5	12983
1237	B	20	6	124	126	185.28	203.43	1.13	2.52	12987
1237	B	20	6	129	131	185.33	203.48	0.98	2.57	12992
1237	B	20	6	134	136	185.38	203.53	1.07	2.46	12996
1237	B	20	6	139	141	185.43	203.58	1.11	2.52	13000
1237	B	20	6	144	146	185.48	203.63	1.11	2.5	13005
1237	B	20	6	149	151	185.53	203.68	1.02	2.25	13009
1237	B	20	7	4	6	185.59	203.74	1.01	2.41	13013
1237	B	20	7	9	11	185.64	203.79	0.97	2.4	13016
1237	B	20	7	14	16	185.69	203.84	1.13	2.34	13019
1237	B	20	7	19	21	185.74	203.89	1.01	2.31	13023
1237	C	20	3	29	31	185.61	203.91	1.08	2.45	13024
1237	C	20	3	34	36	185.66	203.96	1.09	2.36	13027
1237	C	20	3	39	41	185.71	204.01	0.96	2.48	13031
1237	C	20	3	44	46	185.76	204.06	1.04	2.36	13034
1237	C	20	3	49	51	185.81	204.11	1.13	2.35	13037
1237	C	20	3	54	56	185.86	204.16	1.15	2.26	13040
1237	C	20	3	59	61	185.91	204.21	1.14	2.37	13044
1237	C	20	3	64	66	185.96	204.26	1.04	2.27	13047
1237	C	20	3	69	71	186.01	204.31	1.16	2.28	13051
1237	C	20	3	74	76	186.06	204.36	1.09	2.48	13055
1237	C	20	3	79	81	186.11	204.41	1.02	2.51	13060
1237	C	20	3	84	86	186.16	204.46	0.99	2.43	13064
1237	C	20	3	89	91	186.21	204.51	1.11	2.49	13069
1237	C	20	3	94	96	186.26	204.56	0.94	2.5	13074
1237	C	20	3	99	101	186.31	204.61	1.22	2.44	13078
1237	C	20	3	104	106	186.36	204.66	1.23	2.45	13083
1237	C	20	3	109	111	186.41	204.71	1.13	2.42	13087
1237	C	20	3	114	116	186.46	204.76	1.07	2.48	13092
1237	C	20	3	119	121	186.51	204.81	1.06	2.32	13096
1237	C	20	3	124	126	186.56	204.86	1.1	2.25	13101
1237	C	20	3	129	131	186.61	204.91	1.07	2.28	13103
1237	C	20	3	134	136	186.66	204.96	1.12	2.31	13106
1237	C	20	3	139	141	186.71	205.01	1.06	2.29	13108
1237	C	20	3	144	146	186.76	205.06	1.11	2.26	13111
1237	C	20	3	149	151	186.81	205.11	0.97	2.28	13113
1237	C	20	4	4	6	186.87	205.17	1.03	2.24	13116
1237	C	20	4	9	11	186.92	205.22	1.12	2.29	13118
1237	C	20	4	14	16	186.97	205.27	1.11	2.11	13121
1237	C	20	4	19	21	187.02	205.32	1.08	2.18	13123
1237	C	20	4	24	26	187.07	205.37	1.17	2.16	13126
1237	C	20	4	29	31	187.12	205.42	1.19	2.16	13128
1237	C	20	4	34	36	187.17	205.47	1.05	2.08	13130
1237	C	20	4	39	41	187.22	205.52	0.98	2.06	13133
1237	C	20	4	44	46	187.27	205.57	1.03	2.16	13135
1237	C	20	4	49	51	187.32	205.62	1.13	2.15	13138
1237	C	20	4	54	56	187.37	205.67	0.98	2.1	13140
1237	C	20	4	59	61	187.42	205.72	1.22	2.09	13143
1237	C	20	4	64	66	187.47	205.77	1.32	2.21	13149
1237	C	20	4	69	71	187.52	205.82	1.24	2.21	13154
1237	C	20	4	74	76	187.57	205.87	1.25	2.24	13159
1237	C	20	4	79	81	187.62	205.92	1.19	2.39	13165
1237	C	20	4	84	86	187.67	205.97	1.29	2.31	13170
1237	C	20	4	89	91	187.72	206.02	1.17	2.39	13175
1237	C	20	4	94	96	187.77	206.07	1.24	2.31	13181
1237	C	20	4	99	101	187.82	206.12	1.23	2.33	13186
1237	C	20	4	104	106	187.87	206.17	1.24	2.26	13191
1237	C	20	4	109	111	187.92	206.22	1.21	2.2	13197
1237	C	20	4	114	116	187.97	206.27	1.16	2.15	13202
1237	C	20	4	119	121	188.02	206.32	1.18	2.07	13207
1237	C	20	4	124	126	188.07	206.37	1.16	2.02	13213
1237	C	20	4	129	131	188.12	206.42	0.98	1.98	13218
1237	C	20	4	134	136	188.17	206.47	1.21	2.17	13222
1237	C	20	4	139	141	188.22	206.52	1.12	2.16	13226
1237	C	20	4	144	146	188.27	206.57	1.12	2.17	13230
1237	C	20	4	146	148	188.29	206.59	1.06	2.01	13232
1237	C	20	5	4	6	188.38	206.68	1.04	2.07	13240
1237	C	20	5	9	11	188.43	206.73	1.26	2.01	13244
1237	C	20	5	14	16	188.48	206.78	1.06	1.99	13248
1237	C	20	5	19	21	188.53	206.83	0.99	1.84	13252
1237	C	20	5	24	26	188.58	206.88	1.2	2.06	13256
1237	C	20	5	29	31	188.63	206.93	1.46	2.05	13261
1237	C	20	5	34	36	188.68	206.98	1.45	2.23	13265
1237	C	20	5	39	41	188.73	207.03	1.26	2.18	13270
1237	C	20	5	44	46	188.78	207.08	1.42	2.2	13274
1237	C	20	5	49	51	188.83	207.13	1.24	2.18	13279
1237	C	20	5	54	56	188.88	207.18	1.28	2.34	13283
1237	C	20	5	59	61	188.93	207.23	1.31	2.43	13288
1237	C	20	5	64	66	188.98	207.28	1.36	2.35	13292
1237	C	20	5	69	71	189.03	207.33	1.34	2.31	13297
1237	C	20	5	74	76	189.08	207.38	1.26	2.3	13301
1237	C	20	5	79	81	189.13	207.43	1.38	2.32	13305
1237	C	20	5	84	86	189.18	207.48	1.42	2.29	13310
1237	C	20	5	89	91	189.23	207.53	1.3	2.31	13314
1237	C	20	5	94	96	189.28	207.58	1.14	2.13	13319
1237	C	20	5	99	101	189.33	207.63	1.17	2.14	13323
1237	C	20	5	104	106	189.38	207.68	1.25	2.19	13328
1237	C	20	5	109	111	189.43	207.73	1.18	2.14	13332
1237	C	20	5	114	116	189.48	207.78	1.21	2.18	13337
1237	C	20	5	119	121	189.53	207.83	1.28	2.21	13341
1237	C	20	5	124	126	189.58	207.88	1.29	2.28	13345
1237	C	20	5	129	131	189.63	207.93	1.26	2.17	13350
1237	C	20	5	134	136	189.68	207.98	1.32	2.19	13354
1237	C	20	5	139	141	189.73	208.03	1.3	2.16	13359
1237	C	20	5	144	146	189.78	208.08	1.33	2.15	13363
1237	C	20	5	149	151	189.83	208.13	1.39	2.07	13368
1237	C	20	6	4	6	189.88	208.18	1.22	1.96	13372
1237	C	20	6	9	11	189.93	208.23	1.33	2.16	13375
1237	C	20	6	14	16	189.98	208.28	1.31	2.22	13379
1237	C	20	6	19	21	190.03	208.33	1.38	2.24	13382
1237	C	20	6	24	26	190.08	208.38	1.33	2.29	13385
1237	C	20	6	29	31	190.13	208.43	1.3	2.19	13389
1237	C	20	6	34	36	190.18	208.48	1.28	2.23	13392
1237	C	20	6	39	41	190.23	208.53	1.26	2.2	13395
1237	C	20	6	44	46	190.28	208.58	1.31	2.06	13399
1237	C	20	6	49	51	190.33	208.63	1.18	2.11	13402
1237	C	20	6	54	56	190.38	208.68	1.32	2.14	13405
1237	C	20	6	59	61	190.43	208.73	1.29	2.07	13409
1237	C	20	6	64	66	190.48	208.78	1.2	1.97	13412
1237	C	20	6	69	71	190.53	208.83	1.25	1.94	13415
1237	C	20	6	74	76	190.58	208.88	1.34	2	13419
1237	C	20	6	76	78	190.6	208.9	1.27	1.89	13420
1237	C	20	6	79	81	190.63	208.93	1.26	1.95	13422
1237	C	20	6	84	86	190.68	208.95	1.16	1.91	13423
1237	B	21	3	73	75	189.75	208.98	1.23	1.92	13425
1237	B	21	3	79	81	189.81	209.01	1.27	2.01	13427
1237	B	21	3	84	86	189.86	209.06	1.28	2.11	13431
1237	B	21	3	89	91	189.91	209.11	1.45	2.23	13434
1237	B	21	3	94	96	189.96	209.16	1.38	2.29	13437
1237	B	21	3	99	101	190.01	209.21	1.4	2.2	13440
1237	B	21	3	104	106	190.06	209.26	1.47	2.18	13444
1237	B	21	3	109	111	190.11	209.31	1.46	2.27	13447
1237	B	21	3	114	116	190.16	209.36	1.47	2.34	13450
1237	B	21	3	119	121	190.21	209.41	1.41	2.37	13454
1237	B	21	3	124	126	190.26	209.46	1.49	2.28	13457
1237	B	21	3	129	131	190.31	209.51	1.35	2.28	13460
1237	B	21	3	134	136	190.36	209.56	1.47	2.34	13464
1237	B	21	3	139	141	190.41	209.61	1.37	2.3	13467
1237	B	21	4	4	6	190.57	209.77	1.42	2.22	13477
1237	B	21	4	9	11	190.62	209.82	1.52	2.13	13481
1237	B	21	4	14	16	190.67	209.87	1.45	2.12	13484
1237	B	21	4	19	21	190.72	209.92	1.41	2.11	13487
1237	B	21	4	24	26	190.77	209.97	1.28	2.04	13491
1237	B	21	4	29	31	190.82	210.02	1.28	2.05	13494
1237	B	21	4	34	36	190.87	210.07	1.15	1.96	13497
1237	B	21	4	39	41	190.92	210.12	1.06	1.87	13501
1237	B	21	4	44	46	190.97	210.17	1.24	1.94	13508
1237	B	21	4	49	51	191.02	210.22	1.19	2.06	13515
1237	B	21	4	54	56	191.07	210.27	1.15	2.02	13521
1237	B	21	4	59	61	191.12	210.32	1.14	1.79	13528
1237	B	21	4	64	66	191.17	210.37	1.17	2.01	13535
1237	B	21	4	69	71	191.22	210.42	1.13	1.79	13542
1237	B	21	4	73	75	191.26	210.46	1.16	1.86	13545
1237	B	21	4	79	81	191.32	210.52	1.19	2.12	13549
1237	B	21	4	84	86	191.37	210.57	1.47	2.17	13553
1237	B	21	4	89	91	191.42	210.62	1.54	2.14	13557
1237	B	21	4	94	96	191.47	210.67	1.49	2.12	13560
1237	B	21	4	99	101	191.52	210.72	1.6	2.19	13564
1237	B	21	4	104	106	191.57	210.77	1.67	2.12	13568
1237	B	21	4	109	111	191.62	210.82	1.52	2.2	13572
1237	B	21	4	114	116	191.67	210.87	1.57	2.22	13575
1237	B	21	4	119	121	191.72	210.92	1.56	2.33	13579
1237	B	21	4	124	126	191.77	210.97	1.54	2.19	13583
1237	B	21	4	129	131	191.82	211.02	1.44	2.19	13586
1237	B	21	4	134	136	191.87	211.07	1.39	2.19	13590
1237	B	21	4	139	141	191.92	211.12	1.42	2.25	13594
1237	B	21	4	144	146	191.97	211.17	1.46	2.09	13597
1237	B	21	4	148	150	192.01	211.21	1.44	2.19	13600
1237	B	21	5	4	6	192.08	211.28	1.5	2.1	13605
1237	B	21	5	9	11	192.13	211.33	1.39	2.08	13609
1237	B	21	5	14	16	192.18	211.38	1.43	2.05	13613
1237	B	21	5	19	21	192.23	211.43	1.42	2.04	13617
1237	B	21	5	24	26	192.28	211.48	1.41	1.95	13620
1237	B	21	5	29	31	192.33	211.53	1.35	1.94	13624
1237	B	21	5	34	36	192.38	211.58	1.43	2.05	13628
1237	B	21	5	39	41	192.43	211.63	1.54	2.02	13631
1237	B	21	5	44	46	192.48	211.68	1.47	1.95	13635
1237	B	21	5	49	51	192.53	211.73	1.54	2.03	13638
1237	B	21	5	54	56	192.58	211.78	1.63	2.11	13641
1237	B	21	5	59	61	192.63	211.83	1.85	2.21	13644
1237	B	21	5	64	66	192.68	211.88	1.83	2.29	13647
1237	B	21	5	69	71	192.73	211.93	1.72	2.31	13650
1237	B	21	5	73	75	192.77	211.97	1.7	2.25	13653
1237	B	21	5	79	81	192.83	212.03	1.78	2.3	13657
1237	B	21	5	84	86	192.88	212.08	1.87	2.3	13660
1237	B	21	5	89	91	192.93	212.13	1.89	2.23	13663
1237	B	21	5	94	96	192.98	212.18	1.8	2.31	13666
1237	B	21	5	99	101	193.03	212.23	1.86	2.28	13669
1237	B	21	5	104	106	193.08	212.28	1.82	2.23	13672
1237	B	21	5	109	111	193.13	212.33	1.86	2.25	13675
1237	B	21	5	114	116	193.18	212.38	1.87	2.25	13678
1237	B	21	5	119	121	193.23	212.43	1.85	2.23	13681
1237	B	21	5	124	126	193.28	212.48	1.79	2.12	13684
1237	B	21	5	129	131	193.33	212.53	1.77	2.13	13687
1237	B	21	5	134	136	193.38	212.58	1.9	2.17	13691
1237	B	21	5	139	141	193.43	212.63	1.77	2.12	13694
1237	B	21	5	144	146	193.48	212.68	1.67	2.08	13697
1237	B	21	5	149	151	193.53	212.73	1.53	1.98	13700
1237	B	21	6	4	6	193.59	212.79	1.69	1.94	13703
1237	B	21	6	9	11	193.64	212.84	1.92	2.09	13706
1237	B	21	6	14	16	193.69	212.89	1.88	1.99	13708
1237	B	21	6	19	21	193.74	212.94	1.92	2.13	13711
1237	B	21	6	24	26	193.79	212.99	1.84	2.21	13713
1237	B	21	6	29	31	193.84	213.04	1.89	2.16	13716
1237	B	21	6	34	36	193.89	213.09	1.85	2.16	13719
1237	B	21	6	39	41	193.94	213.14	1.92	2.26	13721
1237	C	21	2	42	44	193.73	213.18	1.9	2.21	13723
1237	B	21	6	44	46	193.99	213.19	1.98	2.23	13724
1237	C	21	2	47	49	193.78	213.23	2.11	2.25	13726
1237	C	21	2	52	54	193.83	213.28	2.04	2.26	13728
1237	C	21	2	62	64	193.93	213.38	1.94	2.22	13733
1237	C	21	2	67	69	193.98	213.43	1.93	2.22	13736
1237	C	21	2	72	74	194.03	213.48	1.87	2.17	13739
1237	C	21	2	77	79	194.08	213.53	1.91	2.23	13741
1237	C	21	2	82	84	194.13	213.58	1.92	2.25	13744
1237	C	21	2	87	89	194.18	213.63	1.85	2.2	13746
1237	C	21	2	92	94	194.23	213.68	1.81	2.16	13749
1237	C	21	2	97	99	194.28	213.73	1.91	2.27	13751
1237	C	21	2	102	104	194.33	213.78	1.8	2.1	13754
1237	C	21	2	107	109	194.38	213.83	1.93	2.25	13756
1237	C	21	2	117	119	194.48	213.93	1.77	2.08	13762
1237	C	21	2	122	124	194.53	213.98	1.73	2.2	13764
1237	C	21	2	127	129	194.58	214.03	1.84	2.33	13767
1237	C	21	2	132	134	194.63	214.08	1.82	2.32	13769
1237	C	21	2	137	139	194.68	214.13	1.82	2.3	13772
1237	C	21	2	142	144	194.73	214.18	1.85	2.29	13774
1237	C	21	2	147	149	194.78	214.23	1.9	2.18	13777
1237	C	21	3	0	2	194.83	214.28	1.9	2.21	13779
1237	C	21	3	4	6	194.87	214.32	1.83	2.13	13781
1237	C	21	3	9	11	194.92	214.37	1.81	2.14	13784
1237	C	21	3	14	16	194.97	214.42	1.83	2.17	13787
1237	C	21	3	19	21	195.02	214.47	1.66	2.04	13789
1237	C	21	3	24	26	195.07	214.52	1.82	2.1	13792
1237	C	21	3	29	31	195.12	214.57	1.71	2.16	13794
1237	C	21	3	34	36	195.17	214.62	1.64	2.17	13797
1237	C	21	3	39	41	195.22	214.67	1.65	2.2	13799
1237	C	21	3	44	46	195.27	214.72	1.58	2.22	13802
1237	C	21	3	49	51	195.32	214.77	1.66	2.08	13804
1237	C	21	3	54	56	195.37	214.82	1.48	1.82	13807
1237	C	21	3	59	61	195.42	214.87	1.46	1.89	13810
1237	C	21	3	64	66	195.47	214.92	1.52	1.96	13812
1237	C	21	3	69	71	195.52	214.97	1.39	1.88	13815
1237	C	21	3	74	76	195.57	215.02	1.2	1.83	13817
1237	C	21	3	79	81	195.62	215.07	1.4	1.78	13820
1237	C	21	3	84	86	195.67	215.12	1.24	1.77	13822
1237	C	21	3	89	91	195.72	215.17	1.43	1.73	13825
1237	C	21	3	94	96	195.77	215.22	1.47	1.46	13828
1237	C	21	3	99	101	195.82	215.27	1.43	1.75	13834
1237	C	21	3	104	106	195.87	215.32	1.46	2	13839
1237	C	21	3	109	111	195.92	215.37	1.41	1.85	13845
1237	C	21	3	114	116	195.97	215.42	1.33	1.82	13851
1237	C	21	3	119	121	196.02	215.47	1.43	1.81	13857
1237	C	21	3	124	126	196.07	215.52	1.4	1.84	13863
1237	C	21	3	129	131	196.12	215.57	1.3	1.64	13869
1237	C	21	3	134	136	196.17	215.62	1.19	1.56	13875
1237	C	21	3	139	141	196.22	215.67	1.39	1.66	13881
1237	C	21	3	144	146	196.27	215.72	1.22	1.67	13886
1237	C	21	3	149	151	196.32	215.77	1.33	1.72	13892
1237	C	21	4	4	6	196.37	215.82	1.25	1.49	13898
1237	C	21	4	9	11	196.42	215.87	1.42	1.52	13903
1237	C	21	4	14	16	196.47	215.92	1.36	1.43	13909
1237	C	21	4	19	21	196.52	215.97	1.21	1.44	13915
1237	C	21	4	24	26	196.57	216.02	1	1.43	13920
1237	C	21	4	29	31	196.62	216.07	1.41	1.55	13927
1237	C	21	4	34	36	196.67	216.12	1.48	1.57	13935
1237	C	21	4	39	41	196.72	216.17	1.43	1.71	13942
1237	C	21	4	44	46	196.77	216.22	1.38	1.62	13949
1237	C	21	4	49	51	196.82	216.27	1.22	1.7	13958
1237	C	21	4	54	56	196.87	216.32	1.5	1.74	13967
1237	C	21	4	59	61	196.92	216.37	1.57	1.66	13975
1237	C	21	4	64	66	196.97	216.42	1.55	1.6	13984
1237	C	21	4	69	71	197.02	216.47	1.41	1.55	13993
1237	C	21	4	74	76	197.07	216.52	1.44	1.71	13998
1237	C	21	4	79	81	197.12	216.57	1.47	1.71	14004
1237	C	21	4	84	86	197.17	216.62	1.43	1.74	14009
1237	C	21	4	89	91	197.22	216.67	1.64	1.58	14014
1237	C	21	4	94	96	197.27	216.72	1.54	1.48	14020
1237	C	21	4	99	101	197.32	216.77	1.49	1.6	14025
1237	C	21	4	104	106	197.37	216.82	1.44	1.49	14030
1237	C	21	4	109	111	197.42	216.87	1.45	1.77	14036
1237	C	21	4	114	116	197.47	216.92	1.53	2.05	14041
1237	C	21	4	119	121	197.52	216.97	1.6	1.94	14046
1237	C	21	4	124	126	197.57	217.02	1.38	1.77	14052
1237	C	21	4	129	131	197.62	217.07	1.68	1.93	14057
1237	C	21	4	134	136	197.67	217.12	1.59	1.81	14062
1237	C	21	4	139	141	197.72	217.17	1.56	1.59	14068
1237	C	21	4	144	146	197.77	217.22	1.51	1.71	14073
1237	C	21	5	4	6	197.87	217.32	1.72	1.92	14083
1237	C	21	5	9	11	197.92	217.37	1.48	1.75	14089
1237	C	21	5	14	16	197.97	217.42	1.62	1.83	14094
1237	C	21	5	19	21	198.02	217.47	1.69	1.71	14099
1237	C	21	5	24	26	198.07	217.52	1.7	1.78	14105
1237	C	21	5	29	31	198.12	217.57	1.62	1.72	14110
1237	C	21	5	34	36	198.17	217.62	1.59	1.61	14115
1237	C	21	5	39	41	198.22	217.67	1.51	1.76	14121
1237	C	21	5	44	46	198.27	217.72	1.41	1.69	14126
1237	C	21	5	49	51	198.32	217.77	1.34	1.71	14131
1237	C	21	5	54	56	198.37	217.82	1.5	1.66	14137
1237	C	21	5	59	61	198.42	217.87	1.5	2.02	14142
1237	C	21	5	64	66	198.47	217.92	1.59	1.97	14147
1237	C	21	5	69	71	198.52	217.97	1.51	1.8	14151
1237	C	21	5	74	76	198.57	218.02	1.57	1.8	14156
1237	C	21	5	79	81	198.62	218.07	1.54	1.68	14160
1237	C	21	5	84	86	198.67	218.12	1.53	1.63	14165
1237	C	21	5	89	91	198.72	218.17	1.46	1.85	14170
1237	C	21	5	94	96	198.77	218.22	1.4	1.75	14174
1237	C	21	5	99	101	198.82	218.27	1.33	1.76	14179
1237	C	21	5	104	106	198.87	218.32	1.42	1.76	14183
1237	C	21	5	109	111	198.92	218.37	1.49	1.86	14188
1237	C	21	5	114	116	198.97	218.42	1.45	1.68	14193
1237	C	21	5	119	121	199.02	218.47	1.49	1.6	14197
1237	C	21	5	124	126	199.07	218.52	1.41	1.69	14202
1237	C	21	5	129	131	199.12	218.57	1.52	1.79	14206
1237	C	21	5	134	136	199.17	218.62	1.57	1.8	14211
1237	C	21	5	139	141	199.22	218.67	1.39	1.75	14216
1237	C	21	5	144	146	199.27	218.72	1.39	1.74	14220
1237	C	21	5	149	151	199.32	218.77	1.42	1.79	14225
1237	C	21	6	4	6	199.38	218.83	1.65	1.71	14230
1237	C	21	6	9	11	199.43	218.88	1.44	1.49	14235
1237	C	21	6	14	16	199.48	218.93	1.5	1.47	14239
1237	C	21	6	19	21	199.53	218.98	1.35	1.64	14244
1237	C	21	6	24	26	199.58	219.03	1.52	1.71	14249
1237	C	21	6	29	31	199.63	219.08	1.59	1.78	14253
1237	C	21	6	34	36	199.68	219.13	1.55	1.68	14258
1237	C	21	6	39	41	199.73	219.18	1.49	1.62	14262
1237	B	22	3	34	36	198.86	219.21	1.49	1.47	14265
1237	B	22	3	39	41	198.91	219.26	1.45	1.38	14270
1237	B	22	3	44	46	198.96	219.31	1.38	1.55	14274
1237	B	22	3	49	51	199.01	219.36	1.31	1.34	14280
1237	B	22	3	54	56	199.06	219.41	1.45	1.65	14293
1237	B	22	3	59	61	199.11	219.46	1.45	1.68	14305
1237	B	22	3	64	66	199.16	219.51	1.51	1.46	14317
1237	B	22	3	69	71	199.21	219.56	1.31	1.46	14329
1237	B	22	3	73	75	199.25	219.6	1.5	1.46	14338
1237	B	22	3	79	81	199.31	219.66	1.47	1.45	14353
1237	B	22	3	84	86	199.36	219.71	1.18	1.47	14365
1237	B	22	3	89	91	199.41	219.76	1.48	1.46	14373
1237	B	22	3	94	96	199.46	219.81	1.56	1.28	14381
1237	B	22	3	99	101	199.51	219.86	1.43	1.37	14389
1237	B	22	3	104	106	199.56	219.91	1.54	1.53	14396
1237	B	22	3	109	111	199.61	219.96	1.53	1.61	14404
1237	B	22	3	114	116	199.66	220.01	1.59	1.63	14412
1237	B	22	3	119	121	199.71	220.06	1.4	1.48	14420
1237	B	22	3	124	126	199.76	220.11	1.69	1.85	14428
1237	B	22	3	129	131	199.81	220.16	1.63	1.35	14436
1237	B	22	3	134	136	199.86	220.21	1.62	1.66	14444
1237	B	22	3	138	140	199.9	220.25	1.4	1.5	14450
1237	B	22	4	4	6	200.06	220.41	1.77	1.66	14476
1237	B	22	4	9	11	200.11	220.46	1.44	1.68	14483
1237	B	22	4	14	16	200.16	220.51	1.36	1.39	14491
1237	B	22	4	19	21	200.21	220.56	1.7	1.5	14499
1237	B	22	4	24	26	200.26	220.61	1.35	1.46	14507
1237	B	22	4	29	31	200.31	220.66	1.71	1.54	14515
1237	B	22	4	34	36	200.36	220.71	1.88	1.81	14523
1237	B	22	4	39	41	200.41	220.76	1.55	1.45	14531
1237	B	22	4	44	46	200.46	220.81	1.43	1.5	14539
1237	B	22	4	49	51	200.51	220.86	1.83	1.56	14547
1237	B	22	4	54	56	200.56	220.91	1.6	1.62	14559
1237	B	22	4	59	61	200.61	220.96	1.82	1.46	14572
1237	B	22	4	64	66	200.66	221.01	1.73	1.5	14585
1237	B	22	4	69	71	200.71	221.06	1.6	1.56	14598
1237	B	22	4	73	75	200.75	221.1	1.75	1.75	14608
1237	B	22	4	79	81	200.81	221.16	1.91	1.61	14624
1237	B	22	4	84	86	200.86	221.21	1.92	1.6	14636
1237	B	22	4	89	91	200.91	221.26	1.79	1.67	14643
1237	B	22	4	94	96	200.96	221.31	1.68	1.78	14649
1237	B	22	4	99	101	201.01	221.36	1.64	1.76	14656
1237	B	22	4	104	106	201.06	221.41	1.63	1.69	14663
1237	B	22	4	109	111	201.11	221.46	1.64	1.75	14670
1237	B	22	4	114	116	201.16	221.51	1.41	1.5	14676
1237	B	22	4	119	121	201.21	221.56	1.32	1.54	14683
1237	B	22	4	124	126	201.26	221.61	1.34	1.37	14690
1237	B	22	4	129	131	201.31	221.66	1.33	1.41	14697
1237	B	22	4	134	136	201.36	221.71	1.45	1.58	14703
1237	B	22	4	139	141	201.41	221.76	1.38	1.5	14710
1237	B	22	4	144	146	201.46	221.81	1.51	1.96	14717
1237	B	22	4	149	151	201.51	221.86	1.62	1.78	14724
1237	B	22	5	4	6	201.57	221.92	1.13	1.17	14732
1237	B	22	5	9	11	201.62	221.97	1.02	1.24	14740
1237	B	22	5	14	16	201.67	222.02	1.3	1.43	14750
1237	B	22	5	19	21	201.72	222.07	1.34	1.45	14759
1237	B	22	5	24	26	201.77	222.12	1.54	1.44	14769
1237	B	22	5	29	31	201.82	222.17	1.34	1.65	14778
1237	B	22	5	34	36	201.87	222.22	1.22	1.52	14787
1237	B	22	5	39	41	201.92	222.27	1.41	1.4	14797
1237	B	22	5	44	46	201.97	222.32	1.26	1.41	14806
1237	B	22	5	49	51	202.02	222.37	1.51	1.36	14815
1237	B	22	5	54	56	202.07	222.42	1.01	1.1	14825
1237	B	22	5	59	61	202.12	222.47	1.04	1.01	14834
1237	B	22	5	64	66	202.17	222.52	1.3	1.19	14846
1237	B	22	5	69	71	202.22	222.57	1.59	1.55	14859
1237	B	22	5	74	76	202.27	222.62	1.61	1.47	14871
1237	B	22	5	79	81	202.32	222.67	1.51	1.49	14884
1237	B	22	5	84	86	202.37	222.72	1.41	1.53	14896
1237	B	22	5	89	91	202.42	222.77	1.3	1.45	14909
1237	B	22	5	94	96	202.47	222.82	1.38	1.35	14921
1237	B	22	5	99	101	202.52	222.87	1.13	1.1	14934
1237	B	22	5	104	106	202.57	222.92	1.42	1.24	14943
1237	B	22	5	109	111	202.62	222.97	1.56	1.27	14952
1237	B	22	5	114	116	202.67	223.02	1.47	1.23	14961
1237	B	22	5	119	121	202.72	223.07	1.43	1.2	14970
1237	B	22	5	124	126	202.77	223.12	1.6	1.5	14979
1237	B	22	5	129	131	202.82	223.17	1.69	1.62	14989
1237	B	22	5	134	136	202.87	223.22	1.65	1.56	14998
1237	B	22	5	139	141	202.92	223.27	1.56	1.7	15007
1237	B	22	5	144	146	202.97	223.32	1.4	1.6	15016
1237	B	22	5	149	151	203.02	223.37	1.44	1.41	15025
1237	B	22	6	4	6	203.08	223.43	1.32	1.32	15036
1237	B	22	6	9	11	203.13	223.48	1.63	1.51	15045
1237	B	22	6	14	16	203.18	223.53	1.31	1.44	15054
1237	B	22	6	19	21	203.23	223.58	1.33	1.33	15063
1237	B	22	6	24	26	203.28	223.63	1.15	1.13	15073
1237	B	22	6	29	31	203.33	223.68	1.26	1.35	15082
1237	B	22	6	34	36	203.38	223.73	1.16	1.21	15091
1237	B	22	6	39	41	203.43	223.78	1.12	0.92	15100
1237	B	22	6	44	46	203.48	223.83	1.42	1.7	15111
1237	B	22	6	49	51	203.53	223.88	1.34	1.22	15122
1237	B	22	6	54	56	203.58	223.93	1.08	0.91	15132
1237	B	22	6	59	61	203.63	223.98	1.25	1.49	15143
1237	B	22	6	64	66	203.68	224.03	1.44	1.51	15154
1237	B	22	6	69	71	203.73	224.08	1.3	1.39	15165
1237	B	22	6	73	75	203.77	224.12	1.2	1.18	15173
1237	B	22	6	79	81	203.83	224.18	1.28	1.47	15186
1237	B	22	6	84	86	203.88	224.2	1.3	1.18	15191
1237	C	22	2	49	51	203.3	224.23	1.47	1.48	15197
1237	C	22	2	54	56	203.35	224.25	1.31	1.33	15201
1237	C	22	2	64	66	203.45	224.35	0.91	1.19	15223
1237	C	22	2	74	76	203.55	224.45	1.53	1.22	15234
1237	C	22	2	79	81	203.6	224.5	1.48	1.53	15240
1237	C	22	2	89	91	203.7	224.6	1.53	1.66	15252
1237	C	22	2	99	101	203.8	224.7	1.59	1.75	15264
1237	C	22	2	109	111	203.9	224.8	1.82	1.66	15276
1237	C	22	2	114	116	203.95	224.85	1.55	1.43	15281
1237	C	22	2	119	121	204	224.9	1.61	1.54	15287
1237	C	22	2	124	126	204.05	224.95	1.5	1.14	15293
1237	C	22	2	134	136	204.15	225.05	1.63	0.37	15305
1237	C	22	2	139	141	204.2	225.1	1.51	1.55	15316
1237	C	22	2	144	146	204.25	225.15	1.83	1.7	15328
1237	C	22	2	149	151	204.3	225.2	1.89	1.86	15339
1237	C	22	3	4	6	204.36	225.26	1.84	1.77	15352
1237	C	22	3	9	11	204.41	225.31	1.85	1.6	15364
1237	C	22	3	14	16	204.46	225.36	1.78	1.73	15375
1237	C	22	3	19	21	204.51	225.41	1.78	1.7	15386
1237	C	22	3	24	26	204.56	225.46	1.81	1.72	15398
1237	C	22	3	29	31	204.61	225.51	1.84	1.65	15409
1237	C	22	3	34	36	204.66	225.56	1	1.47	15420
1237	C	22	3	44	46	204.76	225.66	1.75	1.56	15443
1237	C	22	3	49	51	204.81	225.71	1.78	1.69	15454
1237	C	22	3	54	56	204.86	225.76	1.73	1.64	15465
1237	C	22	3	59	61	204.91	225.81	1.27	1.03	15476
1237	C	22	3	64	66	204.96	225.86	1.64	1.79	15481
1237	C	22	3	69	71	205.01	225.91	1.63	1.8	15487
1237	C	22	3	74	76	205.06	225.96	1.74	1.63	15492
1237	C	22	3	79	81	205.11	226.01	1.54	1.32	15497
1237	C	22	3	84	86	205.16	226.06	1.59	1.52	15503
1237	C	22	3	89	91	205.21	226.11	1.51	1.38	15508
1237	C	22	3	94	96	205.26	226.16	1.49	1.55	15514
1237	C	22	3	99	101	205.31	226.21	1.39	0.91	15519
1237	C	22	3	104	106	205.36	226.26	1.63	1.54	15524
1237	C	22	3	109	111	205.41	226.31	1.46	1.55	15528
1237	C	22	3	114	116	205.46	226.36	1.55	1.59	15533
1237	C	22	3	119	121	205.51	226.41	1.42	1.63	15538
1237	C	22	3	124	126	205.56	226.46	1.37	1.51	15542
1237	C	22	3	134	136	205.66	226.56	1.44	1.58	15552
1237	C	22	3	139	141	205.71	226.61	1.4	1.56	15556
1237	C	22	3	144	146	205.76	226.66	1.44	1.59	15561
1237	C	22	3	149	151	205.81	226.71	1.15	1.14	15565
1237	C	22	4	4	6	205.87	226.77	1.04	0.92	15571
1237	C	22	4	9	11	205.92	226.82	1.72	1.63	15581
1237	C	22	4	14	16	205.97	226.87	0.65	0.64	15591
1237	C	22	4	19	21	206.02	226.92	1.06	1.08	15595
1237	C	22	4	24	26	206.07	226.97	1.01	0.94	15599
1237	C	22	4	29	31	206.12	227.02	1.25	1.38	15603
1237	C	22	4	34	36	206.17	227.07	1.66	1.82	15608
1237	C	22	4	39	41	206.22	227.12	1.11	1.03	15612
1237	C	22	4	44	46	206.27	227.17	1.3	1.23	15619
1237	C	22	4	49	51	206.32	227.22	1.59	1.58	15626
1237	C	22	4	54	56	206.37	227.27	1.33	1.41	15633
1237	C	22	4	59	61	206.42	227.32	1.51	1.61	15640
1237	C	22	4	64	66	206.47	227.37	1.51	1.62	15646
1237	C	22	4	69	71	206.52	227.42	1.57	1.53	15653
1237	C	22	4	74	76	206.57	227.47	1.31	1.32	15660
1237	C	22	4	79	81	206.62	227.52	1.44	1.21	15669
1237	C	22	4	84	86	206.67	227.57	1.88	1.73	15678
1237	C	22	4	89	91	206.72	227.62	1.7	1.54	15687
1237	C	22	4	94	96	206.77	227.67	1.67	1.72	15696
1237	C	22	4	99	101	206.82	227.72	1.84	1.6	15705
1237	C	22	4	104	106	206.87	227.77	1.48	1.44	15714
1237	C	22	4	109	111	206.92	227.82	1.63	1.66	15723
1237	C	22	4	114	116	206.97	227.87	1.69	1.73	15732
1237	C	22	4	119	121	207.02	227.92	1.85	1.67	15741
1237	C	22	4	124	126	207.07	227.97	1.79	1.25	15750
1237	C	22	4	129	131	207.12	228.02	1.66	1.57	15759
1237	C	22	4	134	136	207.17	228.07	1.41	1.19	15768
1237	C	22	4	139	141	207.22	228.12	1.76	1.62	15779
1237	C	22	4	144	146	207.27	228.17	1.97	1.51	15790
1237	C	22	4	149	151	207.32	228.22	1.46	0.59	15801
1237	C	22	5	4	6	207.38	228.28	1.68	1.42	15808
1237	C	22	5	9	11	207.43	228.33	1.91	1.78	15813
1237	C	22	5	14	16	207.48	228.38	1.95	1.82	15819
1237	C	22	5	19	21	207.53	228.43	1.82	1.72	15824
1237	C	22	5	24	26	207.58	228.48	1.84	1.46	15830
1237	C	22	5	29	31	207.63	228.53	1.9	1.6	15836
1237	C	22	5	34	36	207.68	228.58	1.81	1.67	15841
1237	C	22	5	39	41	207.73	228.63	1.73	1.66	15847
1237	C	22	5	44	46	207.78	228.68	1.61	1.53	15852
1237	C	22	5	49	51	207.83	228.73	1.77	1.64	15858
1237	C	22	5	54	56	207.88	228.78	1.79	1.65	15863
1237	C	22	5	59	61	207.93	228.83	1.69	1.55	15869
1237	C	22	5	64	66	207.98	228.88	1.72	1.46	15875
1237	C	22	5	69	71	208.03	228.93	1.83	1.64	15880
1237	C	22	5	74	76	208.08	228.98	1.68	1.59	15886
1237	C	22	5	79	81	208.13	229.03	1.71	1.43	15891
1237	C	22	5	84	86	208.18	229.08	1.74	1.49	15897
1237	C	22	5	89	91	208.23	229.13	1.92	1.79	15902
1237	C	22	5	94	96	208.28	229.18	1.81	1.6	15908
1237	C	22	5	99	101	208.33	229.23	1.9	1.77	15914
1237	C	22	5	104	106	208.38	229.28	2.03	1.7	15919
1237	C	22	5	109	111	208.43	229.33	1.89	1.66	15927
1237	C	22	5	114	116	208.48	229.38	1.79	1.59	15935
1237	C	22	5	119	121	208.53	229.43	1.71	1.47	15943
1237	C	22	5	124	126	208.58	229.48	1.69	1.53	15950
1237	C	22	5	129	131	208.63	229.53	1.71	1.55	15958
1237	C	22	5	134	136	208.68	229.58	1.91	1.54	15966
1237	C	22	5	139	141	208.73	229.63	1.73	1.53	15974
1237	C	22	5	144	146	208.78	229.68	1.54	1.5	15982
1237	C	22	5	149	151	208.83	229.73	1.59	1.58	15990
1237	C	22	6	4	6	208.89	229.79	1.8	1.85	15999
1237	C	22	6	9	11	208.94	229.84	1.59	1.39	16007
1237	C	22	6	14	16	208.99	229.89	1.7	1.65	16015
1237	C	22	6	19	21	209.04	229.94	2.1	1.62	16023
1237	C	22	6	24	26	209.09	229.99	1.94	1.7	16031
1237	C	22	6	29	31	209.14	230.04	1.78	1.48	16039
1237	C	22	6	34	36	209.19	230.09	1.45	1.35	16048
1237	C	22	6	39	41	209.24	230.14	1.87	1.67	16056
1237	C	22	6	44	46	209.29	230.19	1.51	1.64	16064
1237	C	22	6	49	51	209.34	230.24	1.17	0.97	16072
1237	C	22	6	54	56	209.39	230.29	1.18	0.87	16081
1237	C	22	6	59	61	209.44	230.34	1.38	1.15	16089
1237	C	22	6	64	66	209.49	230.39	1.67	1.18	16097
1237	C	22	6	69	71	209.54	230.44	1.31	0.95	16105
1237	C	22	6	74	76	209.59	230.49	1.5	1.3	16114
1237	C	22	6	79	81	209.64	230.54	1.37	0.98	16122
1237	C	22	6	84	86	209.69	230.59	1.66	1.47	16130
1237	C	22	6	89	91	209.74	230.64	1.66	1.38	16138
1237	C	22	6	94	96	209.79	230.69	1.71	1.32	16147
1237	C	22	6	99	101	209.84	230.74	1.83	1.52	16155
1237	C	22	6	104	106	209.89	230.79	1.87	1.49	16163
1237	C	22	6	109	111	209.94	230.84	1.65	1.35	16174
1237	C	22	6	114	116	209.99	230.89	1.47	1.29	16185
1237	C	22	6	119	121	210.04	230.94	1.49	1.28	16196
1237	C	22	6	124	126	210.09	230.99	1.48	1.4	16208
1237	C	22	6	129	131	210.14	231.04	1.57	1.44	16219
1237	C	22	6	134	136	210.19	231.09	1.6	1.43	16230
1237	C	22	6	139	141	210.24	231.14	1.29	1.16	16241
1237	C	22	6	144	146	210.29	231.19	1.61	1.24	16252
1237	C	22	6	149	151	210.34	231.24	1.54	1.14	16263
1237	C	22	7	4	6	210.4	231.26	1.38	1.24	16267
1237	B	23	3	109	111	209.11	231.3	1.52	1.21	16276
1237	B	23	3	114	116	209.16	231.31	1.28	1.36	16279
1237	B	23	3	119	121	209.21	231.36	1.34	1.33	16290
1237	B	23	3	124	126	209.26	231.41	1.35	1.28	16301
1237	B	23	3	129	131	209.31	231.46	1.34	1.43	16312
1237	B	23	3	134	136	209.36	231.51	1.2	1.3	16323
1237	B	23	3	139	141	209.41	231.56	1.26	1.36	16334
1237	B	23	4	4	6	209.57	231.72	1.07	0.99	16369
1237	B	23	4	9	11	209.62	231.77	1.33	1.35	16381
1237	B	23	4	14	16	209.67	231.82	1.15	1.19	16392
1237	B	23	4	19	21	209.72	231.87	1.27	1.32	16403
1237	B	23	4	24	26	209.77	231.92	1.09	0.97	16414
1237	B	23	4	29	31	209.82	231.97	1.09	0.89	16425
1237	B	23	4	34	36	209.87	232.02	1.26	1.21	16436
1237	B	23	4	39	41	209.92	232.07	1.36	1.35	16447
1237	B	23	4	44	46	209.97	232.12	1.35	1.43	16458
1237	B	23	4	49	51	210.02	232.17	1.41	1.38	16469
1237	B	23	4	54	56	210.07	232.22	1.17	1.02	16480
1237	B	23	4	59	61	210.12	232.27	1.5	1.33	16491
1237	B	23	4	64	66	210.17	232.32	1.44	1.29	16503
1237	B	23	4	69	71	210.22	232.37	1.45	1.11	16514
1237	B	23	4	74	76	210.27	232.42	1.38	1.13	16525
1237	B	23	4	79	81	210.32	232.47	1.18	1.02	16536
1237	B	23	4	84	86	210.37	232.52	1.56	1.33	16547
1237	B	23	4	89	91	210.42	232.57	1.43	1.26	16558
1237	B	23	4	94	96	210.47	232.62	1.69	1.36	16569
1237	B	23	4	99	101	210.52	232.67	1.56	1.27	16580
1237	B	23	4	104	106	210.57	232.72	1.65	1.26	16591
1237	B	23	4	109	111	210.62	232.77	1.38	1.32	16602
1237	B	23	4	114	116	210.67	232.82	1.5	1.32	16613
1237	B	23	4	119	121	210.72	232.87	1.56	1.58	16625
1237	B	23	4	124	126	210.77	232.92	1.48	1.63	16638
1237	B	23	4	129	131	210.82	232.97	1.33	1.29	16651
1237	B	23	4	134	136	210.87	233.02	1.04	1.13	16664
1237	B	23	4	139	141	210.92	233.07	1.23	1.32	16677
1237	B	23	4	144	146	210.97	233.12	1.21	1.17	16690
1237	B	23	4	149	151	211.02	233.17	1.2	1.01	16703
1237	B	23	5	4	6	211.07	233.22	1.06	1	16716
1237	B	23	5	9	11	211.12	233.27	1.33	1.49	16729
1237	B	23	5	14	16	211.17	233.32	0.82	0.93	16742
1237	B	23	5	19	21	211.22	233.37	1.1	1.37	16755
1237	B	23	5	24	26	211.27	233.42	1.09	1.49	16767
1237	B	23	5	29	31	211.32	233.47	0.83	0.97	16780
1237	B	23	5	34	36	211.37	233.52	1.08	1.22	16793
1237	B	23	5	39	41	211.42	233.54	1.06	1.38	16798
1237	C	23	1	114	116	211.94	233.57	0.84	1.23	16806
1237	C	23	1	119	121	211.99	233.59	0.98	1.25	16811
1237	C	23	1	124	126	212.04	233.64	1.06	1.1	16823
1237	C	23	1	129	131	212.09	233.69	0.82	1.01	16836
1237	C	23	1	134	136	212.14	233.74	1.24	1.32	16849
1237	C	23	1	139	141	212.19	233.79	1.26	1.66	16862
1237	C	23	1	144	146	212.24	233.84	0.74	1.18	16874
1237	C	23	1	149	151	212.29	233.89	1.09	1.53	16887
1237	C	23	2	4	6	212.35	233.95	1.26	1.35	16902
1237	C	23	2	9	11	212.4	234	1.24	1.5	16915
1237	C	23	2	14	16	212.45	234.05	1.5	1.58	16928
1237	C	23	2	19	21	212.5	234.1	1.32	1.32	16941
1237	C	23	2	29	31	212.6	234.2	1.47	1.77	16966
1237	C	23	2	34	36	212.65	234.25	1.29	1.55	16979
1237	C	23	2	39	41	212.7	234.3	1.56	1.76	16992
1237	C	23	2	44	46	212.75	234.35	1.39	1.79	17005
1237	C	23	2	49	51	212.8	234.4	1.27	1.76	17017
1237	C	23	2	54	56	212.85	234.45	1.4	1.74	17030
1237	C	23	2	59	61	212.9	234.5	1.16	1.59	17043
1237	C	23	2	64	66	212.95	234.55	1.24	1.63	17056
1237	C	23	2	69	71	213	234.6	1.16	1.44	17068
1237	C	23	2	79	81	213.1	234.7	1.11	1.54	17094
1237	C	23	2	84	86	213.15	234.75	1.17	1.7	17107
1237	C	23	2	89	91	213.2	234.8	1.17	1.66	17120
1237	C	23	2	94	96	213.25	234.85	1.15	1.61	17132
1237	C	23	2	99	101	213.3	234.9	1.02	1.49	17145
1237	C	23	2	104	106	213.35	234.95	1.1	1.54	17158
1237	C	23	2	109	111	213.4	235	1.11	1.63	17171
1237	C	23	2	114	116	213.45	235.05	0.9	1.52	17184
1237	C	23	2	119	121	213.5	235.1	1.07	1.66	17196
1237	C	23	2	124	126	213.55	235.15	1.11	1.65	17209
1237	C	23	2	129	131	213.6	235.2	1.1	1.5	17222
1237	C	23	2	134	136	213.65	235.25	0.99	1.58	17235
1237	C	23	2	139	141	213.7	235.3	1.16	1.74	17248
1237	C	23	2	144	146	213.75	235.35	1.06	1.67	17260
1237	C	23	2	149	151	213.8	235.4	1.3	1.78	17273
1237	C	23	3	4	6	213.86	235.46	1.04	1.73	17289
1237	C	23	3	9	11	213.91	235.51	0.89	1.56	17301
