# Supplementary material for: Re-organization of Pacific overturning circulation across the Miocene Climate Optimum
Source: Nat Commun. 2024 Sep 17;15:8135. doi: 10.1038/s41467-024-52516-x (PMC11408672; doi:10.1038/s41467-024-52516-x)
Supplement: Supplementary file 16 — Supplementary Data File 13 [file 41467_2024_52516_MOESM16_ESM.xlsx]

## Sheet: Lübbers& Kochhann U1443 COI 8-
Hole,Core, Section, Interval (cm)	Depth (mbsf)	Depth (revised mcd)	Age [ka]	Benthic d13C	Benthic d18O
353-U1443B-14H-2,125-126	122.75	136.02	12402	0.884	2.528
353-U1443B-14H-2,127-128	122.77	136.04	12409	0.891	2.338
353-U1443B-14H-2,129-130	122.79	136.06	12416	0.895	2.416
353-U1443B-14H-2,131-132	122.81	136.08	12423	0.95	2.626
353-U1443B-14H-2,133-134	122.83	136.1	12430	0.908	2.583
353-U1443B-14H-2,135-136	122.85	136.12	12438	0.924	2.519
353-U1443B-14H-2,137-138	122.87	136.14	12445	1.051	2.657
353-U1443B-14H-2,139-140	122.89	136.16	12452	0.874	2.561
353-U1443B-14H-2,141-142	122.91	136.18	12459	0.902	2.565
353-U1443B-14H-2,143-144	122.93	136.2	12466	0.919	2.55
353-U1443B-14H-2,145-146	122.95	136.22	12473	0.835	2.58
353-U1443B-14H-2,147-148	122.97	136.24	12480	0.809	2.713
353-U1443B-14H-2,149-150	122.99	136.26	12487	0.752	2.472
353-U1443B-14H-3,0-1	123	136.27	12490	0.706	2.519
353-U1443B-14H-3,2-3	123.02	136.29	12497	0.681	2.341
353-U1443B-14H-3,4-5	123.04	136.31	12504	0.838	2.515
353-U1443B-14H-3,6-7	123.06	136.33	12511	0.879	2.555
353-U1443B-14H-3,8-9	123.08	136.35	12518	0.694	2.48
353-U1443B-14H-3,10-11	123.1	136.37	12525	0.873	2.496
353-U1443B-14H-3,12-13	123.12	136.39	12532	0.766	2.658
353-U1443B-14H-3,14-15	123.14	136.41	12539	0.72	2.594
353-U1443B-14H-3,16-17	123.16	136.43	12546	0.939	2.577
353-U1443B-14H-3,18-19	123.18	136.45	12554	0.974	2.702
353-U1443B-14H-3,20-21	123.2	136.47	12561	0.877	2.564
353-U1443B-14H-3,24-25	123.24	136.51	12575	0.815	2.618
353-U1443B-14H-3,26-27	123.26	136.53	12582	0.827	2.475
353-U1443B-14H-3,28-29	123.28	136.55	12589	0.848	2.548
353-U1443B-14H-3,30-31	123.3	136.57	12596	0.831	2.395
353-U1443B-14H-3,32-33	123.32	136.59	12603	0.899	2.475
353-U1443B-14H-3,34-35	123.34	136.61	12610	0.752	2.434
353-U1443B-14H-3,36-37	123.36	136.63	12617	0.713	2.409
353-U1443B-14H-3,38-39	123.38	136.65	12624	0.745	2.398
353-U1443B-14H-3,40-41	123.4	136.67	12631	0.725	2.458
353-U1443B-14H-3,42-43	123.42	136.69	12638	0.677	2.456
353-U1443B-14H-3,44-45	123.44	136.71	12645	0.572	2.522
353-U1443B-14H-3,46-47	123.46	136.73	12652	0.63	2.464
353-U1443B-14H-3,48-49	123.48	136.75	12659	0.675	2.559
353-U1443B-14H-3,50-51	123.5	136.77	12666	0.678	2.544
353-U1443B-14H-3,52-53	123.52	136.79	12673	0.741	2.537
353-U1443B-14H-3,54-55	123.54	136.81	12680	0.713	2.483
353-U1443B-14H-3,56-57	123.56	136.83	12687	0.706	2.588
353-U1443B-14H-3,58-59	123.58	136.85	12694	0.705	2.529
353-U1443B-14H-3,60-61	123.6	136.87	12701	0.764	2.562
353-U1443B-14H-3,62-63	123.62	136.89	12708	0.795	2.617
353-U1443B-14H-3,64-65	123.64	136.91	12715	0.695	2.534
353-U1443B-14H-3,66-67	123.66	136.93	12722	0.655	2.442
353-U1443B-14H-3,68-69	123.68	136.95	12729	0.54	2.158
353-U1443B-14H-3,70-71	123.7	136.97	12736	0.767	2.34
353-U1443B-14H-3,72-73	123.72	136.99	12743	0.797	2.549
353-U1443B-14H-3,74-75	123.74	137.01	12750	0.673	2.38
353-U1443B-14H-3,76-77	123.76	137.03	12757	0.765	2.697
353-U1443B-14H-3,78-79	123.78	137.05	12764	0.708	2.64
353-U1443B-14H-3,80-81	123.8	137.07	12771	0.726	2.505
353-U1443B-14H-3,82-83	123.82	137.09	12779	0.765	2.583
353-U1443B-14H-3,84-85	123.84	137.11	12786	0.687	2.388
353-U1443B-14H-3,86-87	123.86	137.13	12793	0.636	2.37
353-U1443B-14H-3,88-89	123.88	137.15	12800	0.714	2.453
353-U1443B-14H-3,90-91	123.9	137.17	12807	0.738	2.278
353-U1443B-14H-3,92-93	123.92	137.19	12814	0.845	2.336
353-U1443B-14H-3,94-95	123.94	137.21	12821	0.59	2.384
353-U1443B-14H-3,96-97	123.96	137.23	12828	0.665	2.251
353-U1443B-14H-3,98-99	123.98	137.25	12835	0.768	2.4
353-U1443B-14H-3,100-101	124	137.27	12842	0.856	2.538
353-U1443B-14H-3,102-103	124.02	137.29	12849	0.807	2.251
353-U1443B-14H-3,104-105	124.04	137.31	12856	0.775	2.393
353-U1443B-14H-3,106-107	124.06	137.33	12863	0.765	2.435
353-U1443B-14H-3,108-109	124.08	137.35	12870	0.777	2.427
353-U1443B-14H-3,110-111	124.1	137.37	12877	0.824	2.58
353-U1443B-14H-3,112-113	124.12	137.39	12884	0.921	2.506
353-U1443B-14H-3,114-115	124.14	137.41	12891	0.826	2.611
353-U1443B-14H-3,116-117	124.16	137.43	12898	0.851	2.505
353-U1443B-14H-3,118-119	124.18	137.45	12905	0.863	2.422
353-U1443B-14H-3,120-121	124.2	137.47	12912	0.817	2.466
353-U1443B-14H-3,122-123	124.22	137.49	12919	0.871	2.375
353-U1443B-14H-3,124-125	124.24	137.51	12926	0.828	2.325
353-U1443B-14H-3,126-127	124.26	137.53	12933	0.843	2.645
353-U1443B-14H-3,128-129	124.28	137.55	12940	0.891	2.347
353-U1443B-14H-3,130-131	124.3	137.57	12947	0.839	2.561
353-U1443B-14H-3,132-133	124.32	137.59	12954	0.839	2.393
353-U1443B-14H-3,134-135	124.34	137.61	12961	0.944	2.499
353-U1443B-14H-3,136-137	124.36	137.63	12968	0.938	2.353
353-U1443B-14H-3,138-139	124.38	137.65	12975	0.86	2.445
353-U1443B-14H-3,140-141	124.4	137.67	12982	0.888	2.362
353-U1443B-14H-3,142-143	124.42	137.69	12989	0.689	2.285
353-U1443B-14H-3,144-145	124.44	137.71	12996	0.72	2.381
353-U1443B-14H-3,146-147	124.46	137.73	13003	0.844	2.424
353-U1443B-14H-3,148-149	124.48	137.75	13011	0.767	2.429
353-U1443B-14H-4,1-2	124.51	137.78	13021	0.806	2.33
353-U1443B-14H-4,3-4	124.53	137.8	13028	0.818	2.376
353-U1443B-14H-4,5-6	124.55	137.82	13035	0.765	2.457
353-U1443B-14H-4,7-8	124.57	137.84	13042	0.749	2.372
353-U1443B-14H-4,9-10	124.59	137.86	13049	0.837	2.337
353-U1443B-14H-4,11-12	124.61	137.88	13056	0.842	2.302
353-U1443B-14H-4,13-14	124.63	137.9	13063	0.82	2.285
353-U1443B-14H-4,15-16	124.65	137.92	13070	0.861	2.362
353-U1443B-14H-4,17-18	124.67	137.94	13077	0.851	2.458
353-U1443B-14H-4,19-20	124.69	137.96	13084	0.888	2.217
353-U1443B-14H-4,21-22	124.71	137.98	13091	0.936	2.33
353-U1443B-14H-4,23-24	124.73	138	13098	0.754	2.287
353-U1443B-14H-4,25-26	124.75	138.02	13105	0.783	2.219
353-U1443B-14H-4,27-28	124.77	138.04	13112	0.887	2.237
353-U1443B-14H-4,29-30	124.79	138.06	13120	0.749	2.224
353-U1443B-14H-4,31-32	124.81	138.08	13127	0.777	2.077
353-U1443B-14H-4,33-34	124.83	138.1	13134	0.847	2.249
353-U1443B-14H-4,35-36	124.85	138.12	13141	0.808	1.999
353-U1443B-14H-4,37-38	124.87	138.14	13144	0.666	2.164
353-U1443B-14H-4,39-40	124.89	138.16	13148	0.742	2.247
353-U1443B-14H-4,41-42	124.91	138.18	13151	0.786	2.242
353-U1443B-14H-4,43-44	124.93	138.2	13155	0.915	2.232
353-U1443B-14H-4,45-46	124.95	138.22	13158	0.954	2.136
353-U1443B-14H-4,47-48	124.97	138.24	13161	0.874	2.206
353-U1443B-14H-4,49-50	124.99	138.26	13165	1.115	2.363
353-U1443B-14H-4,51-52	125.01	138.28	13168	1.057	2.36
353-U1443B-14H-4,53-54	125.03	138.3	13171	0.93	2.265
353-U1443B-14H-4,55-56	125.05	138.32	13175	0.947	2.335
353-U1443B-14H-4,57-58	125.07	138.34	13178	1	2.258
353-U1443B-14H-4,59-60	125.09	138.36	13182	0.845	2.202
353-U1443B-14H-4,61-62	125.11	138.38	13185	0.88	2.269
353-U1443B-14H-4,63-64	125.13	138.4	13188	0.885	2.38
353-U1443B-14H-4,65-66	125.15	138.42	13192	0.974	2.288
353-U1443B-14H-4,67-68	125.17	138.44	13195	0.912	2.319
353-U1443B-14H-4,69-70	125.19	138.46	13198	0.879	2.182
353-U1443B-14H-4,71-72	125.21	138.48	13202	0.801	2.449
353-U1443B-14H-4,73-74	125.23	138.5	13205	0.896	2.328
353-U1443B-14H-4,75-76	125.25	138.52	13209	0.954	2.147
353-U1443B-14H-4,77-78	125.27	138.54	13212	0.967	2.109
353-U1443B-14H-4,79-80	125.29	138.56	13215	0.961	2.084
353-U1443B-14H-4,81-82	125.31	138.58	13219	0.992	2.036
353-U1443B-14H-4,83-84	125.33	138.6	13222	1.026	2.213
353-U1443B-14H-4,85-86	125.35	138.62	13226	0.966	2.15
353-U1443B-14H-4,87-88	125.37	138.64	13229	0.904	2.051
353-U1443B-14H-4,89-90	125.39	138.66	13232	1.011	2.346
353-U1443B-14H-4,91-92	125.41	138.68	13236	0.969	2.064
353-U1443B-14H-4,93-94	125.43	138.7	13239	1.04	2.193
353-U1443B-14H-4,95-96	125.45	138.72	13242	0.815	1.842
353-U1443B-14H-4,97-98	125.47	138.74	13246	1.033	2.283
353-U1443B-14H-4,99-100	125.49	138.76	13249	0.93	2.173
353-U1443B-14H-4,101-102	125.51	138.78	13253	1.236	2.078
353-U1443B-14H-4,103-104	125.53	138.8	13256	0.989	2.023
353-U1443B-14H-4,105-106	125.55	138.82	13259	0.966	2.247
353-U1443B-14H-4,107-108	125.57	138.84	13263	1.057	2.166
353-U1443B-14H-4,109-110	125.59	138.86	13266	0.94	2.149
353-U1443B-14H-4,111-112	125.61	138.88	13269	1.081	2.145
353-U1443B-14H-4,113-114	125.63	138.9	13273	1.006	2.223
353-U1443B-14H-4,115-116	125.65	138.92	13276	1.144	2.395
353-U1443B-14H-4,117-118	125.67	138.94	13280	1.051	2.174
353-U1443B-14H-4,119-120	125.69	138.96	13283	1.07	2.18
353-U1443B-14H-4,121-122	125.71	138.98	13286	1.024	2.17
353-U1443B-14H-4,123-124	125.73	139	13290	1.169	2.238
353-U1443B-14H-4,125-126	125.75	139.02	13293	1.041	2.198
353-U1443B-14H-4,127-128	125.77	139.04	13296	0.992	2.233
353-U1443B-14H-4,129-130	125.79	139.06	13300	1.026	2.218
353-U1443B-14H-4,131-132	125.81	139.08	13303	1.108	2.271
353-U1443B-14H-4,133-134	125.83	139.1	13307	1.101	2.31
353-U1443B-14H-4,135-136	125.85	139.12	13310	1	2.164
353-U1443B-14H-4,137-138	125.87	139.14	13313	1.046	2.117
353-U1443B-14H-4,139-140	125.89	139.16	13317	1.055	2.121
353-U1443B-14H-4,141-142	125.91	139.18	13320	1.267	2.224
353-U1443B-14H-4,143-144	125.93	139.2	13324	1.104	2.156
353-U1443B-14H-4,145-146	125.95	139.22	13327	0.995	2.475
353-U1443B-14H-4,147-148	125.97	139.24	13330	1.072	2.32
353-U1443B-14H-4,149-150	125.99	139.26	13334	1.084	2.363
353-U1443B-14H-5,0-1	126	139.27	13335	1.278	2.304
353-U1443B-14H-5,2-3	126.02	139.29	13339	1.079	2.363
353-U1443B-14H-5,4-5	126.04	139.31	13342	1.094	2.248
353-U1443B-14H-5,6-7	126.06	139.33	13346	1.204	2.419
353-U1443B-14H-5,8-9	126.08	139.35	13349	1.172	2.302
353-U1443B-14H-5,10-11	126.1	139.37	13352	1.101	2.105
353-U1443B-14H-5,12-13	126.12	139.39	13356	0.917	2.205
353-U1443B-14H-5,14-15	126.14	139.41	13359	1.144	2.282
353-U1443B-14H-5,16-17	126.16	139.43	13362	1.033	2.259
353-U1443B-14H-5,18-19	126.18	139.45	13366	1.197	2.305
353-U1443B-14H-5,20-21	126.2	139.47	13369	1.145	2.272
353-U1443B-14H-5,22-23	126.22	139.49	13373	1.098	2.192
353-U1443B-14H-5,24-25	126.24	139.51	13376	1.232	2.234
353-U1443B-14H-5,26-27	126.26	139.53	13379	1.11	2.106
353-U1443B-14H-5,28-29	126.28	139.55	13383	1.175	2.262
353-U1443B-14H-5,30-31	126.3	139.57	13386	1.094	2.317
353-U1443B-14H-5,32-33	126.32	139.59	13389	1.058	2.212
353-U1443B-14H-5,34-35	126.34	139.61	13393	1.106	2.098
353-U1443B-14H-5,36-37	126.36	139.63	13396	1.167	2.313
353-U1443B-14H-5,38-39	126.38	139.65	13400	1	2.003
353-U1443B-14H-5,40-41	126.4	139.67	13403	1.01	2.084
353-U1443B-14H-5,42-43	126.42	139.69	13406	0.982	1.98
353-U1443B-14H-5,44-45	126.44	139.71	13410	1.063	2.095
353-U1443B-14H-5,46-47	126.46	139.73	13413	1.114	2.15
353-U1443B-14H-5,48-49	126.48	139.75	13416	0.962	1.977
353-U1443B-14H-5,50-51	126.5	139.77	13419	1.029	2.227
353-U1443B-14H-5,52-53	126.52	139.79	13422	1.124	2.224
353-U1443B-14H-5,54-55	126.54	139.81	13424	1.158	2.208
353-U1443B-14H-5,56-57	126.56	139.83	13426	1.211	2.223
353-U1443B-14H-5,58-59	126.58	139.85	13429	1.149	2.237
353-U1443B-14H-5,60-61	126.6	139.87	13431	1.164	2.228
353-U1443B-14H-5,62-63	126.62	139.89	13434	1.197	2.228
353-U1443B-14H-5,64-65	126.64	139.91	13436	1.277	2.159
353-U1443B-14H-5,66-67	126.66	139.93	13439	1.113	2.287
353-U1443B-14H-5,68-69	126.68	139.95	13441	1.139	2.295
353-U1443B-14H-5,70-71	126.7	139.97	13444	1.259	2.318
353-U1443B-14H-5,72-73	126.72	139.99	13446	1.167	2.41
353-U1443B-14H-5,74-75	126.74	140.01	13449	1.218	2.456
353-U1443B-14H-5,76-77	126.76	140.03	13451	1.163	2.257
353-U1443B-14H-5,78-79	126.78	140.05	13454	1.276	2.27
353-U1443B-14H-5,80-81	126.8	140.07	13456	1.28	2.302
353-U1443B-14H-5,82-83	126.82	140.09	13459	1.289	2.218
353-U1443B-14H-5,84-85	126.84	140.11	13461	1.275	2.247
353-U1443B-14H-5,86-87	126.86	140.13	13464	1.225	2.123
353-U1443B-14H-5,88-89	126.88	140.15	13466	1.204	2.106
353-U1443B-14H-5,90-91	126.9	140.17	13469	1.205	2.163
353-U1443B-14H-5,92-93	126.92	140.19	13471	1.179	2.098
353-U1443B-14H-5,94-95	126.94	140.21	13474	1.087	2.023
353-U1443B-14H-5,96-97	126.96	140.23	13476	1.189	2.119
353-U1443B-14H-5,98-99	126.98	140.25	13479	1.162	2.184
353-U1443B-14H-5,100-101	127	140.27	13481	1.149	2.199
353-U1443B-14H-5,102-103	127.02	140.29	13484	0.963	2.101
353-U1443B-14H-5,104-105	127.04	140.31	13486	1.052	2.085
353-U1443B-14H-5,106-107	127.06	140.33	13489	1.07	2.105
353-U1443B-14H-5,108-109	127.08	140.35	13491	1.047	1.98
353-U1443B-14H-5,110-111	127.1	140.37	13494	1.012	1.927
353-U1443B-14H-5,112-113	127.12	140.39	13496	0.954	2.156
353-U1443B-14H-5,114-115	127.14	140.41	13499	0.937	2.098
353-U1443B-14H-5,116-117	127.16	140.43	13501	0.956	1.988
353-U1443B-14H-5,118-119	127.18	140.45	13552	0.8975	1.898
353-U1443B-14H-5,120-121	127.2	140.47	13553	0.819	1.618
353-U1443B-14H-5,122-123	127.22	140.49	13554	0.936	1.8555
353-U1443B-14H-5,124-125	127.24	140.51	13556	0.94	1.88
353-U1443B-14H-5,126-127	127.26	140.53	13557	0.931	1.9975
353-U1443B-14H-5,128-129	127.28	140.55	13558	0.942	1.893
353-U1443B-14H-5,130-131	127.3	140.57	13559	1.0365	2.001
353-U1443B-14H-5,132-133	127.32	140.59	13561	0.8875	1.928
353-U1443B-14H-5,134-135	127.34	140.61	13562	1.208	2.147
353-U1443B-14H-5,136-137	127.36	140.63	13563	1.212	2.1645
353-U1443B-14H-5,138-139	127.38	140.65	13565	1.0455	2.1055
353-U1443B-14H-5,140-141	127.4	140.67	13566	0.8945	1.796
353-U1443C-18H-2,41-42	126.51	140.69	13567	1.134	2.097
353-U1443C-18H-2,43-44	126.53	140.71	13569	1.209	2.175
353-U1443C-18H-2,45-46	126.55	140.73	13570	1.275	2.343
353-U1443C-18H-2,47-48	126.57	140.75	13571	1.382	2.404
353-U1443C-18H-2,49-50	126.59	140.77	13573	1.229	1.95
353-U1443C-18H-2,51-52	126.61	140.79	13574	1.3365	2.3395
353-U1443C-18H-2,53-54	126.63	140.81	13575	1.141	1.868
353-U1443C-18H-2,55-56	126.65	140.83	13577	1.296	2.186
353-U1443C-18H-2,57-58	126.67	140.85	13578	1.243	2.185
353-U1443C-18H-2,59-60	126.69	140.87	13579	1.313	2.29
353-U1443C-18H-2,61-62	126.71	140.89	13581	1.016	2.12
353-U1443C-18H-2,63-64	126.73	140.91	13582	1.285	2.19
353-U1443C-18H-2,65-66	126.75	140.93	13583	1.157	1.99
353-U1443C-18H-2,67-68	126.77	140.95	13584	1.211	2.261
353-U1443C-18H-2,69-70	126.79	140.97	13586	1.301	2.338
353-U1443C-18H-2,71-72	126.81	140.99	13587	1.14	2.3
353-U1443C-18H-2,73-74	126.83	141.01	13588	1.262	2.363
353-U1443C-18H-2,75-76	126.85	141.03	13590	1.135	2.36
353-U1443C-18H-2,77-78	126.87	141.05	13591	1.301	2.305
353-U1443C-18H-2,79-80	126.89	141.07	13592	1.346	2.188
353-U1443C-18H-2,81-82	126.91	141.09	13594	1.223	2.09
353-U1443C-18H-2,83-84	126.93	141.11	13595	1.229	2.048
353-U1443C-18H-2,85-86	126.95	141.13	13596	1.188	2.057
353-U1443C-18H-2,87-88	126.97	141.15	13598	1.322	2.212
353-U1443C-18H-2,89-90	126.99	141.17	13599	1.212	2.213
353-U1443C-18H-2,91-92	127.01	141.19	13600	1.324	2.192
353-U1443C-18H-2,93-94	127.03	141.21	13602	1.244	2.189
353-U1443C-18H-2,95-96	127.05	141.23	13603	1.294	2.206
353-U1443C-18H-2,97-98	127.07	141.25	13604	1.195	2.044
353-U1443C-18H-2,99-100	127.09	141.27	13606	1.38	2.259
353-U1443C-18H-2,101-102	127.11	141.29	13607	1.296	2.05
353-U1443C-18H-2,103-104	127.13	141.31	13608	1.223	2.057
353-U1443C-18H-2,105-106	127.15	141.33	13609	1.183	2.117
353-U1443C-18H-2,107-108	127.17	141.35	13611	1.251	2.012
353-U1443C-18H-2,109-110	127.19	141.37	13612	1.193	1.8335
353-U1443C-18H-2,111-112	127.21	141.39	13613	1.282	2.102
353-U1443C-18H-2,113-114	127.23	141.41	13615	1.358	2.151
353-U1443C-18H-2,115-116	127.25	141.43	13616	1.327	2.095
353-U1443C-18H-2,117-118	127.27	141.45	13617	1.357	2.076
353-U1443C-18H-2,119-120	127.29	141.47	13619	1.417	2.112
353-U1443C-18H-2,121-122	127.31	141.49	13620	1.376	2.093
353-U1443C-18H-2,123-124	127.33	141.51	13621	1.472	2.136
353-U1443C-18H-2,125-126	127.35	141.53	13623	1.414	2.065
353-U1443C-18H-2,127-128	127.37	141.55	13624	1.385	2.111
353-U1443C-18H-2,129-130	127.39	141.57	13625	1.355	2.157
353-U1443C-18H-2,131-132	127.41	141.59	13627	1.547	2.246
353-U1443C-18H-2,133-134	127.43	141.61	13628	1.53	2.334
353-U1443C-18H-2,135-136	127.45	141.63	13629	1.605	2.339
353-U1443C-18H-2,137-138	127.47	141.65	13631	1.696	2.476
353-U1443C-18H-2,139-140	127.49	141.67	13632	1.651	2.465
353-U1443C-18H-2,141-142	127.51	141.69	13633	1.561	2.4
353-U1443C-18H-2,143-144	127.53	141.71	13634	1.671	2.23
353-U1443C-18H-2,145-146	127.55	141.73	13636	1.593	2.181
353-U1443C-18H-2,147-148	127.57	141.75	13637	1.767	2.37
353-U1443C-18H-2,149-150	127.59	141.77	13638	1.614	2.148
353-U1443C-18H-3,0-1	127.6	141.78	13639	1.618	2.29
353-U1443C-18H-3,2-3	127.62	141.8	13640	1.657	2.096
353-U1443C-18H-3,4-5	127.64	141.82	13642	1.549	2.092
353-U1443C-18H-3,6-7	127.66	141.84	13643	1.6085	2.2875
353-U1443C-18H-3,8-9	127.68	141.86	13644	1.566	2.095
353-U1443C-18H-3,10-11	127.7	141.88	13646	1.587	2.111
353-U1443C-18H-3,12-13	127.72	141.9	13647	1.615	2.235
353-U1443C-18H-3,14-15	127.74	141.92	13648	1.563	2.137
353-U1443C-18H-3,16-17	127.76	141.94	13650	1.43	2.073
353-U1443C-18H-3,18-19	127.78	141.96	13651	1.717	2.172
353-U1443C-18H-3,20-21	127.8	141.98	13652	1.548	2.238
353-U1443C-18H-3,22-23	127.82	142	13654	1.605	2.312
353-U1443C-18H-3,24-25	127.84	142.02	13655	1.442	2.11
353-U1443C-18H-3,26-27	127.86	142.04	13656	1.649	2.247
353-U1443C-18H-3,28-29	127.88	142.06	13657	1.5475	2.2605
353-U1443C-18H-3,30-31	127.9	142.08	13659	1.633	2.315
353-U1443C-18H-3,32-33	127.92	142.1	13660	1.556	2.285
353-U1443C-18H-3,34-35	127.94	142.12	13661	1.486	2.337
353-U1443C-18H-3,36-37	127.96	142.14	13663	1.5855	2.2625
353-U1443C-18H-3,38-39	127.98	142.16	13664	1.426	2.119
353-U1443C-18H-3,40-41	128	142.18	13665	1.614	1.9735
353-U1443C-18H-3,42-43	128.02	142.2	13667	1.6835	2.128
353-U1443C-18H-3,44-45	128.04	142.22	13668	1.6035	2.1235
353-U1443C-18H-3,46-47	128.06	142.24	13669	1.6695	2.0235
353-U1443C-18H-3,48-49	128.08	142.26	13671	1.639	2.006
353-U1443C-18H-3,50-51	128.1	142.28	13672	1.654	2.063
353-U1443C-18H-3,52-53	128.12	142.3	13673	1.54	1.944
353-U1443C-18H-3,54-55	128.14	142.32	13675	1.574	2.016
353-U1443C-18H-3,56-57	128.16	142.34	13676	1.685	2.108
353-U1443C-18H-3,58-59	128.18	142.36	13677	1.658	1.969
353-U1443C-18H-3,60-61	128.2	142.38	13679	1.581	2.0665
353-U1443C-18H-3,62-63	128.22	142.4	13680	1.64	2.044
353-U1443C-18H-3,64-65	128.24	142.42	13681	1.608	2.077
353-U1443C-18H-3,66-67	128.26	142.44	13682	1.606	2.172
353-U1443C-18H-3,68-69	128.28	142.46	13684	1.538	1.872
353-U1443C-18H-3,70-71	128.3	142.48	13685	1.5475	2.0035
353-U1443C-18H-3,72-73	128.32	142.5	13686	1.438	1.93
353-U1443C-18H-3,74-75	128.34	142.52	13688	1.619	2.092
353-U1443C-18H-3,76-77	128.36	142.54	13689	1.638	2.124
353-U1443C-18H-3,78-79	128.38	142.56	13690	1.638	2.159
353-U1443C-18H-3,80-81	128.4	142.58	13692	1.546	2.192
353-U1443C-18H-3,82-83	128.42	142.6	13693	1.76	2.356
353-U1443C-18H-3,84-85	128.44	142.62	13694	1.694	2.285
353-U1443C-18H-3,86-87	128.46	142.64	13696	1.556	2.325
353-U1443C-18H-3,88-89	128.48	142.66	13697	1.705	2.205
353-U1443C-18H-3,90-91	128.5	142.68	13698	1.673	2.23
353-U1443C-18H-3,92-93	128.52	142.7	13700	1.734	2.235
353-U1443C-18H-3,94-95	128.54	142.72	13701	1.783	2.141
353-U1443C-18H-3,96-97	128.56	142.74	13702	1.744	2.207
353-U1443C-18H-3,98-99	128.58	142.76	13704	1.769	2.134
353-U1443C-18H-3,100-101	128.6	142.78	13705	1.828	2.252
353-U1443C-18H-3,102-103	128.62	142.8	13706	1.656	2.107
353-U1443C-18H-3,104-105	128.64	142.82	13707	1.733	2.262
353-U1443C-18H-3,106-107	128.66	142.84	13709	1.716	2.212
353-U1443C-18H-3,108-109	128.68	142.86	13710	1.599	2.228
353-U1443C-18H-3,110-111	128.7	142.88	13711	1.817	2.232
353-U1443C-18H-3,112-113	128.72	142.9	13713	1.737	2.107
353-U1443C-18H-3,114-115	128.74	142.92	13714	1.744	2.209
353-U1443C-18H-3,116-117	128.76	142.94	13715	1.721	2.066
353-U1443C-18H-3,118-119	128.78	142.96	13717	1.682	2.32
353-U1443C-18H-3,120-121	128.8	142.98	13718	1.772	2.239
353-U1443C-18H-3,122-123	128.82	143	13719	1.692	2.451
353-U1443C-18H-3,124-125	128.84	143.02	13721	1.608	2.199
353-U1443C-18H-3,126-127	128.86	143.04	13722	1.679	2.233
353-U1443C-18H-3,128-129	128.88	143.06	13723	1.659	2.177
353-U1443C-18H-3,130-131	128.9	143.08	13725	1.639	2.277
353-U1443C-18H-3,132-133	128.92	143.1	13726	1.602	2.243
353-U1443C-18H-3,134-135	128.94	143.12	13727	1.713	2.302
353-U1443C-18H-3,136-137	128.96	143.14	13728	1.738	2.364
353-U1443C-18H-3,138-139	128.98	143.16	13730	1.653	2.369
353-U1443C-18H-3,140-141	129	143.18	13731	1.583	2.366
353-U1443C-18H-3,142-143	129.02	143.2	13732	1.658	2.296
353-U1443C-18H-3,144-145	129.04	143.22	13734	1.6585	2.321
353-U1443C-18H-3,146-147	129.06	143.24	13735	1.713	2.387
353-U1443C-18H-3,148-149	129.08	143.26	13736	1.5575	2.153
353-U1443C-18H-4,1-2	129.11	143.29	13738	1.669	2.183
353-U1443C-18H-4,3-4	129.13	143.31	13740	1.699	2.299
353-U1443C-18H-4,5-6	129.15	143.33	13741	1.528	2.243
353-U1443C-18H-4,7-8	129.17	143.35	13742	1.722	2.255
353-U1443C-18H-4,9-10	129.19	143.37	13744	1.708	2.172
353-U1443C-18H-4,11-12	129.21	143.39	13745	1.643	2.244
353-U1443C-18H-4,13-14	129.23	143.41	13746	1.686	2.215
353-U1443C-18H-4,15-16	129.25	143.43	13748	1.709	2.228
353-U1443C-18H-4,17-18	129.27	143.45	13749	1.639	2.105
353-U1443C-18H-4,19-20	129.29	143.47	13750	1.591	2.126
353-U1443C-18H-4,21-22	129.31	143.49	13752	1.687	2.196
353-U1443C-18H-4,23-24	129.33	143.51	13753	1.534	1.921
353-U1443C-18H-4,25-26	129.35	143.53	13754	1.514	2.088
353-U1443C-18H-4,27-28	129.37	143.55	13755	1.66	2.175
353-U1443C-18H-4,29-30	129.39	143.57	13757	1.697	2.2
353-U1443C-18H-4,31-32	129.41	143.59	13758	1.522	2.249
353-U1443C-18H-4,33-34	129.43	143.61	13759	1.576	2.386
353-U1443C-18H-4,35-36	129.45	143.63	13761	1.642	2.345
353-U1443C-18H-4,37-38	129.47	143.65	13762	1.603	2.298
353-U1443C-18H-4,39-40	129.49	143.67	13763	1.642	2.393
353-U1443C-18H-4,41-42	129.51	143.69	13765	1.724	2.286
353-U1443B-15H-1,53-54	130.03	143.71	13766	1.524	2.073
353-U1443B-15H-1,55-56	130.05	143.73	13767	1.616	2.177
353-U1443B-15H-1,57-58	130.07	143.75	13769	1.536	2.043
353-U1443B-15H-1,59-60	130.09	143.77	13770	1.379	1.922
353-U1443B-15H-1,61-62	130.11	143.79	13771	1.45	2.03
353-U1443B-15H-1,63-64	130.13	143.81	13773	1.446	2.08
353-U1443B-15H-1,65-66	130.15	143.83	13774	1.449	2.177
353-U1443B-15H-1,67-68	130.17	143.85	13775	1.548	2.461
353-U1443B-15H-1,69-70	130.19	143.87	13777	1.578	2.425
353-U1443B-15H-1,71-72	130.21	143.89	13778	1.547	2.488
353-U1443B-15H-1,73-74	130.23	143.91	13779	1.465	2.384
353-U1443B-15H-1,75-76	130.25	143.93	13780	1.491	2.291
353-U1443B-15H-1,77-78	130.27	143.95	13782	1.423	2.394
353-U1443B-15H-1,79-80	130.29	143.97	13783	1.424	2.228
353-U1443B-15H-1,81-82	130.31	143.99	13784	1.444	2.102
353-U1443B-15H-1,83-84	130.33	144.01	13786	1.361	2.016
353-U1443B-15H-1,85-86	130.35	144.03	13787	1.471	2.082
353-U1443B-15H-1,87-88	130.37	144.05	13788	1.37	2.158
353-U1443B-15H-1,89-90	130.39	144.07	13790	1.412	2.054
353-U1443B-15H-1,91-92	130.41	144.09	13791	1.295	2.032
353-U1443B-15H-1,93-94	130.43	144.11	13792	1.089	2.116
353-U1443B-15H-1,95-96	130.45	144.13	13794	1.351	1.997
353-U1443B-15H-1,97-98	130.47	144.15	13795	1.38	1.927
353-U1443B-15H-1,99-100	130.49	144.17	13796	1.291	1.884
353-U1443B-15H-1,101-102	130.51	144.19	13798	1.337	1.99
353-U1443B-15H-1,103-104	130.53	144.21	13799	1.172	1.913
353-U1443B-15H-1,105-106	130.55	144.23	13800	1.311	1.955
353-U1443B-15H-1,107-108	130.57	144.25	13802	1.232	1.982
353-U1443B-15H-1,109-110	130.59	144.27	13803	1.2285	1.805
353-U1443B-15H-1,111-112	130.61	144.29	13804	1.239	2.101
353-U1443B-15H-1,113-114	130.63	144.31	13805	1.221	2.224
353-U1443B-15H-1,115-116	130.65	144.33	13807	1.097	1.906
353-U1443B-15H-1,117-118	130.67	144.35	13808	1.194	2.005
353-U1443B-15H-1,119-120	130.69	144.37	13809	1.044	1.903
353-U1443B-15H-1,121-122	130.71	144.39	13811	1.307	2.113
353-U1443B-15H-1,123-124	130.73	144.41	13812	1.142	2.016
353-U1443B-15H-1,125-126	130.75	144.43	13813	0.863	2.045
353-U1443B-15H-1,127-128	130.77	144.45	13815	1.007	2.08
353-U1443B-15H-1,129-130	130.79	144.47	13817	0.856	2.111
353-U1443B-15H-1,131-132	130.81	144.49	13820	0.99	1.855
353-U1443B-15H-1,133-134	130.83	144.51	13822	0.978	1.789
353-U1443B-15H-1,135-136	130.85	144.53	13824	0.941	1.835
353-U1443B-15H-1,137-138	130.87	144.55	13826	0.814	1.777
353-U1443B-15H-1,139-140	130.89	144.57	13829	1.213	1.72
353-U1443B-15H-1,141-142	130.91	144.59	13831	1.204	1.712
353-U1443B-15H-1,143-144	130.93	144.61	13833	1.187	1.645
353-U1443B-15H-1,145-146	130.95	144.63	13836	1.308	1.86
353-U1443B-15H-1,147-148	130.97	144.65	13838	1.279	1.919
353-U1443B-15H-1,149-150	130.99	144.67	13840	0.911	1.655
353-U1443B-15H-2,2-3	131.02	144.7	13844	1.127	1.649
353-U1443B-15H-2,3-4	131.03	144.71	13845	1.382	2.001
353-U1443B-15H-2,5-6	131.05	144.73	13847	1.345	2.062
353-U1443B-15H-2,7-8	131.07	144.75	13849	1.267	1.806
353-U1443B-15H-2,9-10	131.09	144.77	13851	1.216	1.95
353-U1443B-15H-2,11-12	131.11	144.79	13854	1.142	1.836
353-U1443B-15H-2,13-14	131.13	144.81	13856	1.217	2.155
353-U1443B-15H-2,15-16	131.15	144.83	13858	1.269	2.201
353-U1443B-15H-2,17-18	131.17	144.85	13861	1.186	2.016
353-U1443B-15H-2,19-20	131.19	144.87	13863	1.197	2.166
353-U1443B-15H-2,21-22	131.21	144.89	13865	1.1215	1.9685
353-U1443B-15H-2,23-24	131.23	144.91	13867	1.232	2.185
353-U1443B-15H-2,25-26	131.25	144.93	13870	1.145	1.708
353-U1443B-15H-2,27-28	131.27	144.95	13872	1.388	2.138
353-U1443B-15H-2,29-30	131.29	144.97	13874	1.144	1.7315
353-U1443B-15H-2,31-32	131.31	144.99	13876	1.218	2.093
353-U1443B-15H-2,33-34	131.33	145.01	13879	0.778	2.186
353-U1443B-15H-2,35-36	131.35	145.03	13881	1.222	1.982
353-U1443B-15H-2,37-38	131.37	145.05	13883	1.119	2.102
353-U1443B-15H-2,39-40	131.39	145.07	13886	1.103	1.715
353-U1443B-15H-2,41-42	131.41	145.09	13888	0.954	1.541
353-U1443B-15H-2,43-44	131.43	145.11	13890	0.726	1.821
353-U1443B-15H-2,45-46	131.45	145.13	13892	1.231	1.8195
353-U1443B-15H-2,47-48	131.47	145.15	13895	0.914	1.433
353-U1443B-15H-2,49-50	131.49	145.17	13897	0.957	1.632
353-U1443B-15H-2,51-52	131.51	145.19	13899	0.919	1.658
353-U1443B-15H-2,53-54	131.53	145.21	13901	0.843	1.756
353-U1443B-15H-2,55-56	131.55	145.23	13904	1.165	1.726
353-U1443B-15H-2,57-58	131.57	145.25	13906	1.197	1.728
353-U1443B-15H-2,59-60	131.59	145.27	13910	1.16	1.985
353-U1443B-15H-2,63-64	131.63	145.31	13918	1.027	1.826
353-U1443B-15H-2,65-66	131.65	145.33	13921	1.112	1.684
353-U1443B-15H-2,67-68	131.67	145.35	13925	1.132	1.785
353-U1443B-15H-2,69-70	131.69	145.37	13929	0.949	1.24
353-U1443B-15H-2,71-72	131.71	145.39	13933	1.024	1.481
353-U1443B-15H-2,73-74	131.73	145.41	13937	1.103	1.998
353-U1443B-15H-2,75-76	131.75	145.43	13941	1.015	2.02
353-U1443B-15H-2,77-78	131.77	145.45	13944	1.121	1.744
353-U1443B-15H-2,79-80	131.79	145.47	13948	1.152	1.417
353-U1443B-15H-2,81-82	131.81	145.49	13952	1.148	1.638
353-U1443B-15H-2,83-84	131.83	145.51	13956	1.163	1.768
353-U1443B-15H-2,85-86	131.85	145.53	13960	1.245	1.723
353-U1443B-15H-2,87-88	131.87	145.55	13964	1.308	1.807
353-U1443B-15H-2,89-90	131.89	145.57	13968	1.214	1.94
353-U1443B-15H-2,91-92	131.91	145.59	13971	1.0535	1.565
353-U1443B-15H-2,93-94	131.93	145.61	13975	1.426	1.937
353-U1443B-15H-2,95-96	131.95	145.63	13979	1.238	1.764
353-U1443B-15H-2,97-98	131.97	145.65	13983	1.309	1.754
353-U1443B-15H-2,99-100	131.99	145.67	13987	1.206	1.415
353-U1443B-15H-2,101-102	132.01	145.69	13991	1.1715	1.541
353-U1443B-15H-2,103-104	132.03	145.71	13994	1.3295	1.766
353-U1443B-15H-2,105-106	132.05	145.73	13998	1.2945	1.584
353-U1443B-15H-2,107-108	132.07	145.75	14002	1.234	1.687
353-U1443B-15H-2,109-110	132.09	145.77	14006	1.155	1.731
353-U1443B-15H-2,111-112	132.11	145.79	14010	1.382	1.697
353-U1443B-15H-2,113-114	132.13	145.81	14014	1.1265	1.6105
353-U1443B-15H-2,115-116	132.15	145.83	14018	1.037	1.672
353-U1443B-15H-2,117-118	132.17	145.85	14021	1.355	1.654
353-U1443B-15H-2,119-120	132.19	145.87	14025	1.4	1.74
353-U1443B-15H-2,121-122	132.21	145.89	14029	1.2965	1.4675
353-U1443B-15H-2,123-124	132.23	145.91	14033	1.218	1.908
353-U1443B-15H-2,125-126	132.25	145.93	14037	1.212	1.768
353-U1443B-15H-2,127-128	132.27	145.95	14041	1.06	1.729
353-U1443B-15H-2,129-130	132.29	145.97	14044	1.42	1.745
353-U1443B-15H-2,131-132	132.31	145.99	14048	1.05	1.903
353-U1443B-15H-2,133-134	132.33	146.01	14052	1.52	1.696
353-U1443B-15H-2,135-136	132.35	146.03	14056	1.511	1.881
353-U1443B-15H-2,137-138	132.37	146.05	14060	1.512	1.972
353-U1443B-15H-2,139-140	132.39	146.07	14064	1.4265	1.844
353-U1443B-15H-2,141-142	132.41	146.09	14068	1.48	1.894
353-U1443B-15H-2,143-144	132.43	146.11	14071	1.632	1.787
353-U1443B-15H-2,145-146	132.45	146.13	14075	1.288	1.987
353-U1443B-15H-2,147-148	132.47	146.15	14079	1.35	1.686
353-U1443B-15H-2,149-150	132.49	146.17	14083	1.552	1.835
353-U1443B-15H-3,0-1	132.5	146.18	14085	0.993	1.77
353-U1443B-15H-3,2-3	132.52	146.2	14089	1.328	1.999
353-U1443B-15H-3,4-5	132.54	146.22	14093	1.377	1.999
353-U1443B-15H-3,6-7	132.56	146.24	14096	1.226	1.891
353-U1443B-15H-3,8-9	132.58	146.26	14100	1.249	1.833
353-U1443B-15H-3,10-11	132.6	146.28	14104	1.236	1.885
353-U1443B-15H-3,12-13	132.62	146.3	14108	1.305	1.727
353-U1443B-15H-3,14-15	132.64	146.32	14112	1.328	2.018
353-U1443B-15H-3,16-17	132.66	146.34	14116	1.321	1.803
353-U1443B-15H-3,18-19	132.68	146.36	14119	1.042	1.699
353-U1443B-15H-3,20-21	132.7	146.38	14123	1.152	1.64
353-U1443B-15H-3,22-23	132.72	146.4	14127	1.206	1.799
353-U1443B-15H-3,24-25	132.74	146.42	14131	1.148	1.909
353-U1443B-15H-3,26-27	132.76	146.44	14135	1.245	1.964
353-U1443B-15H-3,28-29	132.78	146.46	14139	1.125	1.943
353-U1443B-15H-3,30-31	132.8	146.48	14143	1.314	1.922
353-U1443B-15H-3,32-33	132.82	146.5	14146	1.388	1.661
353-U1443B-15H-3,34-35	132.84	146.52	14150	1.435	1.838
353-U1443B-15H-3,36-37	132.86	146.54	14154	1.311	1.668
353-U1443B-15H-3,38-39	132.88	146.56	14158	1.336	1.693
353-U1443B-15H-3,42-43	132.92	146.6	14166	1.366	1.873
353-U1443B-15H-3,44-45	132.94	146.62	14169	1.254	1.691
353-U1443B-15H-3,46-47	132.96	146.64	14173	1.388	1.805
353-U1443B-15H-3,48-49	132.98	146.66	14177	0.927	1.775
353-U1443B-15H-3,50-51	133	146.68	14181	0.754	1.965
353-U1443B-15H-3,52-53	133.02	146.7	14186	1.137	1.782
353-U1443B-15H-3,54-55	133.04	146.72	14190	1.08	1.866
353-U1443B-15H-3,56-57	133.06	146.74	14195	0.939	1.991
353-U1443B-15H-3,58-59	133.08	146.76	14200	1.099	1.97
353-U1443B-15H-3,60-61	133.1	146.78	14204	1.125	1.979
353-U1443B-15H-3,62-63	133.12	146.8	14209	1.091	1.882
353-U1443B-15H-3,64-65	133.14	146.82	14213	1.429	1.934
353-U1443B-15H-3,66-67	133.16	146.84	14218	1.152	1.801
353-U1443B-15H-3,68-69	133.18	146.86	14223	1.2	1.863
353-U1443B-15H-3,70-71	133.2	146.88	14227	1.167	1.905
353-U1443B-15H-3,72-73	133.22	146.9	14232	1.355	1.732
353-U1443B-15H-3,74-75	133.24	146.92	14237	1.215	1.667
353-U1443B-15H-3,76-77	133.26	146.94	14241	1.256	1.873
353-U1443B-15H-3,78-79	133.28	146.96	14246	1.289	1.793
353-U1443B-15H-3,80-81	133.3	146.98	14250	1.269	1.904
353-U1443B-15H-3,82-83	133.32	147	14255	1.047	1.759
353-U1443B-15H-3,84-85	133.34	147.02	14260	1.146	1.758
353-U1443B-15H-3,86-87	133.36	147.04	14264	1.288	1.798
353-U1443A-15H-3,37-38	128.67	147.06	14269	1.223	1.821
353-U1443A-15H-3,39-40	128.69	147.08	14274	1.191	1.826
353-U1443A-15H-3,41-42	128.71	147.1	14278	1.139	1.877
353-U1443A-15H-3,43-44	128.73	147.12	14283	1.185	1.895
353-U1443A-15H-3,45-46	128.75	147.14	14287	1.259	1.854
353-U1443A-15H-3,47-48	128.77	147.16	14292	1.066	1.861
353-U1443A-15H-3,49-50	128.79	147.18	14297	1.418	1.993
353-U1443A-15H-3,51-52	128.81	147.2	14301	1.163	1.771
353-U1443A-15H-3,53-54	128.83	147.22	14306	1.386	1.857
353-U1443A-15H-3,55-56	128.85	147.24	14311	1.269	1.753
353-U1443A-15H-3,57-58	128.87	147.26	14315	1.37	2.004
353-U1443A-15H-3,59-60	128.89	147.28	14320	1.397	1.885
353-U1443A-15H-3,61-62	128.91	147.3	14324	1.146	1.695
353-U1443A-15H-3,63-64	128.93	147.32	14329	1.134	1.682
353-U1443A-15H-3,65-66	128.95	147.34	14334	1.412	1.61
353-U1443A-15H-3,67-68	128.97	147.36	14338	1.203	1.451
353-U1443A-15H-3,69-70	128.99	147.38	14343	1.135	1.611
353-U1443A-15H-3,71-72	129.01	147.4	14348	1.135	1.843
353-U1443A-15H-3,73-74	129.03	147.42	14352	1.176	1.857
353-U1443A-15H-3,75-76	129.05	147.44	14357	1.037	1.647
353-U1443A-15H-3,77-78	129.07	147.46	14361	1.081	1.627
353-U1443A-15H-3,79-80	129.09	147.48	14366	0.936	1.775
353-U1443A-15H-3,81-82	129.11	147.5	14371	1.22	1.689
353-U1443A-15H-3,83-84	129.13	147.52	14375	1.17	1.868
353-U1443A-15H-3,85-86	129.15	147.54	14380	1.1815	1.5935
353-U1443A-15H-3,87-88	129.17	147.56	14385	1.217	1.683
353-U1443A-15H-3,89-90	129.19	147.58	14389	1.317	1.942
353-U1443A-15H-3,91-92	129.21	147.6	14394	1.359	1.763
353-U1443A-15H-3,93-94	129.23	147.62	14398	1.107	1.584
353-U1443A-15H-3,95-96	129.25	147.64	14403	1.256	1.546
353-U1443A-15H-3,97-98	129.27	147.66	14408	0.831	1.524
353-U1443A-15H-3,99-100	129.29	147.68	14412	1.213	1.659
353-U1443A-15H-3,101-102	129.31	147.7	14417	1.214	1.5145
353-U1443A-15H-3,103-104	129.33	147.72	14422	1.326	1.496
353-U1443A-15H-3,105-106	129.35	147.74	14426	1.502	1.655
353-U1443A-15H-3,107-108	129.37	147.76	14431	1.086	1.481
353-U1443A-15H-3,109-110	129.39	147.78	14435	1.372	1.466
353-U1443A-15H-3,111-112	129.41	147.8	14440	0.786	1.69
353-U1443A-15H-3,113-114	129.43	147.82	14445	1.287	1.771
353-U1443A-15H-3,115-116	129.45	147.84	14449	0.9005	1.732
353-U1443A-15H-3,117-118	129.47	147.86	14454	0.979	1.615
353-U1443A-15H-3,119-120	129.49	147.88	14459	0.973	1.689
353-U1443A-15H-3,121-122	129.51	147.9	14463	1.147	1.512
353-U1443A-15H-3,123-124	129.53	147.92	14468	1.12	1.723
353-U1443A-15H-3,127-128	129.57	147.96	14477	1.305	1.708
353-U1443A-15H-3,129-130	129.59	147.98	14482	1.146	1.777
353-U1443A-15H-3,131-132	129.61	148	14486	1.325	1.789
353-U1443A-15H-3,133-134	129.63	148.02	14491	1.317	1.998
353-U1443A-15H-3,135-136	129.65	148.04	14496	1.208	1.86
353-U1443A-15H-3,139-140	129.69	148.08	14505	1.248	1.715
353-U1443A-15H-3,141-142	129.71	148.1	14509	1.367	1.863
353-U1443A-15H-3,143-144	129.73	148.12	14514	1.277	1.611
353-U1443A-15H-3,145-146	129.75	148.14	14519	1.296	1.737
353-U1443A-15H-3,147-148	129.77	148.16	14523	0.99	1.399
353-U1443A-15H-3,149-150	129.79	148.18	14528	1.266	1.721
353-U1443A-15H-4,3-4	129.83	148.22	14537	1.047	1.612
353-U1443A-15H-4,5-6	129.85	148.24	14542	1.114	1.719
353-U1443A-15H-4,7-8	129.87	148.26	14546	1.225	1.707
353-U1443A-15H-4,9-10	129.89	148.28	14551	1.226	1.592
353-U1443A-15H-4,11-12	129.91	148.3	14556	1.22	1.836
353-U1443A-15H-4,13-14	129.93	148.32	14560	1.094	1.458
353-U1443A-15H-4,15-16	129.95	148.34	14565	1.278	1.797
353-U1443A-15H-4,17-18	129.97	148.36	14570	1.212	1.887
353-U1443A-15H-4,19-20	129.99	148.38	14574	1.482	1.834
353-U1443A-15H-4,21-22	130.01	148.4	14579	1.301	1.726
353-U1443A-15H-4,23-24	130.03	148.42	14583	1.1805	1.8555
353-U1443A-15H-4,25-26	130.05	148.44	14588	1.099	1.536
353-U1443A-15H-4,27-28	130.07	148.46	14593	1.405	1.862
353-U1443A-15H-4,29-30	130.09	148.48	14597	1.258	1.618
353-U1443A-15H-4,31-32	130.11	148.5	14602	1.107	1.571
353-U1443A-15H-4,33-34	130.13	148.52	14607	1.397	1.763
353-U1443A-15H-4,35-36	130.15	148.54	14611	1.67	1.705
353-U1443A-15H-4,37-38	130.17	148.56	14616	1.188	1.531
353-U1443A-15H-4,39-40	130.19	148.58	14620	1.46	1.823
353-U1443A-15H-4,41-42	130.21	148.6	14625	1.531	1.825
353-U1443A-15H-4,43-44	130.23	148.62	14630	1.398	1.935
353-U1443A-15H-4,45-46	130.25	148.64	14636	1.331	1.772
353-U1443A-15H-4,47-48	130.27	148.66	14641	1.552	2.029
353-U1443A-15H-4,49-50	130.29	148.68	14646	1.476	1.616
353-U1443A-15H-4,51-52	130.31	148.7	14651	1.563	1.799
353-U1443A-15H-4,53-54	130.33	148.72	14657	1.625	1.639
353-U1443A-15H-4,55-56	130.35	148.74	14662	1.345	1.866
353-U1443A-15H-4,57-58	130.37	148.76	14667	1.627	1.525
353-U1443A-15H-4,59-60	130.39	148.78	14672	1.504	1.661
353-U1443A-15H-4,61-62	130.41	148.8	14678	1.423	1.937
353-U1443A-15H-4,63-64	130.43	148.82	14683	1.571	1.772
353-U1443A-15H-4,65-66	130.45	148.84	14688	1.446	1.794
353-U1443A-15H-4,67-68	130.47	148.86	14693	1.522	1.779
353-U1443A-15H-4,69-70	130.49	148.88	14699	1.308	1.802
353-U1443A-15H-4,71-72	130.51	148.9	14704	1.5205	1.8025
353-U1443C-19H-1,123-124	135.33	148.92	14709	1.396	1.87
353-U1443C-19H-1,125-126	135.35	148.94	14714	1.347	1.706
353-U1443C-19H-1,127-128	135.37	148.96	14720	1.375	2.031
353-U1443C-19H-1,129-130	135.39	148.98	14725	1.27	1.848
353-U1443C-19H-1,131-132	135.41	149	14730	1.493	1.858
353-U1443C-19H-1,133-134	135.43	149.02	14735	1.299	1.649
353-U1443C-19H-1,135-136	135.45	149.04	14741	1.384	1.847
353-U1443C-19H-1,137-138	135.47	149.06	14746	1.314	1.739
353-U1443C-19H-1,139-140	135.49	149.08	14751	1.372	1.91
353-U1443C-19H-1,141-142	135.51	149.1	14756	1.269	1.639
353-U1443C-19H-1,143-144	135.53	149.12	14762	1.37	1.764
353-U1443C-19H-1,145-146	135.55	149.14	14767	1.317	1.911
353-U1443C-19H-2,0-1	135.6	149.19	14780	1.375	1.718
353-U1443C-19H-2,2-3	135.62	149.21	14785	1.248	1.662
353-U1443C-19H-2,4-5	135.64	149.23	14791	1.213	1.784
353-U1443C-19H-2,6-7	135.66	149.25	14796	1.391	1.916
353-U1443C-19H-2,8-9	135.68	149.27	14801	1.3	1.519
353-U1443C-19H-2,10-11	135.7	149.29	14806	1.38	1.65
353-U1443C-19H-2,12-13	135.72	149.31	14812	1.373	1.826
353-U1443C-19H-2,14-15	135.74	149.33	14817	1.283	1.739
353-U1443C-19H-2,16-17	135.76	149.35	14822	1.437	1.805
353-U1443C-19H-2,18-19	135.78	149.37	14828	1.306	1.829
353-U1443C-19H-2,20-21	135.8	149.39	14833	1.309	1.748
353-U1443C-19H-2,22-23	135.82	149.41	14838	1.241	1.793
353-U1443C-19H-2,24-25	135.84	149.43	14843	1.246	1.718
353-U1443C-19H-2,28-29	135.88	149.47	14854	1.2035	2.242
353-U1443C-19H-2,30-31	135.9	149.49	14859	1.217	1.815
353-U1443C-19H-2,32-33	135.92	149.51	14864	1.215	1.674
353-U1443C-19H-2,34-35	135.94	149.53	14870	1	1.501
353-U1443C-19H-2,36-37	135.96	149.55	14875	1.422	1.66
353-U1443C-19H-2,38-39	135.98	149.57	14880	1.146	1.647
353-U1443C-19H-2,40-41	136	149.59	14885	0.942	1.309
353-U1443C-19H-2,42-43	136.02	149.61	14891	1.103	1.479
353-U1443C-19H-2,46-47	136.06	149.65	14901	0.95	1.341
353-U1443C-19H-2,48-49	136.08	149.67	14906	1.264	1.543
353-U1443C-19H-2,50-51	136.1	149.69	14912	1.136	1.48
353-U1443C-19H-2,52-53	136.12	149.71	14917	1.11	1.604
353-U1443C-19H-2,54-55	136.14	149.73	14922	1.451	1.68
353-U1443C-19H-2,56-57	136.16	149.75	14927	1.386	1.633
353-U1443C-19H-2,58-59	136.18	149.77	14933	1.149	1.57
353-U1443C-19H-2,60-61	136.2	149.79	14938	1.116	1.209
353-U1443C-19H-2,62-63	136.22	149.81	14943	1.37	1.513
353-U1443C-19H-2,64-65	136.24	149.83	14948	1.395	1.723
353-U1443C-19H-2,66-67	136.26	149.85	14954	1.295	1.779
353-U1443C-19H-2,68-69	136.28	149.87	14959	1.236	1.402
353-U1443C-19H-2,70-71	136.3	149.89	14964	1.336	1.459
353-U1443C-19H-2,72-73	136.32	149.91	14970	0.921	1.537
353-U1443C-19H-2,74-75	136.34	149.93	14975	1.168	1.707
353-U1443C-19H-2,76-77	136.36	149.95	14980	1.283	1.774
353-U1443C-19H-2,78-79	136.38	149.97	14985	1.164	1.724
353-U1443C-19H-2,80-81	136.4	149.99	14991	1.335	1.648
353-U1443C-19H-2,82-83	136.42	150.01	14996	1.199	1.764
353-U1443C-19H-2,84-85	136.44	150.03	15001	1.193	1.825
353-U1443C-19H-2,86-87	136.46	150.05	15006	1.328	1.932
353-U1443C-19H-2,88-89	136.48	150.07	15012	1.078	1.737
353-U1443C-19H-2,90-91	136.5	150.09	15017	1.22	1.758
353-U1443C-19H-2,92-93	136.52	150.11	15022	1.1955	1.621
353-U1443C-19H-2,94-95	136.54	150.13	15027	1.13	1.429
353-U1443C-19H-2,96-97	136.56	150.15	15033	1.246	1.766
353-U1443C-19H-2,98-99	136.58	150.17	15038	0.991	1.5905
353-U1443C-19H-2,100-101	136.6	150.19	15043	1.141	1.5035
353-U1443C-19H-2,102-103	136.62	150.21	15048	1.124	1.523
353-U1443C-19H-2,104-105	136.64	150.23	15054	1.311	1.758
353-U1443C-19H-2,106-107	136.66	150.25	15059	1.023	1.371
353-U1443C-19H-2,108-109	136.68	150.27	15064	1.009	1.19
353-U1443C-19H-2,110-111	136.7	150.29	15069	1.041	1.401
353-U1443C-19H-2,112-113	136.72	150.31	15075	1.079	1.485
353-U1443C-19H-2,114-115	136.74	150.33	15080	1.18	1.4935
353-U1443C-19H-2,116-117	136.76	150.35	15085	1.204	1.48
353-U1443C-19H-2,118-119	136.78	150.37	15091	1.134	1.58
353-U1443C-19H-2,120-121	136.8	150.39	15096	1.099	1.414
353-U1443C-19H-2,122-123	136.82	150.41	15101	0.928	1.347
353-U1443C-19H-2,124-125	136.84	150.43	15106	1.179	1.636
353-U1443C-19H-2,126-127	136.86	150.45	15112	1.322	1.561
353-U1443C-19H-2,128-129	136.88	150.47	15117	1.156	1.465
353-U1443C-19H-2,130-131	136.9	150.49	15122	1.332	1.712
353-U1443C-19H-2,132-133	136.92	150.51	15127	1.365	1.666
353-U1443C-19H-2,134-135	136.94	150.53	15133	1.18	1.593
353-U1443C-19H-2,136-137	136.96	150.55	15138	1.284	1.688
353-U1443C-19H-2,138-139	136.98	150.57	15143	1.1725	1.528
353-U1443C-19H-2,140-141	137	150.59	15148	1.255	1.657
353-U1443C-19H-2,142-143	137.02	150.61	15154	1.122	1.527
353-U1443C-19H-2,144-145	137.04	150.63	15159	1.155	1.651
353-U1443C-19H-2,146-147	137.06	150.65	15164	1.326	1.912
353-U1443C-19H-2,148-149	137.08	150.67	15169	1.184	1.485
353-U1443C-19H-3,1-2	137.11	150.7	15177	1.213	1.591
353-U1443C-19H-3,3-4	137.13	150.72	15183	1.276	1.591
353-U1443C-19H-3,5-6	137.15	150.74	15188	1.115	1.693
353-U1443C-19H-3,7-8	137.17	150.76	15193	1.317	1.691
353-U1443C-19H-3,9-10	137.19	150.78	15198	1.27	1.582
353-U1443C-19H-3,11-12	137.21	150.8	15204	1.416	1.822
353-U1443C-19H-3,13-14	137.23	150.82	15209	1.447	1.9355
353-U1443C-19H-3,15-16	137.25	150.84	15214	1.2355	1.6
353-U1443C-19H-3,17-18	137.27	150.86	15219	1.139	1.349
353-U1443C-19H-3,19-20	137.29	150.88	15225	1.1145	1.4065
353-U1443C-19H-3,21-22	137.31	150.9	15230	1.226	1.453
353-U1443C-19H-3,23-24	137.33	150.92	15235	1.408	1.835
353-U1443C-19H-3,25-26	137.35	150.94	15241	1.401	1.748
353-U1443C-19H-3,29-30	137.39	150.98	15251	1.426	1.686
353-U1443C-19H-3,31-32	137.41	151	15257	1.4785	1.5905
353-U1443C-19H-3,33-34	137.43	151.02	15262	1.521	1.771
353-U1443C-19H-3,35-36	137.45	151.04	15267	1.397	1.614
353-U1443C-19H-3,37-38	137.47	151.06	15273	1.3	1.572
353-U1443C-19H-3,39-40	137.49	151.08	15278	1.4825	1.623
353-U1443C-19H-3,41-42	137.51	151.1	15284	1.59	1.731
353-U1443C-19H-3,43-44	137.53	151.12	15289	1.55	1.848
353-U1443C-19H-3,45-46	137.55	151.14	15294	1.503	1.79
353-U1443C-19H-3,47-48	137.57	151.16	15300	1.501	1.854
353-U1443C-19H-3,49-50	137.59	151.18	15305	1.475	1.723
353-U1443C-19H-3,51-52	137.61	151.2	15310	1.497	1.833
353-U1443C-19H-3,53-54	137.63	151.22	15316	1.628	1.998
353-U1443C-19H-3,55-56	137.65	151.24	15321	1.616	1.935
353-U1443C-19H-3,57-58	137.67	151.26	15326	1.45	1.695
353-U1443C-19H-3,59-60	137.69	151.28	15332	1.531	1.8
353-U1443C-19H-3,61-62	137.71	151.3	15337	1.422	1.728
353-U1443C-19H-3,63-64	137.73	151.32	15342	1.465	1.6825
353-U1443C-19H-3,65-66	137.75	151.34	15348	1.456	1.839
353-U1443C-19H-3,67-68	137.77	151.36	15353	1.556	1.9625
353-U1443C-19H-3,69-70	137.79	151.38	15358	1.649	2.075
353-U1443C-19H-3,71-72	137.81	151.4	15364	1.348	1.604
353-U1443C-19H-3,73-74	137.83	151.42	15369	1.507	1.777
353-U1443C-19H-3,75-76	137.85	151.44	15375	1.453	1.871
353-U1443C-19H-3,77-78	137.87	151.46	15380	1.467	1.835
353-U1443C-19H-3,79-80	137.89	151.48	15385	1.506	1.867
353-U1443C-19H-3,81-82	137.91	151.5	15391	1.549	2.026
353-U1443C-19H-3,83-84	137.93	151.52	15396	1.472	1.831
353-U1443C-19H-3,85-86	137.95	151.54	15401	1.476	1.848
353-U1443C-19H-3,87-88	137.97	151.56	15407	1.476	1.722
353-U1443C-19H-3,89-90	137.99	151.58	15412	1.563	1.917
353-U1443C-19H-3,91-92	138.01	151.6	15417	1.598	1.862
353-U1443C-19H-3,93-94	138.03	151.62	15423	1.461	1.776
353-U1443C-19H-3,95-96	138.05	151.64	15428	1.371	1.655
353-U1443C-19H-3,97-98	138.07	151.66	15433	1.402	1.855
353-U1443C-19H-3,99-100	138.09	151.68	15439	1.471	1.826
353-U1443C-19H-3,101-102	138.11	151.7	15444	1.365	1.639
353-U1443C-19H-3,103-104	138.13	151.72	15449	1.481	1.882
353-U1443C-19H-3,105-106	138.15	151.74	15455	1.399	1.607
353-U1443C-19H-3,107-108	138.17	151.76	15460	1.412	1.565
353-U1443C-19H-3,109-110	138.19	151.78	15466	1.564	1.903
353-U1443C-19H-3,111-112	138.21	151.8	15471	1.249	1.678
353-U1443C-19H-3,113-114	138.23	151.82	15476	1.482	1.829
353-U1443C-19H-3,115-116	138.25	151.84	15482	1.423	1.638
353-U1443C-19H-3,117-118	138.27	151.86	15487	1.327	1.682
353-U1443C-19H-3,119-120	138.29	151.88	15492	1.457	1.814
353-U1443C-19H-3,121-122	138.31	151.9	15498	1.49	1.841
353-U1443C-19H-3,123-124	138.33	151.92	15503	1.594	2.013
353-U1443C-19H-3,125-126	138.35	151.94	15508	1.479	1.776
353-U1443C-19H-3,127-128	138.37	151.96	15514	1.435	1.719
353-U1443C-19H-3,129-130	138.39	151.98	15519	1.366	1.634
353-U1443C-19H-3,131-132	138.41	152	15524	1.483	1.772
353-U1443C-19H-3,133-134	138.43	152.02	15530	1.456	1.798
353-U1443C-19H-3,135-136	138.45	152.04	15535	1.52	1.928
353-U1443C-19H-3,137-138	138.47	152.06	15540	1.586	1.884
353-U1443C-19H-3,139-140	138.49	152.08	15546	1.438	1.734
353-U1443B-16H-1,147-148	137.47	152.1	15551	1.396	1.698
353-U1443B-16H-1,148-149	137.48	152.11	15554	1.328	1.738
353-U1443B-16H-2,1-2	137.51	152.14	15562	1.333	1.652
353-U1443B-16H-2,3-4	137.53	152.16	15567	1.206	1.416
353-U1443B-16H-2,5-6	137.55	152.18	15573	1.267	1.505
353-U1443B-16H-2,7-8	137.57	152.2	15578	1.431	1.652
353-U1443B-16H-2,9-10	137.59	152.22	15583	1.162	1.452
353-U1443B-16H-2,11-12	137.61	152.24	15589	1.226	1.63
353-U1443B-16H-2,13-14	137.63	152.26	15594	0.934	1.358
353-U1443B-16H-2,15-16	137.65	152.28	15599	1.254	1.568
353-U1443B-16H-2,17-18	137.67	152.3	15605	1.382	1.738
353-U1443B-16H-2,19-20	137.69	152.32	15610	0.789	0.875
353-U1443B-16H-2,21-22	137.71	152.34	15616	1.1	1.342
353-U1443B-16H-2,23-24	137.73	152.36	15623	1.494	1.738
353-U1443B-16H-2,25-26	137.75	152.38	15629	1.569	1.948
353-U1443B-16H-2,27-28	137.77	152.4	15635	1.52	1.725
353-U1443B-16H-2,29-30	137.79	152.42	15641	1.562	1.885
353-U1443B-16H-2,31-32	137.81	152.44	15648	1.54	1.853
353-U1443B-16H-2,33-34	137.83	152.46	15654	1.483	1.857
353-U1443B-16H-2,35-36	137.85	152.48	15660	1.43	1.752
353-U1443B-16H-2,37-38	137.87	152.5	15667	1.476	1.594
353-U1443B-16H-2,39-40	137.89	152.52	15673	1.579	1.891
353-U1443B-16H-2,41-42	137.91	152.54	15679	1.401	1.803
353-U1443B-16H-2,43-44	137.93	152.56	15686	1.559	1.811
353-U1443B-16H-2,45-46	137.95	152.58	15692	1.572	1.751
353-U1443B-16H-2,47-48	137.97	152.6	15698	1.772	2
353-U1443B-16H-2,49-50	137.99	152.62	15704	1.6	1.741
353-U1443B-16H-2,51-52	138.01	152.64	15711	1.63	1.753
353-U1443B-16H-2,53-54	138.03	152.66	15717	1.623	1.843
353-U1443B-16H-2,55-56	138.05	152.68	15723	1.776	1.857
353-U1443B-16H-2,57-58	138.07	152.7	15730	1.55	1.663
353-U1443B-16H-2,59-60	138.09	152.72	15736	1.754	1.716
353-U1443B-16H-2,61-62	138.11	152.74	15742	1.626	1.863
353-U1443B-16H-2,63-64	138.13	152.76	15749	1.653	1.768
353-U1443B-16H-2,65-66	138.15	152.78	15755	1.618	1.687
353-U1443B-16H-2,67-68	138.17	152.8	15761	1.695	1.766
353-U1443B-16H-2,69-70	138.19	152.82	15767	1.715	1.903
353-U1443B-16H-2,71-72	138.21	152.84	15774	1.743	1.86
353-U1443B-16H-2,73-74	138.23	152.86	15780	1.82	1.851
353-U1443B-16H-2,75-76	138.25	152.88	15786	1.677	1.783
353-U1443B-16H-2,77-78	138.27	152.9	15793	1.523	1.568
353-U1443B-16H-2,79-80	138.29	152.92	15799	1.747	1.849
353-U1443B-16H-2,81-82	138.31	152.94	15805	1.818	2.002
353-U1443B-16H-2,83-84	138.33	152.96	15812	1.67	1.756
353-U1443B-16H-2,85-86	138.35	152.98	15818	1.621	1.8
353-U1443B-16H-2,87-88	138.37	153	15824	1.601	1.652
353-U1443B-16H-2,89-90	138.39	153.02	15830	1.652	1.754
353-U1443B-16H-2,91-92	138.41	153.04	15837	1.803	1.663
353-U1443B-16H-2,93-94	138.43	153.06	15843	1.856	1.914
353-U1443B-16H-2,95-96	138.45	153.08	15849	1.694	1.725
353-U1443B-16H-2,97-98	138.47	153.1	15856	1.794	1.835
353-U1443B-16H-2,99-100	138.49	153.12	15862	1.574	1.602
353-U1443B-16H-2,101-102	138.51	153.14	15868	1.869	1.856
353-U1443B-16H-2,103-104	138.53	153.16	15875	1.807	1.848
353-U1443B-16H-2,105-106	138.55	153.18	15881	1.9115	2.1335
353-U1443B-16H-2,107-108	138.57	153.2	15887	1.779	1.907
353-U1443B-16H-2,109-110	138.59	153.22	15893	1.836	1.985
353-U1443B-16H-2,111-112	138.61	153.24	15900	1.786	1.81
353-U1443B-16H-2,113-114	138.63	153.26	15906	1.843	1.967
353-U1443B-16H-2,115-116	138.65	153.28	15912	1.824	1.893
353-U1443B-16H-2,117-118	138.67	153.3	15919	1.764	1.802
353-U1443B-16H-2,119-120	138.69	153.32	15925	1.806	1.952
353-U1443B-16H-2,121-122	138.71	153.34	15931	1.874	1.895
353-U1443B-16H-2,123-124	138.73	153.36	15938	1.677	1.772
353-U1443B-16H-2,125-126	138.75	153.38	15944	1.629	1.557
353-U1443B-16H-2,127-128	138.77	153.4	15950	1.619	1.7
353-U1443B-16H-2,129-130	138.79	153.42	15956	1.592	1.7
353-U1443B-16H-2,131-132	138.81	153.44	15963	1.686	1.784
353-U1443B-16H-2,133-134	138.83	153.46	15969	1.627	1.658
353-U1443B-16H-2,135-136	138.85	153.48	15973	1.701	1.915
353-U1443B-16H-2,137-138	138.87	153.5	15977	1.65	1.776
353-U1443B-16H-2,139-140	138.89	153.52	15981	1.689	1.655
353-U1443B-16H-2,141-142	138.91	153.54	15985	1.601	1.648
353-U1443B-16H-2,143-144	138.93	153.56	15988	1.589	1.569
353-U1443B-16H-2,145-146	138.95	153.58	15992	1.452	1.413
353-U1443B-16H-2,147-148	138.97	153.6	15996	1.525	1.495
353-U1443B-16H-2,149-150	138.99	153.62	16000	1.656	1.848
353-U1443B-16H-3,0-1	139	153.63	16002	1.329	1.52
353-U1443B-16H-3,2-3	139.02	153.65	16006	1.645	1.925
353-U1443B-16H-3,4-5	139.04	153.67	16010	1.714	1.844
353-U1443B-16H-3,6-7	139.06	153.69	16014	1.634	1.941
353-U1443B-16H-3,8-9	139.08	153.71	16018	1.588	1.975
353-U1443B-16H-3,10-11	139.1	153.73	16021	1.713	2.136
353-U1443B-16H-3,12-13	139.12	153.75	16025	1.671	1.918
353-U1443B-16H-3,14-15	139.14	153.77	16029	1.69	1.914
353-U1443B-16H-3,16-17	139.16	153.79	16033	1.653	1.881
353-U1443B-16H-3,18-19	139.18	153.81	16037	1.499	1.661
353-U1443B-16H-3,20-21	139.2	153.83	16041	1.665	1.75
353-U1443B-16H-3,22-23	139.22	153.85	16045	1.683	1.858
353-U1443B-16H-3,24-25	139.24	153.87	16049	1.73	1.884
353-U1443B-16H-3,26-27	139.26	153.89	16053	1.8	2.044
353-U1443B-16H-3,28-29	139.28	153.91	16056	1.655	1.914
353-U1443B-16H-3,30-31	139.3	153.93	16060	1.838	2.03
353-U1443B-16H-3,32-33	139.32	153.95	16064	1.677	1.947
353-U1443B-16H-3,34-35	139.34	153.97	16068	1.519	1.613
353-U1443B-16H-3,36-37	139.36	153.99	16072	1.735	1.828
353-U1443B-16H-3,38-39	139.38	154.01	16076	1.598	1.871
353-U1443B-16H-3,40-41	139.4	154.03	16080	1.443	1.538
353-U1443B-16H-3,42-43	139.42	154.05	16084	1.594	1.63
353-U1443B-16H-3,44-45	139.44	154.07	16087	1.602	1.73
353-U1443B-16H-3,46-47	139.46	154.09	16091	1.418	1.504
353-U1443B-16H-3,48-49	139.48	154.11	16095	1.479	1.9055
353-U1443B-16H-3,50-51	139.5	154.13	16099	1.457	1.446
353-U1443B-16H-3,52-53	139.52	154.15	16103	1.422	1.571
353-U1443B-16H-3,54-55	139.54	154.17	16111	1.425	1.607
353-U1443B-16H-3,56-57	139.56	154.19	16120	1.508	1.707
353-U1443B-16H-3,58-59	139.58	154.21	16128	1.208	1.283
353-U1443B-16H-3,60-61	139.6	154.23	16136	1.184	1.263
353-U1443B-16H-3,62-63	139.62	154.25	16144	1.468	1.546
353-U1443B-16H-3,64-65	139.64	154.27	16153	1.546	1.588
353-U1443B-16H-3,66-67	139.66	154.29	16161	1.505	1.633
353-U1443B-16H-3,68-69	139.68	154.31	16169	1.46	1.525
353-U1443B-16H-3,70-71	139.7	154.33	16177	1.522	1.531
353-U1443B-16H-3,72-73	139.72	154.35	16186	1.545	1.482
353-U1443B-16H-3,74-75	139.74	154.37	16194	1.401	1.651
353-U1443B-16H-3,76-77	139.76	154.39	16202	1.519	1.517
353-U1443B-16H-3,78-79	139.78	154.41	16210	1.497	1.475
353-U1443B-16H-3,80-81	139.8	154.43	16219	1.4355	1.59
353-U1443B-16H-3,82-83	139.82	154.45	16227	1.494	1.49
353-U1443B-16H-3,84-85	139.84	154.47	16235	1.383	1.307
353-U1443B-16H-3,86-87	139.86	154.49	16243	1.463	1.566
353-U1443B-16H-3,88-89	139.88	154.51	16252	1.519	1.705
353-U1443B-16H-3,90-91	139.9	154.53	16260	1.428	1.594
353-U1443B-16H-3,92-93	139.92	154.55	16268	1.447	1.501
353-U1443B-16H-3,94-95	139.94	154.57	16276	1.402	1.469
353-U1443B-16H-3,96-97	139.96	154.59	16285	1.465	1.541
353-U1443B-16H-3,98-99	139.98	154.61	16293	1.436	1.497
353-U1443B-16H-3,100-101	140	154.63	16301	1.245	1.395
353-U1443B-16H-3,102-103	140.02	154.65	16309	1.26	1.452
353-U1443B-16H-3,104-105	140.04	154.67	16318	1.356	1.448
353-U1443B-16H-3,106-107	140.06	154.69	16326	1.318	1.538
353-U1443B-16H-3,108-109	140.08	154.71	16334	1.351	1.493
353-U1443B-16H-3,110-111	140.1	154.73	16349	1.273	1.563
353-U1443B-16H-3,112-113	140.12	154.75	16364	1.233	1.435
353-U1443B-16H-3,114-115	140.14	154.77	16379	1.283	1.565
353-U1443B-16H-3,116-117	140.16	154.79	16394	1.199	1.462
353-U1443B-16H-3,118-119	140.18	154.81	16409	1.214	1.549
353-U1443B-16H-3,120-121	140.2	154.83	16424	1.042	1.441
353-U1443B-16H-3,122-123	140.22	154.85	16439	1.135	1.483
353-U1443B-16H-3,124-125	140.24	154.87	16454	1.07	1.393
353-U1443B-16H-3,126-127	140.26	154.89	16462	1.061	1.337
353-U1443B-16H-3,128-129	140.28	154.91	16471	1.102	1.462
353-U1443B-16H-3,130-131	140.3	154.93	16479	1.107	1.403
353-U1443B-16H-3,132-133	140.32	154.95	16488	1.101	1.339
353-U1443B-16H-3,134-135	140.34	154.97	16496	1.137	1.374
353-U1443B-16H-3,136-137	140.36	154.99	16504	0.9665	1.2725
353-U1443B-16H-3,138-139	140.38	155.01	16513	1.209	1.381
353-U1443B-16H-3,140-141	140.4	155.03	16521	1.208	1.358
353-U1443B-16H-3,142-143	140.42	155.05	16530	1.282	1.704
353-U1443B-16H-3,144-145	140.44	155.07	16538	1.217	1.508
353-U1443B-16H-3,146-147	140.46	155.09	16546	1.188	1.382
353-U1443B-16H-3,148-149	140.48	155.11	16555	1.197	1.162
353-U1443B-16H-4,0-1	140.5	155.13	16563	1.095	1.315
353-U1443B-16H-4,2-3	140.52	155.15	16571	1.198	1.281
353-U1443B-16H-4,4-5	140.54	155.17	16580	1.365	1.59
353-U1443B-16H-4,6-7	140.56	155.19	16588	1.29	1.232
353-U1443B-16H-4,8-9	140.58	155.21	16597	1.261	1.596
353-U1443B-16H-4,10-11	140.6	155.23	16605	1.319	1.435
353-U1443B-16H-4,12-13	140.62	155.25	16613	1.421	1.584
353-U1443B-16H-4,14-15	140.64	155.27	16622	1.502	1.663
353-U1443B-16H-4,16-17	140.66	155.29	16629	1.466	1.41
353-U1443B-16H-4,18-19	140.68	155.31	16636	0.99	1.435
353-U1443B-16H-4,20-21	140.7	155.33	16643	0.922	1.378
353-U1443B-16H-4,22-23	140.72	155.35	16650	0.812	1.258
353-U1443B-16H-4,24-25	140.74	155.37	16657	0.841	1.148
353-U1443B-16H-4,26-27	140.76	155.39	16664	0.828	1.139
353-U1443B-16H-4,28-29	140.78	155.41	16671	0.804	1.003
353-U1443B-16H-4,30-31	140.8	155.43	16678	1.019	1.55
353-U1443B-16H-4,32-33	140.82	155.45	16685	1.081	1.504
353-U1443B-16H-4,34-35	140.84	155.47	16692	1.144	1.549
353-U1443B-16H-4,36-37	140.86	155.49	16699	0.929	1.378
353-U1443B-16H-4,38-39	140.88	155.51	16706	0.843	1.27
353-U1443B-16H-4,40-41	140.9	155.53	16713	1.04	1.506
353-U1443B-16H-4,42-43	140.92	155.55	16720	0.951	1.575
353-U1443B-16H-4,44-45	140.94	155.57	16727	0.797	1.445
353-U1443B-16H-4,46-47	140.96	155.59	16734	0.91	1.255
353-U1443B-16H-4,48-49	140.98	155.61	16741	0.747	1.465
353-U1443B-16H-4,50-51	141	155.63	16748	1.322	1.34
353-U1443B-16H-4,52-53	141.02	155.65	16755	1.209	1.636
353-U1443B-16H-4,54-55	141.04	155.67	16762	0.746	1.426
353-U1443B-16H-4,56-57	141.06	155.69	16769	1.006	1.408
353-U1443B-16H-4,58-59	141.08	155.71	16776	1.002	1.572
353-U1443B-16H-4,60-61	141.1	155.73	16783	1.316	1.71
353-U1443B-16H-4,62-63	141.12	155.75	16790	0.86	1.499
353-U1443B-16H-4,64-65	141.14	155.77	16797	0.835	1.373
353-U1443B-16H-4,66-67	141.16	155.79	16804	1.052	1.579
353-U1443B-16H-4,68-69	141.18	155.81	16811	0.791	1.459
353-U1443B-16H-4,70-71	141.2	155.83	16818	0.74	1.334
353-U1443B-16H-4,72-73	141.22	155.85	16825	1.059	1.703
353-U1443B-16H-4,74-75	141.24	155.87	16831	0.854	1.385
353-U1443B-16H-4,76-77	141.26	155.89	16838	1.045	1.393
353-U1443B-16H-4,78-79	141.28	155.91	16845	0.851	1.432
353-U1443B-16H-4,80-81	141.3	155.93	16852	0.865	1.323
353-U1443B-16H-4,82-83	141.32	155.95	16859	1	1.335
353-U1443B-16H-4,86-87	141.36	155.99	16873	0.881	1.541
353-U1443B-16H-4,88-89	141.38	156.01	16880	1.176	1.494
353-U1443B-16H-4,90-91	141.4	156.03	16887	0.891	1.531
353-U1443B-16H-4,92-93	141.42	156.05	16894	0.889	1.401
353-U1443B-16H-4,94-95	141.44	156.07	16901	0.99	1.64
353-U1443B-16H-4,96-97	141.46	156.09	16908	0.975	1.2
353-U1443B-16H-4,98-99	141.48	156.11	16915	0.921	1.286
353-U1443B-16H-4,100-101	141.5	156.13	16922	0.985	1.627
353-U1443B-16H-4,102-103	141.52	156.15	16929	1.366	1.883
353-U1443B-16H-4,104-105	141.54	156.17	16936	1.221	1.986
353-U1443B-16H-4,106-107	141.56	156.19	16942	1.072	1.735
353-U1443B-16H-4,108-109	141.58	156.21	16949	1.08	1.887
353-U1443B-16H-4,110-111	141.6	156.23	16956	1.074	1.91
353-U1443B-16H-4,112-113	141.62	156.25	16962	1.067	1.734
353-U1443B-16H-4,114-115	141.64	156.27	16969	0.923	1.793
353-U1443B-16H-4,116-117	141.66	156.29	16975	0.995	1.79
353-U1443B-16H-4,118-119	141.68	156.31	16982	0.977	1.685
353-U1443B-16H-4,120-121	141.7	156.33	16989	0.984	1.973
353-U1443B-16H-4,122-123	141.72	156.35	16995	1.01	1.804
353-U1443B-16H-4,124-125	141.74	156.37	17002	0.887	1.805
353-U1443B-16H-4,126-127	141.76	156.39	17009	0.879	1.771
353-U1443B-16H-4,128-129	141.78	156.41	17015	1.003	2.07
353-U1443B-16H-4,130-131	141.8	156.43	17022	0.878	1.851
353-U1443B-16H-4,132-133	141.82	156.45	17028	0.907	1.986
353-U1443B-16H-4,134-135	141.84	156.47	17035	1.06	1.853
353-U1443B-16H-4,136-137	141.86	156.49	17042	0.917	1.714
353-U1443B-16H-4,138-139	141.88	156.51	17048	0.867	1.751
353-U1443B-16H-4,140-141	141.9	156.53	17055	0.829	1.738
353-U1443B-16H-4,142-143	141.92	156.55	17062	0.934	1.924
353-U1443B-16H-4,144-145	141.94	156.57	17068	0.904	2.05
353-U1443B-16H-4,146-147	141.96	156.59	17075	1.158	1.702
353-U1443B-16H-4,148-149	141.98	156.61	17081	1.139	1.912
353-U1443B-16H-5,1-2	142.01	156.64	17091	1.014	2.011
353-U1443B-16H-5,3-4	142.03	156.66	17098	1.03	1.851
353-U1443B-16H-5,5-6	142.05	156.68	17105	0.938	1.878
353-U1443B-16H-5,7-8	142.07	156.7	17111	0.961	1.838
353-U1443B-16H-5,9-10	142.09	156.72	17118	0.978	1.959
353-U1443B-16H-5,11-12	142.11	156.74	17125	0.771	1.733
353-U1443B-16H-5,13-14	142.13	156.76	17131	0.913	1.747
353-U1443B-16H-5,15-16	142.15	156.78	17138	0.816	1.815
353-U1443B-16H-5,17-18	142.17	156.8	17144	0.908	1.786
353-U1443B-16H-5,19-20	142.19	156.82	17151	0.896	1.784
353-U1443B-16H-5,21-22	142.21	156.84	17158	0.806	1.643
353-U1443B-16H-5,23-24	142.23	156.86	17164	1.019	1.963
353-U1443B-16H-5,25-26	142.25	156.88	17171	0.916	1.885
353-U1443B-16H-5,27-28	142.27	156.9	17178	0.655	1.647
353-U1443B-16H-5,29-30	142.29	156.92	17184	0.907	1.77
353-U1443B-16H-5,31-32	142.31	156.94	17191	0.953	1.865
353-U1443B-16H-5,33-34	142.33	156.96	17197	0.864	1.681
353-U1443B-16H-5,35-36	142.35	156.98	17204	0.95	1.758
353-U1443B-16H-5,37-38	142.37	157	17211	0.942	1.79
353-U1443B-16H-5,39-40	142.39	157.02	17217	1.046	1.903
353-U1443B-16H-5,41-42	142.41	157.04	17224	0.892	1.683
353-U1443B-16H-5,43-44	142.43	157.06	17231	0.978	1.929
353-U1443B-16H-5,45-46	142.45	157.08	17237	0.98	1.82
353-U1443B-16H-5,47-48	142.47	157.1	17244	1.0795	2.0965
353-U1443B-16H-5,49-50	142.49	157.12	17250	0.968	1.917
353-U1443B-16H-5,51-52	142.51	157.14	17257	0.961	1.851
353-U1443B-16H-5,53-54	142.53	157.16	17264	1.004	1.9
353-U1443B-16H-5,55-56	142.55	157.18	17270	1.021	1.948
353-U1443B-16H-5,57-58	142.57	157.2	17277	0.872	2.003
353-U1443B-16H-5,59-60	142.59	157.22	17284	0.884	1.892
353-U1443B-16H-5,61-62	142.61	157.24	17290	0.857	1.895
353-U1443B-16H-5,63-64	142.63	157.26	17297	0.737	1.682
353-U1443B-16H-5,65-66	142.65	157.28	17303	0.956	2.039
353-U1443B-16H-5,67-68	142.67	157.3	17310	0.633	1.731
353-U1443B-16H-5,69-70	142.69	157.32	17317	0.865	2.036
353-U1443B-16H-5,71-72	142.71	157.34	17323	0.643	1.628
353-U1443B-16H-5,73-74	142.73	157.36	17330	1.008	1.898
353-U1443B-16H-5,75-76	142.75	157.38	17337	0.907	1.945
353-U1443B-16H-5,77-78	142.77	157.4	17343	0.9795	1.926
353-U1443B-16H-5,79-80	142.79	157.42	17350	0.791	1.917
353-U1443B-16H-5,81-82	142.81	157.44	17357	0.933	1.87
353-U1443B-16H-5,83-84	142.83	157.46	17363	0.921	1.889
353-U1443B-16H-5,85-86	142.85	157.48	17370	0.9625	1.973
353-U1443B-16H-5,87-88	142.87	157.5	17376	0.933	2.001
353-U1443B-16H-5,89-90	142.89	157.52	17383	0.9955	2.1755
353-U1443B-16H-5,91-92	142.91	157.54	17390	0.872	1.998
353-U1443B-16H-5,93-94	142.93	157.56	17396	0.865	2.032
353-U1443B-16H-5,95-96	142.95	157.58	17403	0.775	1.895
353-U1443B-16H-5,97-98	142.97	157.6	17410	0.785	1.816
353-U1443B-16H-5,99-100	142.99	157.62	17416	0.74	1.712
353-U1443B-16H-5,101-102	143.01	157.64	17423	0.681	1.679
353-U1443B-16H-5,103-104	143.03	157.66	17429	0.821	1.762
353-U1443B-16H-5,105-106	143.05	157.68	17436	0.737	1.72
353-U1443B-16H-5,107-108	143.07	157.7	17443	0.797	1.716
353-U1443B-16H-5,109-110	143.09	157.72	17449	0.664	1.603
353-U1443B-16H-5,111-112	143.11	157.74	17456	0.7415	1.7255
353-U1443B-16H-5,113-114	143.13	157.76	17463	0.663	1.72
353-U1443B-16H-5,115-116	143.15	157.78	17469	0.733	1.732
353-U1443B-16H-5,117-118	143.17	157.8	17476	0.652	1.839
353-U1443B-16H-5,119-120	143.19	157.82	17482	0.771	1.954
353-U1443B-16H-5,121-122	143.21	157.84	17489	0.795	1.89
353-U1443B-16H-5,123-124	143.23	157.86	17496	0.723	1.681
353-U1443B-16H-5,125-126	143.25	157.88	17502	0.561	1.562
353-U1443B-16H-5,127-128	143.27	157.9	17509	0.744	1.917
353-U1443B-16H-5,129-130	143.29	157.92	17516	0.624	1.918
353-U1443B-16H-5,131-132	143.31	157.94	17522	0.663	1.967
353-U1443B-16H-5,133-134	143.33	157.96	17529	0.7855	2.1065
353-U1443B-16H-5,135-136	143.35	157.98	17535	0.671	1.954
353-U1443B-16H-5,137-138	143.37	158	17542	0.69	2.007
353-U1443B-16H-5,139-140	143.39	158.02	17549	0.667	1.81
353-U1443B-16H-5,141-142	143.41	158.04	17555	0.641	1.736
353-U1443B-16H-5,143-144	143.43	158.06	17562	0.739	1.86
353-U1443B-16H-5,145-146	143.45	158.08	17569	0.63	1.627
353-U1443B-16H-5,147-148	143.47	158.1	17575	0.599	1.771
353-U1443B-16H-6,1-2	143.51	158.14	17588	0.783	1.822
353-U1443B-16H-6,3-4	143.53	158.16	17595	0.6595	1.6095
353-U1443B-16H-6,5-6	143.55	158.18	17602	0.476	1.591
353-U1443B-16H-6,7-8	143.57	158.2	17608	0.7985	1.8995
353-U1443B-16H-6,9-10	143.59	158.22	17615	0.765	1.934
353-U1443B-16H-6,11-12	143.61	158.24	17622	0.732	1.771
353-U1443B-16H-6,13-14	143.63	158.26	17628	0.73	1.85
353-U1443B-16H-6,15-16	143.65	158.28	17635	0.75	1.829
353-U1443B-16H-6,17-18	143.67	158.3	17642	0.692	1.673
353-U1443B-16H-6,19-20	143.69	158.32	17648	0.773	1.942
353-U1443B-16H-6,21-22	143.71	158.34	17655	0.634	1.918
353-U1443B-16H-6,23-24	143.73	158.36	17661	0.728	1.842
353-U1443B-16H-6,25-26	143.75	158.38	17668	0.776	1.876
353-U1443B-16H-6,27-28	143.77	158.4	17675	0.693	1.65
