# Supplementary material for: Re-organization of Pacific overturning circulation across the Miocene Climate Optimum
Source: Nat Commun. 2024 Sep 17;15:8135. doi: 10.1038/s41467-024-52516-x (PMC11408672; doi:10.1038/s41467-024-52516-x)
Supplement: Supplementary file 17 — Supplementary Data File 14 [file 41467_2024_52516_MOESM17_ESM.xlsx]

## Sheet: 1171C Cib data Shevenell on age
Hole	Core	Type	Section	Interval top (cm)	Interval bottom (cm)	Depth (mbsf)	Age (Ma Shevenell et al 2004))	Benthic d18O	Benthic d13C	Revised age (ka this work)
1171C	16	X	1	120	124	135.7	12.269	2.437	1.076	12406
1171C	16	X	1	140	144	135.9	12.28	2.274	1.319	12415
1171C	16	X	2	10	14	136.1	12.291	2.331	0.893	12423
1171C	16	X	2	30	34	136.3	12.301	2.361	1.316	12432
1171C	16	X	2	50	54	136.5	12.312	2.311	1.113	12441
1171C	16	X	2	70	74	136.7	12.323	2.186	0.977	12450
1171C	16	X	2	90	94	136.9	12.334	2.257	1.15	12459
1171C	16	X	2	110	114	137.1	12.345	2.419	1.191	12468
1171C	16	X	2	130	134	137.3	12.356	2.163	1.081	12476
1171C	16	X	3	0	4	137.5	12.367	2.377	0.961	12485
1171C	16	X	3	20	24	137.7	12.378	2.427	0.809	12494
1171C	16	X	3	40	44	137.9	12.389	2.237	0.902	12503
1171C	16	X	3	60	64	138.1	12.399	2.248	0.687	12512
1171C	16	X	3	80	84	138.3	12.41	1.909	1.207	12520
1171C	16	X	3	100	104	138.5	12.421	2.242	1.085	12529
1171C	16	X	3	120	124	138.7	12.432	2.298	1.215	12538
1171C	16	X	3	140	144	138.9	12.443	2.35	0.868	12547
1171C	16	X	4	30	34	139.3	12.465	2.235	1.073	12565
1171C	17	X	1	0	4	144.1	12.726	2.698	0.991	12776
1171C	17	X	1	12	16	144.2	12.733	2.268	1.223	12780
1171C	17	X	1	20	24	144.3	12.737	2.165	1.266	12785
1171C	17	X	1	30	34	144.4	12.742	2.087	1.2	12789
1171C	17	X	1	40	44	144.5	12.748	2.231	1.283	12794
1171C	17	X	1	50	54	144.6	12.753	2.19	1.188	12798
1171C	17	X	1	60	64	144.7	12.759	2.343	1.156	12802
1171C	17	X	1	72	76	144.8	12.765	2.34	1.308	12807
1171C	17	X	1	80	84	144.9	12.77	2.008	1.061	12811
1171C	17	X	1	89	93	145	12.774	2.43	1.136	12816
1171C	17	X	1	100	104	145.1	12.78	2.186	0.909	12820
1171C	17	X	1	110	114	145.2	12.786	2.182	1.017	12825
1171C	17	X	1	130	134	145.4	12.797	2.282	1.311	12833
1171C	17	X	1	140	144	145.5	12.802	1.93	1.28	12838
1171C	17	X	2	0	4	145.6	12.808	2.18	1.22	12842
1171C	17	X	2	10	14	145.7	12.813	2.336	1.147	12847
1171C	17	X	2	25	29	145.9	12.821	2.203	1.086	12855
1171C	17	X	2	30	34	145.9	12.824	2.347	1.262	12857
1171C	17	X	2	44	48	146	12.832	2.008	0.984	12860
1171C	17	X	2	50	54	146.1	12.835	2.235	1.1	12864
1171C	17	X	2	61	65	146.2	12.841	2.047	0.995	12869
1171C	17	X	2	70	74	146.3	12.846	2.217	0.942	12873
1171C	17	X	2	80	84	146.4	12.851	2.145	1.114	12877
1171C	17	X	2	90	94	146.5	12.857	2.066	1.076	12882
1171C	17	X	2	102	106	146.6	12.863	2.165	0.847	12886
1171C	17	X	2	110	114	146.7	12.868	2.251	0.988	12891
1171C	17	X	2	120	124	146.8	12.873	2.091	1.084	12895
1171C	17	X	2	130	134	146.9	12.878	2.265	1.279	12899
1171C	17	X	2	140	144	147	12.884	2.345	1.134	12904
1171C	17	X	3	0	4	147.1	12.889	2.488	1.065	12908
1171C	17	X	3	12	16	147.2	12.896	2.356	1.223	12913
1171C	17	X	3	20	24	147.3	12.9	2.242	1.259	12917
1171C	17	X	3	30	34	147.4	12.906	2.15	1.155	12921
1171C	17	X	3	50	54	147.6	12.917	2.208	1.123	12930
1171C	17	X	3	60	64	147.7	12.922	2.24	0.903	12935
1171C	17	X	3	72	76	147.8	12.929	2.298	1.226	12939
1171C	17	X	3	80	84	147.9	12.933	2.25	1.234	12944
1171C	17	X	3	89	93	148	12.938	1.973	0.956	12948
1171C	17	X	3	100	104	148.1	12.944	2.185	1.081	12952
1171C	17	X	3	110	114	148.2	12.949	2.141	0.775	12957
1171C	17	X	3	120	124	148.3	12.955	2.236	1.318	12961
1171C	17	X	3	130	134	148.4	12.96	2.484	1.109	12966
1171C	17	X	4	0	4	148.6	12.971	2.344	1.306	12974
1171C	17	X	4	6	10	148.7	12.974	2.178	1.194	12979
1171C	17	X	4	20	24	148.8	12.982	2.118	1.203	12983
1171C	17	X	4	24	28	148.8	12.984	2.366	1.213	12987
1171C	17	X	4	40	44	149	12.993	2.35	1.198	12992
1171C	17	X	4	43	47	149.1	12.998	2.147	1.295	12996
1171C	17	X	4	60	64	149.2	13.004	2.181	1.028	13001
1171C	17	X	4	66	70	149.3	13.007	2.09	1.197	13005
1171C	17	X	4	80	84	149.4	13.015	2.137	1.237	13010
1171C	17	X	4	88	92	149.5	13.019	2.22	1.306	13014
1171C	17	X	4	100	104	149.6	13.025	2.056	1.736	13018
1171C	17	X	4	103	107	149.7	13.031	2.412	1.102	13023
1171C	17	X	4	125	129	149.9	13.039	2.222	1.317	13032
1171C	17	X	4	135	139	150	13.044	2.535	1.172	13036
1171C	17	X	0	3	7	150.1	13.053	2.157	1.198	13040
1171C	18	X	1	2	6	153.7	13.25	2.101	1.458	13199
1171C	18	X	1	12	16	153.8	13.255	1.963	1.337	13204
1171C	18	X	1	20	24	153.9	13.259	1.912	1.202	13208
1171C	18	X	1	26	30	154	13.263	1.873	1.133	13213
1171C	18	X	1	40	44	154.1	13.27	1.749	1.116	13217
1171C	18	X	1	50	54	154.2	13.276	1.859	1.181	13224
1171C	18	X	1	60	64	154.3	13.281	2.094	1.156	13231
1171C	18	X	1	66	70	154.4	13.285	1.92	1.168	13239
1171C	18	X	1	80	84	154.5	13.292	1.967	1.399	13246
1171C	18	X	1	90	94	154.6	13.298	2.01	1.482	13253
1171C	18	X	1	100	104	154.7	13.303	2.022	1.409	13260
1171C	18	X	1	110	114	154.8	13.308	2.069	1.259	13267
1171C	18	X	1	120	124	154.9	13.314	2.23	0.843	13275
1171C	18	X	1	130	134	155	13.319	2.271	1.322	13282
1171C	18	X	1	140	144	155.1	13.325	2.089	1.22	13289
1171C	18	X	2	1	5	155.2	13.331	2.132	1.457	13296
1171C	18	X	2	10	14	155.3	13.336	2.051	1.374	13303
1171C	18	X	2	16	20	155.4	13.339	1.849	1.29	13310
1171C	18	X	2	30	34	155.5	13.347	2.2	1.502	13318
1171C	18	X	2	43	47	155.6	13.354	2.058	1.32	13325
1171C	18	X	2	50	54	155.7	13.357	1.948	1.11	13332
1171C	18	X	2	60	64	155.8	13.363	1.988	1.369	13339
1171C	18	X	2	70	74	155.9	13.368	1.913	1.301	13346
1171C	18	X	2	80	84	156	13.374	1.836	1.252	13354
1171C	18	X	2	90	94	156.1	13.379	2.265	1.474	13361
1171C	18	X	2	104	108	156.2	13.387	1.946	1.438	13368
1171C	18	X	2	110	114	156.3	13.39	1.783	1.274	13375
1171C	18	X	2	120	124	156.4	13.396	2.025	1.429	13382
1171C	18	X	2	130	134	156.5	13.401	1.854	1.129	13389
1171C	18	X	2	140	144	156.6	13.406	1.722	1.082	13397
1171C	18	X	3	0	4	156.7	13.412	1.91	1.231	13404
1171C	18	X	3	8	12	156.8	13.416	1.654	1.195	13411
1171C	18	X	3	20	24	156.9	13.423	2.101	1.48	13420
1171C	18	X	3	30	34	157	13.428	1.962	1.57	13429
1171C	18	X	3	50	54	157.2	13.439	2.069	1.471	13447
1171C	18	X	3	60	64	157.3	13.445	2.304	1.21	13457
1171C	18	X	3	67	71	157.4	13.448	1.964	1.61	13466
1171C	18	X	3	80	84	157.5	13.455	2.1	1.435	13475
1171C	18	X	3	90	94	157.6	13.461	1.773	1.124	13484
1171C	18	X	3	100	104	157.7	13.466	1.909	0.94	13493
1171C	18	X	3	110	114	157.8	13.472	1.673	1.543	13502
1171C	18	X	3	120	124	157.9	13.477	1.937	1.095	13509
1171C	18	X	3	130	134	158	13.483	1.798	1.52	13516
1171C	18	X	3	140	144	158.1	13.488	1.873	1.283	13523
1171C	18	X	4	1	5	158.2	13.494	1.715	1.181	13530
1171C	18	X	4	10	14	158.3	13.499	2.061	1.178	13536
1171C	18	X	4	17	21	158.4	13.503	2.056	1.553	13543
1171C	18	X	4	30	34	158.5	13.51	1.806	1.442	13550
1171C	18	X	4	38	42	158.6	13.514	2.125	1.76	13557
1171C	18	X	4	50	54	158.7	13.521	2.271	1.412	13564
1171C	18	X	4	61	65	158.8	13.527	2.165	1.635	13571
1171C	18	X	4	70	74	158.9	13.532	2.003	1.36	13578
1171C	18	X	4	80	84	159	13.537	1.818	1.379	13585
1171C	18	X	4	90	94	159.1	13.543	2.041	1.58	13591
1171C	18	X	4	103	107	159.2	13.55	1.923	1.098	13598
1171C	18	X	4	110	114	159.3	13.553	1.916	1.489	13605
1171C	18	X	4	120	124	159.4	13.559	1.818	1.345	13612
1171C	18	X	4	130	134	159.5	13.564	2.164	1.83	13620
1171C	18	X	4	140	144	159.6	13.567	1.899	1.594	13628
1171C	18	X	5	0	4	159.7	13.575	1.882	1.554	13635
1171C	18	X	5	7	11	159.8	13.58	1.954	1.791	13643
1171C	18	X	5	20	24	159.9	13.589	2.154	1.932	13651
1171C	18	X	5	30	34	160	13.597	2.155	1.919	13659
1171C	18	X	5	40	44	160.1	13.604	2.214	1.739	13667
1171C	18	X	5	50	54	160.2	13.612	2.197	1.853	13675
1171C	18	X	5	60	64	160.3	13.619	2.337	1.39	13683
1171C	18	X	5	67	71	160.4	13.624	2.079	1.884	13690
1171C	18	X	5	80	84	160.5	13.634	2.093	1.707	13698
1171C	18	X	5	90	94	160.6	13.641	1.734	1.822	13706
1171C	18	X	5	100	104	160.7	13.648	1.86	1.872	13711
1171C	18	X	5	110	114	160.8	13.656	2.115	2.082	13716
1171C	18	X	5	120	124	160.9	13.663	2.313	2.162	13721
1171C	18	X	5	130	134	161	13.671	2.274	2.125	13726
1171C	18	X	5	140	144	161.1	13.678	2.118	1.72	13731
1171C	18	X	6	1	5	161.2	13.686	2.15	2.023	13736
1171C	18	X	6	10	14	161.3	13.693	2.158	2.127	13741
1171C	18	X	6	17	21	161.4	13.698	2.476	2.172	13745
1171C	18	X	6	30	34	161.5	13.707	2.129	1.999	13750
1171C	18	X	6	40	44	161.6	13.715	2.096	1.927	13755
1171C	18	X	6	50	54	161.7	13.722	2.215	1.979	13760
1171C	18	X	6	61	65	161.8	13.73	2.124	1.936	13765
1171C	18	X	6	70	74	161.9	13.737	2.137	1.852	13770
1171C	18	X	6	80	84	162	13.744	2.008	1.707	13775
1171C	18	X	6	90	94	162.1	13.752	2.274	1.687	13780
1171C	18	X	7	1	5	162.2	13.76	2.088	1.911	13785
1171C	18	X	7	10	14	162.3	13.766	2.295	1.836	13790
1171C	18	X	7	23	27	162.4	13.776	2.196	1.717	13795
1171C	18	X	7	30	34	162.5	13.781	2.079	1.363	13800
1171C	18	X	7	42	46	162.6	13.79	2.218	1.948	13805
1171C	18	X	7	50	54	162.7	13.796	2.054	1.621	13810
1171C	18	X	0	0	4	162.8	13.801	2.221	1.53	13815
1171C	19	X	1	0	4	163.3	13.84	1.853	1.663	13839
1171C	19	X	1	12	15	163.4	13.849	1.704	1.26	13844
1171C	19	X	1	20	24	163.5	13.855	1.888	1.418	13849
1171C	19	X	1	30	35	163.6	13.862	1.901	1.57	13854
1171C	19	X	1	40	44	163.7	13.87	1.782	1.414	13859
1171C	19	X	1	50	55	163.8	13.877	1.55	1.64	13864
1171C	19	X	1	60	64	163.9	13.884	1.442	1.459	13869
1171C	19	X	1	72	77	164	13.893	1.281	1.337	13874
1171C	19	X	1	80	84	164.1	13.899	1.548	1.448	13878
1171C	19	X	1	90	95	164.2	13.907	1.513	1.358	13882
1171C	19	X	1	100	104	164.3	13.914	1.51	1.475	13886
1171C	19	X	1	110	115	164.4	13.921	1.877	1.485	13889
1171C	19	X	1	120	124	164.5	13.929	1.535	1.346	13893
1171C	19	X	1	130	135	164.6	13.936	1.741	1.386	13897
1171C	19	X	1	140	144	164.7	13.944	1.573	1.444	13901
1171C	19	X	2	0	5	164.8	13.951	1.576	1.433	13905
1171C	19	X	2	10	14	164.9	13.958	1.49	1.323	13908
1171C	19	X	2	24	29	165	13.969	1.29	1.145	13912
1171C	19	X	2	30	34	165.1	13.973	1.363	1.134	13916
1171C	19	X	2	42	47	165.2	13.982	1.486	1.213	13920
1171C	19	X	2	50	54	165.3	13.988	1.633	1.238	13924
1171C	19	X	2	61	66	165.4	13.996	1.283	1.206	13928
1171C	19	X	2	70	74	165.5	14.003	1.255	1.489	13931
1171C	19	X	2	80	85	165.6	14.01	1.09	1.257	13935
1171C	19	X	2	90	94	165.7	14.017	1.357	1.382	13939
1171C	19	X	2	110	114	165.9	14.032	1.284	1.027	13947
1171C	19	X	2	120	125	166	14.039	1.141	0.91	13951
1171C	19	X	2	130	134	166.1	14.047	1.466	0.98	13954
1171C	19	X	2	140	145	166.2	14.054	1.34	1.28	13958
1171C	19	X	3	0	4	166.3	14.062	1.395	1.439	13962
1171C	19	X	3	12	17	166.4	14.07	1.127	1.33	13966
1171C	19	X	3	20	24	166.5	14.076	1.376	1.494	13970
1171C	19	X	3	30	35	166.6	14.084	1.616	1.482	13973
1171C	19	X	3	40	44	166.7	14.091	1.475	1.354	13977
1171C	19	X	3	50	55	166.8	14.098	1.487	1.154	13981
1171C	19	X	3	60	64	166.9	14.106	1.605	1.387	13985
1171C	19	X	3	72	77	167	14.115	1.557	1.274	13989
1171C	19	X	3	80	84	167.1	14.121	1.566	1.51	13993
1171C	19	X	3	90	95	167.2	14.128	1.48	1.561	13996
1171C	19	X	3	100	104	167.3	14.135	1.371	1.54	14000
1171C	19	X	3	110	115	167.4	14.143	1.412	1.334	14004
1171C	19	X	3	120	124	167.5	14.15	1.319	1.42	14008
1171C	19	X	3	130	135	167.6	14.157	1.519	1.603	14012
1171C	19	X	3	140	144	167.7	14.165	1.43	1.095	14016
1171C	19	X	4	0	5	167.8	14.172	1.348	1.472	14019
1171C	19	X	4	10	14	167.9	14.18	1.092	1.238	14023
1171C	19	X	4	24	29	168	14.19	1.344	1.591	14027
1171C	19	X	4	30	34	168.1	14.194	1.269	1.283	14032
1171C	19	X	4	42	47	168.2	14.203	1.074	1.107	14037
1171C	19	X	4	50	54	168.3	14.209	1.438	1.492	14043
1171C	19	X	4	61	66	168.4	14.217	1.882	1.559	14048
1171C	19	X	4	70	74	168.5	14.224	1.839	1.633	14053
1171C	19	X	4	80	85	168.6	14.231	1.605	1.547	14058
1171C	19	X	4	90	94	168.7	14.239	1.401	1.629	14063
1171C	19	X	4	103	108	168.8	14.248	1.727	1.748	14069
1171C	19	X	4	110	114	168.9	14.253	1.535	1.597	14074
1171C	19	X	4	120	125	169	14.261	1.516	1.597	14079
1171C	19	X	4	130	134	169.1	14.268	1.564	1.392	14084
1171C	19	X	4	140	145	169.2	14.275	1.816	1.7	14089
1171C	19	X	5	0	4	169.3	14.283	1.797	1.804	14094
1171C	19	X	5	13	18	169.4	14.292	1.563	1.762	14100
1171C	19	X	5	20	24	169.5	14.298	1.555	1.764	14105
1171C	19	X	5	30	35	169.6	14.305	1.365	1.487	14110
1171C	19	X	5	40	44	169.7	14.312	1.508	1.706	14116
1171C	19	X	5	50	55	169.8	14.32	1.505	1.548	14121
1171C	19	X	5	60	64	169.9	14.327	1.677	1.177	14127
1171C	19	X	5	74	79	170	14.337	1.672	1.444	14133
1171C	19	X	5	80	84	170.1	14.342	1.747	1.559	14139
1171C	19	X	5	90	95	170.2	14.349	1.8	1.533	14144
1171C	19	X	5	100	104	170.3	14.357	1.436	1.211	14150
1171C	19	X	5	110	115	170.4	14.364	1.47	1.665	14156
1171C	19	X	5	120	124	170.5	14.371	1.767	1.445	14161
1171C	19	X	5	130	135	170.6	14.379	1.6	1.322	14167
1171C	19	X	5	140	144	170.7	14.386	1.85	1.118	14173
1171C	19	X	6	0	5	170.8	14.393	1.569	1.291	14179
1171C	19	X	6	10	14	170.9	14.401	1.927	1.465	14184
1171C	19	X	6	22	27	171	14.41	1.357	1.005	14190
1171C	19	X	6	30	34	171.1	14.416	1.363	1.132	14195
1171C	19	X	6	40	45	171.2	14.423	1.441	1.423	14199
1171C	19	X	6	50	54	171.3	14.43	1.64	1.449	14204
1171C	19	X	6	60	65	171.4	14.438	1.595	1.439	14208
1171C	19	X	6	70	74	171.5	14.445	1.805	1.205	14213
1171C	19	X	6	80	85	171.6	14.452	1.807	1.124	14217
1171C	19	X	6	90	94	171.7	14.46	1.779	1.518	14222
1171C	19	X	6	102	107	171.8	14.469	1.241	1.214	14226
1171C	19	X	6	110	114	171.9	14.475	1.206	1.002	14231
1171C	19	X	6	120	125	172	14.482	1.26	1.451	14238
1171C	19	X	6	130	134	172.1	14.489	1.584	1.466	14244
1171C	19	X	6	140	145	172.2	14.497	1.675	1.335	14251
1171C	19	X	7	0	4	172.3	14.504	1.836	1.463	14257
1171C	19	X	7	12	17	172.4	14.513	1.538	1.397	14263
1171C	19	X	7	20	24	172.5	14.519	1.147	1.597	14270
1171C	19	X	7	30	35	172.6	14.526	1.166	1.365	14276
1171C	20	X	1	0	4	172.9	14.548	1.396	1.466	14294
1171C	20	X	1	13	18	173	14.558	1.501	1.333	14299
1171C	20	X	1	20	24	173.1	14.563	1.922	1.36	14305
1171C	20	X	1	30	35	173.2	14.57	1.759	1.579	14311
1171C	20	X	1	40	44	173.3	14.578	1.355	1.535	14317
1171C	20	X	1	50	55	173.4	14.585	1.301	1.261	14323
1171C	20	X	1	60	64	173.5	14.593	1.37	1.099	14329
1171C	20	X	1	70	75	173.6	14.6	1.398	1.162	14335
1171C	20	X	1	80	84	173.7	14.607	1.392	0.868	14341
1171C	20	X	1	90	95	173.8	14.615	1.261	1.425	14347
1171C	20	X	1	100	104	173.9	14.622	1.231	0.933	14352
1171C	20	X	1	110	115	174	14.629	1.25	1.202	14358
1171C	20	X	1	120	124	174.1	14.637	1.325	0.752	14364
1171C	20	X	1	130	135	174.2	14.644	1.49	1.452	14370
1171C	20	X	1	140	144	174.3	14.652	0.988	1.449	14376
1171C	20	X	2	0	5	174.4	14.659	1.254	1.67	14382
1171C	20	X	2	10	14	174.5	14.666	1.557	0.934	14388
1171C	20	X	2	16	21	174.6	14.671	1.387	1.26	14394
1171C	20	X	2	30	34	174.7	14.681	1.555	1.307	14400
1171C	20	X	2	43	48	174.8	14.691	0.865	2.105	14405
1171C	20	X	2	50	54	174.9	14.696	1.545	1.083	14411
1171C	20	X	2	60	65	175	14.703	1.429	1.632	14417
1171C	20	X	2	70	74	175.1	14.711	1.356	1.623	14423
1171C	20	X	2	80	85	175.2	14.718	1.32	1.369	14429
1171C	20	X	2	90	94	175.3	14.725	1.047	1.419	14435
1171C	20	X	2	101	106	175.4	14.733	1.167	1.411	14441
1171C	20	X	2	110	114	175.5	14.74	1.205	1.21	14447
1171C	20	X	2	120	125	175.6	14.747	1.505	1.303	14453
1171C	20	X	2	130	134	175.7	14.755	1.72	1.286	14458
1171C	20	X	2	140	145	175.8	14.762	1.704	1.406	14464
1171C	20	X	3	12	17	176	14.778	1.742	1.566	14476
1171C	20	X	3	20	24	176.1	14.784	1.49	1.663	14482
1171C	20	X	3	30	35	176.2	14.792	1.516	1.257	14488
1171C	20	X	3	40	44	176.3	14.799	1.314	1.282	14494
1171C	20	X	3	50	55	176.4	14.806	1.441	1.061	14500
1171C	20	X	3	60	64	176.5	14.814	1.344	0.863	14506
1171C	20	X	3	73	78	176.6	14.823	1.46	1.447	14511
1171C	20	X	3	80	84	176.7	14.829	1.779	1.338	14517
1171C	20	X	3	90	95	176.8	14.836	1.681	1.659	14523
1171C	20	X	3	100	104	176.9	14.843	1.296	1.366	14529
1171C	20	X	3	110	115	177	14.851	1.351	1.507	14535
1171C	20	X	3	120	124	177.1	14.858	1.829	1.248	14541
1171C	20	X	3	130	135	177.2	14.865	1.258	1.722	14547
1171C	20	X	4	0	5	177.4	14.88	1.295	1.296	14559
1171C	20	X	4	6	10	177.5	14.885	1.45	1.114	14564
1171C	20	X	4	25	30	177.7	14.899	1.172	1.502	14576
1171C	20	X	4	30	34	177.7	14.902	1.225	1.698	14579
1171C	20	X	4	43	48	177.8	14.912	1.206	1.274	14582
1171C	20	X	4	50	54	177.9	14.917	1.118	1.549	14588
1171C	20	X	4	60	65	178	14.924	1.199	1.472	14596
1171C	20	X	4	70	74	178.1	14.932	1.579	1.499	14604
1171C	20	X	4	80	85	178.2	14.939	1.488	1.846	14611
1171C	20	X	4	90	94	178.3	14.947	1.325	1.343	14619
1171C	20	X	4	102	107	178.4	14.955	1.307	1.782	14627
1171C	20	X	4	110	114	178.5	14.961	1.48	1.405	14635
1171C	20	X	4	120	125	178.6	14.969	1.349	1.485	14643
1171C	20	X	4	130	134	178.7	14.976	1.607	1.468	14650
1171C	20	X	4	140	145	178.8	14.983	1.433	1.545	14658
1171C	20	X	5	0	4	178.9	14.991	1.141	1.185	14666
1171C	20	X	5	13	18	179	15	1.281	1.396	14674
1171C	20	X	5	20	24	179.1	15.006	1.169	1.249	14681
1171C	20	X	5	30	35	179.2	15.013	1.481	1.409	14689
1171C	20	X	5	40	44	179.3	15.02	1.437	1.314	14697
1171C	20	X	5	50	55	179.4	15.028	1.221	1.327	14705
1171C	20	X	5	60	64	179.5	15.035	1.223	1.565	14713
1171C	20	X	5	80	84	179.7	15.05	0.996	1.222	14728
1171C	20	X	5	100	104	179.9	15.065	1.211	1.643	14744
1171C	20	X	5	110	115	180	15.072	1.071	1.086	14751
1171C	20	X	5	120	124	180.1	15.079	1.236	1.401	14759
1171C	20	X	5	140	144	180.3	15.094	1.096	1.151	14775
1171C	20	X	6	0	5	180.4	15.101	1.319	1.193	14782
1171C	20	X	6	10	14	180.5	15.109	1.549	1.528	14790
1171C	20	X	6	25	30	180.7	15.12	1.519	1.12	14806
1171C	20	X	6	30	34	180.7	15.124	1.424	1.344	14810
1171C	20	X	6	42	47	180.8	15.132	1.252	1.366	14814
1171C	20	X	6	50	54	180.9	15.138	1.158	1.157	14821
1171C	20	X	0	6	11	181	15.146	1.021	1.009	14829
1171C	21	X	1	0	4	182.2	15.234	1.41	1.575	14923
1171C	21	X	1	13	18	182.3	15.244	1.394	1.444	14930
1171C	21	X	1	17	21	182.4	15.247	1.336	1.569	14938
1171C	21	X	1	31	36	182.5	15.257	1.025	1.296	14946
1171C	21	X	1	40	44	182.6	15.264	1.444	1.372	14954
1171C	21	X	1	55	60	182.8	15.275	1.605	1.216	14969
1171C	21	X	1	60	64	182.8	15.279	1.439	1.412	14977
1171C	21	X	1	75	80	183	15.29	1.316	1.17	14985
1171C	21	X	1	80	84	183	15.293	1.391	1.517	14989
1171C	21	X	1	90	95	183.1	15.301	1.409	1.305	14993
1171C	21	X	1	100	104	183.2	15.308	1.096	1.462	15000
1171C	21	X	1	110	115	183.3	15.315	1.037	1.443	15008
1171C	21	X	1	120	124	183.4	15.323	1.079	1.603	15016
1171C	21	X	1	130	135	183.5	15.33	1.36	1.255	15024
1171C	21	X	1	140	144	183.6	15.338	1.003	1.246	15031
1171C	21	X	2	0	5	183.7	15.345	1.126	1.664	15039
1171C	21	X	2	10	14	183.8	15.352	1.301	1.411	15047
1171C	21	X	2	22	27	183.9	15.361	1.333	1.183	15055
1171C	21	X	2	30	34	184	15.367	1.278	1.545	15063
1171C	21	X	2	41	46	184.1	15.375	1.211	1.435	15070
1171C	21	X	2	50	54	184.2	15.382	1.513	0.932	15078
1171C	21	X	2	60	65	184.3	15.389	1.447	1.036	15086
1171C	21	X	2	70	74	184.4	15.397	1.498	0.988	15094
1171C	21	X	2	79	84	184.5	15.403	1.383	1.108	15101
1171C	21	X	2	90	94	184.6	15.411	1.24	0.951	15109
1171C	21	X	2	102	107	184.7	15.42	1.457	1.181	15117
1171C	21	X	2	110	114	184.8	15.426	1.395	1.398	15125
1171C	21	X	2	117	122	184.9	15.431	1.48	1.39	15132
1171C	21	X	2	130	134	185	15.441	1.518	1.226	15140
1171C	21	X	2	140	145	185.1	15.448	1.074	1.44	15148
1171C	21	X	3	12	17	185.3	15.464	1.438	1.358	15164
1171C	21	X	3	20	24	185.4	15.47	1.336	1.437	15171
1171C	21	X	3	30	35	185.5	15.478	1.453	1.237	15179
1171C	21	X	3	40	44	185.6	15.485	1.482	1.457	15187
1171C	21	X	3	54	59	185.7	15.495	0.948	1.609	15195
1171C	21	X	3	60	64	185.8	15.5	1.129	1.158	15203
1171C	21	X	3	73	78	185.9	15.509	1.023	1.114	15210
1171C	21	X	3	80	84	186	15.515	1.169	1.176	15218
1171C	21	X	3	90	95	186.1	15.522	1.49	1.36	15226
1171C	21	X	3	100	104	186.2	15.529	1.334	1.343	15234
1171C	21	X	3	110	115	186.3	15.537	1.326	1.546	15241
1171C	21	X	3	120	124	186.4	15.544	1.055	1.157	15249
1171C	21	X	3	130	135	186.5	15.551	1.587	1.696	15257
1171C	21	X	3	140	144	186.6	15.559	1.312	0.867	15265
1171C	21	X	4	0	5	186.7	15.566	1.131	1.757	15273
1171C	21	X	4	10	14	186.8	15.574	0.992	1.287	15280
1171C	21	X	4	24	29	186.9	15.584	1.134	1.107	15288
1171C	21	X	4	30	34	187	15.588	1.31	0.897	15296
1171C	21	X	4	42	47	187.1	15.597	1.635	1.4	15304
1171C	21	X	4	50	54	187.2	15.603	1.461	1.351	15312
1171C	21	X	4	60	65	187.3	15.61	1.246	1.547	15319
1171C	21	X	4	70	74	187.4	15.618	1.289	1.143	15327
1171C	21	X	4	80	85	187.5	15.625	1.262	0.97	15335
1171C	21	X	4	90	94	187.6	15.633	1.497	1.346	15343
1171C	21	X	4	102	107	187.7	15.641	1.405	1.357	15350
1171C	21	X	4	110	114	187.8	15.647	1.406	0.988	15358
1171C	21	X	4	115	120	187.9	15.651	1.144	1.171	15366
1171C	21	X	4	130	134	188	15.662	1.299	1.018	15374
1171C	21	X	4	140	145	188.1	15.669	1.363	1.174	15381
1171C	21	X	5	0	4	188.2	15.677	1.311	1.33	15389
1171C	21	X	5	12	17	188.3	15.686	1.148	1.252	15397
1171C	21	X	5	20	24	188.4	15.692	1.283	1.183	15405
1171C	21	X	5	30	35	188.5	15.699	1.504	1.569	15413
1171C	21	X	5	40	44	188.6	15.706	1.623	1.397	15420
1171C	21	X	5	54	59	188.7	15.717	1.54	1.782	15428
1171C	21	X	5	60	64	188.8	15.721	1.503	1.497	15436
1171C	21	X	5	73	78	188.9	15.731	1.346	1.229	15444
1171C	21	X	5	90	95	189.1	15.743	1.274	1.426	15459
1171C	21	X	5	100	104	189.2	15.751	1.438	1.337	15467
1171C	21	X	6	0	5	189.3	15.758	1.315	1.555	15475
1171C	21	X	6	10	14	189.4	15.765	1.481	1.241	15483
1171C	21	X	6	22	27	189.5	15.774	1.358	1.502	15490
1171C	21	X	6	30	34	189.6	15.78	1.416	1.029	15498
1171C	21	X	6	38	43	189.7	15.786	1.258	0.894	15506
1171C	21	X	6	48	52	189.8	15.793	1.53	1.401	15514
1171C	21	X	0	10	15	190	15.812	1.109	1.237	15529
1171C	22	X	1	0	4	191.8	15.942	1.733	1.809	15669
1171C	22	X	1	12	17	191.9	15.951	1.392	1.766	15677
1171C	22	X	1	20	24	192	15.957	1.365	1.748	15685
1171C	22	X	1	30	35	192.1	15.964	1.58	1.808	15693
1171C	22	X	1	40	44	192.2	15.972	1.664	1.873	15700
1171C	22	X	1	55	60	192.4	15.983	1.59	1.363	15716
1171C	22	X	1	60	64	192.4	15.987	1.644	1.931	15724
1171C	22	X	1	75	80	192.6	15.998	1.553	1.768	15732
1171C	22	X	1	80	84	192.6	16.001	1.257	1.539	15735
1171C	22	X	1	90	95	192.7	16.009	1.571	1.766	15739
1171C	22	X	1	100	104	192.8	16.016	1.57	1.634	15747
1171C	22	X	1	110	115	192.9	16.023	1.468	1.868	15755
1171C	22	X	1	120	124	193	16.031	1.615	1.775	15763
1171C	22	X	1	130	135	193.1	16.038	1.393	1.705	15770
1171C	22	X	1	140	144	193.2	16.046	1.578	1.81	15778
1171C	22	X	2	0	5	193.3	16.053	1.215	1.804	15786
1171C	22	X	2	10	14	193.4	16.06	1.291	1.905	15794
1171C	22	X	2	24	29	193.5	16.071	1.393	1.92	15802
1171C	22	X	2	30	34	193.6	16.075	1.709	1.854	15809
1171C	22	X	2	42	47	193.7	16.084	1.281	1.851	15817
1171C	22	X	2	50	54	193.8	16.09	1.64	1.905	15825
1171C	22	X	2	60	65	193.9	16.097	1.322	1.727	15833
1171C	22	X	2	70	74	194	16.105	1.363	1.441	15840
1171C	22	X	2	79	84	194.1	16.111	1.265	1.675	15848
1171C	22	X	2	90	94	194.2	16.119	1.416	1.679	15856
1171C	22	X	2	103	105	194.3	16.129	1.063	1.599	15864
1171C	22	X	2	110	114	194.4	16.134	1.054	1.394	15872
1171C	22	X	2	118	123	194.5	16.14	1.134	1.659	15879
1171C	22	X	2	130	134	194.6	16.149	1.507	1.881	15887
1171C	22	X	2	140	145	194.7	16.156	1.383	1.908	15895
1171C	22	X	3	0	4	194.8	16.164	1.387	1.74	15903
1171C	22	X	3	12	17	194.9	16.172	1.26	1.895	15910
1171C	22	X	3	20	24	195	16.178	1.239	1.477	15918
1171C	22	X	3	30	35	195.1	16.186	0.933	2.031	15926
1171C	22	X	3	40	44	195.2	16.193	1.201	1.845	15931
1171C	22	X	3	54	59	195.3	16.203	1.197	1.968	15937
1171C	22	X	3	60	64	195.4	16.208	1.378	1.813	15942
1171C	22	X	3	73	78	195.5	16.217	1.272	1.629	15948
1171C	22	X	3	80	84	195.6	16.223	1.184	1.614	15953
1171C	22	X	3	89	94	195.7	16.229	1.174	1.633	15958
1171C	22	X	3	100	104	195.8	16.237	1.066	1.619	15964
1171C	22	X	3	110	115	195.9	16.245	1.389	1.651	15969
1171C	22	X	3	120	124	196	16.252	1.372	1.226	15974
1171C	22	X	3	130	135	196.1	16.259	1.124	1.353	15980
1171C	22	X	3	140	144	196.2	16.267	1.294	1.231	15985
1171C	22	X	4	0	5	196.3	16.274	1.122	1.335	15990
1171C	22	X	4	10	14	196.4	16.282	0.988	1.191	15996
1171C	22	X	4	25	30	196.6	16.293	0.966	1.196	16007
1171C	22	X	4	30	34	196.6	16.296	0.992	1.276	16009
1171C	22	X	4	42	47	196.7	16.305	1.129	1.284	16012
1171C	22	X	4	50	54	196.8	16.311	1.031	1.213	16017
1171C	22	X	4	60	65	196.9	16.318	1.054	1.226	16023
1171C	22	X	4	70	74	197	16.326	1.269	1.477	16028
1171C	22	X	4	80	85	197.1	16.333	1.188	1.267	16033
1171C	22	X	4	90	94	197.2	16.341	1.547	1.112	16039
1171C	22	X	4	102	107	197.3	16.349	1.237	1.423	16044
1171C	22	X	4	110	114	197.4	16.355	1.008	1.288	16050
1171C	22	X	4	118	123	197.5	16.361	0.99	1.422	16055
1171C	22	X	4	140	145	197.7	16.377	1.08	1.522	16066
1171C	22	X	5	0	4	197.8	16.385	1.107	1.747	16071
1171C	22	X	5	12	17	197.9	16.394	1.004	1.602	16076
1171C	22	X	5	20	24	198	16.4	1.381	1.648	16082
1171C	22	X	5	30	35	198.1	16.407	1.246	1.523	16087
1171C	22	X	5	40	44	198.2	16.414	1.148	1.355	16093
1171C	22	X	5	54	59	198.3	16.425	1.246	1.458	16098
1171C	22	X	5	60	64	198.4	16.429	1.488	1.103	16103
1171C	22	X	5	72	77	198.5	16.438	0.817	1.014	16109
1171C	22	X	5	80	84	198.6	16.444	0.952	1.058	16114
1171C	22	X	0	3	7	198.8	16.459	1.199	0.916	16125
1171C	22	X	0	11	16	198.9	16.465	1.354	1.353	16130
1171C	23	X	1	10	14	201.6	16.665	1.892	1.347	16275
1171C	23	X	1	25	30	201.8	16.676	1.884	1.143	16286
1171C	23	X	1	50	54	202	16.695	1.703	1.093	16297
1171C	23	X	1	70	74	202.2	16.709	1.683	1.363	16307
1171C	23	X	1	90	94	202.4	16.724	1.484	0.919	16318
1171C	23	X	1	130	134	202.8	16.754	1.568	0.746	16340
1171C	23	X	2	0	4	203	16.768	1.383	0.347	16350
1171C	23	X	2	20	24	203.2	16.783	1.595	1.308	16361
1171C	23	X	2	40	44	203.4	16.798	1.48	0.652	16372
1171C	23	X	2	55	60	203.6	16.809	1.508	0.917	16383
1171C	23	X	2	80	84	203.8	16.827	1.469	0.756	16393
1171C	23	X	2	100	104	204	16.842	1.362	0.815	16404
1171C	23	X	2	120	124	204.2	16.857	0.954	0.61	16415
1171C	23	X	2	140	144	204.4	16.872	1.927	1.057	16425
1171C	23	X	3	10	14	204.6	16.886	1.491	1.086	16436
1171C	23	X	3	25	30	204.8	16.897	1.264	0.807	16447
1171C	23	X	3	50	54	205	16.916	1.669	0.824	16458
1171C	23	X	3	70	74	205.2		1.731	0.875	16468
1171C	23	X	3	90	94	205.4		1.486	0.922	16479
1171C	23	X	3	110	114	205.6		1.528	0.893	16490
1171C	23	X	3	130	134	205.8		1.645	0.845	16501
1171C	23	X	4	0	4	206		1.519	0.779	16511
1171C	23	X	4	20	24	206.2		0.943	0.843	16522
1171C	23	X	4	40	44	206.4		1.499	0.855	16533
1171C	23	X	4	55	60	206.6		1.526	0.843	16544
1171C	23	X	4	80	84	206.8		1.517	0.868	16554
1171C	23	X	4	100	104	207		1.627	1.005	16565
1171C	23	X	4	120	124	207.2		1.498	0.844	16576
1171C	23	X	4	140	144	207.4		1.622	0.945	16587
1171C	23	X	5	10	14	207.6		1.643	0.959	16597
1171C	23	X	5	25	30	207.8		1.492	0.94	16608
1171C	23	X	5	50	54	208		1.601	0.719	16619
1171C	23	X	5	70	74	208.2		1.601	0.589	16630
1171C	23	X	5	90	94	208.4		1.459	0.731	16640
1171C	23	X	5	110	114	208.6		1.5	0.828	16651
1171C	23	X	5	130	134	208.8		1.577	0.673	16662
1171C	23	X	6	0	4	209		1.694	1.008	16673
1171C	23	X	6	20	24	209.2		1.297	0.853	16683
1171C	23	X	6	40	44	209.4		1.705	0.66	16694
1171C	23	X	6	55	59	209.6		1.692	0.641	16705
1171C	23	X	6	80	84	209.8		1.568	0.843	16715
1171C	24	X	1	30	34	211.4		1.431	1.064	16801
1171C	24	X	1	50	54	211.6		1.407	0.968	16812
1171C	24	X	1	70	74	211.8		1.289	0.829	16823
1171C	24	X	1	90	94	212		1.817	1.134	16834
1171C	24	X	1	110	114	212.2		1.64	1.229	16844
1171C	24	X	1	130	134	212.4		1.518	1.159	16855
1171C	24	X	2	0	4	212.6		1.558	1.105	16866
1171C	24	X	2	20	24	212.8		1.545	1.104	16877
1171C	24	X	2	40	44	213		1.522	1.261	16887
1171C	24	X	2	60	64	213.2		1.357	1.196	16898
1171C	24	X	2	80	84	213.4		1.5	0.684	16909
1171C	24	X	2	100	104	213.6		1.744	1.248	16919
1171C	24	X	2	120	124	213.8		1.653	1.296	16930
1171C	24	X	2	140	144	214		1.435	1.199	16941
1171C	24	X	3	10	14	214.2		1.465	1.073	16952
1171C	24	X	3	30	34	214.4		1.892	1.091	16962
1171C	24	X	3	50	54	214.6		1.764	1.213	16973
1171C	24	X	3	90	94	215		2	1.135	16995
1171C	24	X	3	110	114	215.2		1.812	1.161	17005
1171C	24	X	3	130	134	215.4		1.667	1.098	17016
1171C	24	X	4	0	4	215.6		1.497	0.819	17027
1171C	24	X	4	40	44	216		1.869	0.661	17048
1171C	24	X	4	60	64	216.2		1.564	0.854	17059
1171C	24	X	4	80	84	216.4		1.584	0.966	17070
1171C	24	X	4	100	104	216.6		1.664	0.846	17081
1171C	24	X	4	118	122	216.8		1.699	0.896	17091
1171C	24	X	4	140	144	217		1.846	0.975	17102
1171C	24	X	5	10	14	217.2		1.7	0.937	17113
1171C	24	X	5	30	34	217.4		1.592	1.002	17124
1171C	24	X	5	50	54	217.6		1.711	0.977	17134
1171C	24	X	5	70	74	217.8		1.707	0.929	17145
1171C	24	X	5	90	94	218		1.857	0.817	17156
1171C	24	X	5	110	114	218.2		1.671	0.645	17167
1171C	24	X	5	132	136	218.4		1.518	0.631	17177
1171C	24	X	6	0	4	218.6		1.557	0.726	17188
1171C	24	X	6	20	24	218.8		1.627	0.644	17199
1171C	24	X	6	40	44	219		1.539	0.883	17209
1171C	24	X	6	60	64	219.2		1.928	1.09	17220
1171C	24	X	6	80	84	219.4		1.741	1.133	17231
1171C	25	X	1	10	15	220.8		1.55	0.96	17306
1171C	25	X	1	30	35	221		1.55	0.748	17317
1171C	25	X	1	56	61	221.3		1.367	0.644	17333
1171C	25	X	1	71	76	221.4		1.353	0.496	17338
1171C	25	X	1	90	95	221.6		2.032	0.895	17349
1171C	25	X	1	110	115	221.8		1.92	1.073	17360
1171C	25	X	1	131	136	222		1.702	1.003	17371
1171C	25	X	2	0	5	222.2		1.753	1.06	17381
1171C	25	X	2	25	30	222.5		1.965	1.116	17398
1171C	25	X	2	61	66	222.8		2.074	1.138	17414
1171C	25	X	2	80	85	223		1.681	0.929	17424
1171C	25	X	2	107	112	223.3		1.333	0.552	17440
1171C	25	X	2	118	123	223.4		1.895	1.073	17446
1171C	25	X	2	140	145	223.6		1.397	0.716	17457
1171C	25	X	3	12	17	223.8		1.635	1.061	17467
1171C	25	X	3	30	35	224		1.921	1.193	17478
1171C	25	X	3	55	60	224.3		1.623	1.003	17494
1171C	25	X	3	71	76	224.4		1.725	1.109	17500
1171C	25	X	3	89	94	224.6		1.597	1.128	17510
1171C	25	X	3	130	135	225		1.147	0.863	17532
1171C	25	X	4	0	5	225.2		1.836	0.957	17543
1171C	25	X	4	25	30	225.5		1.458	0.795	17559
1171C	25	X	4	42	47	225.6		1.942	1.235	17564
1171C	25	X	4	60	65	225.8		2.05	1.262	17575
1171C	25	X	4	79	84	226		1.717	0.913	17585
1171C	25	X	4	102	107	226.2		1.795	0.931	17596
1171C	25	X	4	117	122	226.4		1.954	0.886	17607
1171C	25	X	4	140	145	226.6		1.646	1.098	17618
1171C	25	X	5	11	16	226.8		1.464	0.909	17628
1171C	25	X	5	30	35	227		1.617	0.885	17639
1171C	25	X	5	55	60	227.3		1.64	0.839	17655
1171C	25	X	5	72	77	227.4		1.506	0.699	17661
1171C	25	X	5	89	94	227.6		1.952	0.75	17671
1171C	25	X	6	0	5	227.8		1.427	1.012	17682
1171C	25	X	6	25	30	228.1		1.771	0.785	17698
1171C	25	X	6	38	43	228.2		1.577	0.766	17704
1171C	25	X	0	10	15	228.4		1.301	0.626	17714
1171C	26	X	1	11	16	230.4		1.618	0.964	17822
1171C	26	X	1	30	35	230.6		1.573	0.937	17833
1171C	26	X	1	55	60	230.9		1.639	0.926	17849
1171C	26	X	1	70	75	231		1.802	1.095	17854
1171C	26	X	1	92	97	231.2		1.448	0.926	17865
1171C	26	X	1	110	115	231.4		1.652	0.912	17875
1171C	26	X	1	130	135	231.6		1.847	0.942	17886
1171C	26	X	2	0	5	231.8		1.864	1.035	17897
1171C	26	X	2	25	30	232.1		1.197	0.527	17913
1171C	26	X	2	42	47	232.2		1.704	0.17	17918
1171C	26	X	2	57	62	232.4		1.646	0.939	17929
1171C	26	X	2	79	84	232.6		1.777	0.897	17940
1171C	26	X	2	106	111	232.9		1.863	1.011	17956
1171C	26	X	2	118	123	233		1.816	1.109	17961
1171C	26	X	2	140	145	233.2		2.002	0.971	17972
1171C	26	X	3	12	17	233.4		1.641	0.998	17983
1171C	26	X	3	30	35	233.6		1.647	0.492	17994
1171C	26	X	3	55	60	233.9		1.905	1.065	18010
1171C	26	X	3	74	79	234		1.776	0.958	18015
1171C	26	X	3	90	95	234.2		1.799	1.073	18026
1171C	26	X	3	110	115	234.4		1.56	0.888	18037
1171C	26	X	4	80	85	235.6		1.664	0.975	18101
1171C	26	X	4	140	145	236.2		1.6	0.998	18133
1171C	26	X	5	12	17	236.4		1.803	0.997	18144
1171C	27	X	1	55	60	240.2		1.574	0.799	18348
1171C	27	X	1	110	115	240.7		1.743	1.03	18375
1171C	27	X	2	15	20	241.3		1.617	0.968	18407
1171C	27	X	2	80	85	241.9		1.832	1.062	18439
1171C	27	X	3	132	137	243.9		1.653	1.163	18547
1171C	27	X	4	35	40	244.5		0.921	1.058	18579
1171C	27	X	4	103	108	245.1		1.608	1.109	18611
1171C	27	X	5	12	17	245.7		1.613	1.045	18643
1171C	27	X	5	68	73	246.3		1.573	0.836	18676
1171C	27	X	5	133	138	246.9		1.5	1.093	18708
